# Supplementary material for: Absolute structure of the chiral pyrrolidine derivative (2S)-methyl (Z)-5-(2-tert-but­oxy-1-cyano-2-oxo­ethyl­idene)pyrrolidine-2-carboxyl­ate, a com­pound with low resonant scattering
Source: Acta Crystallogr C Struct Chem. 2019 Oct 4;75(Pt 11):1448–53. doi: 10.1107/S2053229619012324 (PMC6829528; doi:10.1107/S2053229619012324)
Supplement: Supplementary file 1 [file c-75-01448-sup1.cif]

##############################################################################
#                                                                            #
# This CIF contains the data in a paper accepted for publication in          #
# Acta Crystallographica Section C. It conforms to the requirements of       #
# Notes for Authors for Acta Crystallographica Section C, and has been       #
# peer reviewed under the auspices of the IUCr Commission on Journals.       #
#                                                                            #
# Full details of the Crystallographic Information File format               #
# are given in the paper "The Crystallographic Information File (CIF):       #
# a New Standard Archive File for Crystallography" by S. R. Hall, F. H.      #
# Allen and I. D. Brown [Acta Cryst. (1991), A47, 655-685].                  #
#                                                                            #
# The current version of the core CIF dictionary is obtainable from          #
# ftp://ftp.iucr.org/pub/cif_core.dic.                                       #
#                                                                            #
# Software is freely available for graphical display of the structure(s)     #
# in this CIF. For information consult the CIF software page                 #
# http://www.iucr.org/resources/cif/software.                                #
#                                                                            #
# This file may be used for bona fide research purposes within the           #
# scientific community so long as proper attribution is given to the journal # 
# article from which it was obtained.                                        #
#                                                                            #
##############################################################################
data_1mo
_audit_creation_method     'SHELXL-2014/7'
_database_code_depnum_ccdc_archive     'CCDC 1951412'
_chemical_name_systematic
;\
(2<i>S</i>)-Methyl
(<i>Z</i>)-5-(2-<i>tert</i>-butoxy-1-cyano-2-oxoethylidene)\
pyrrolidine-2-carboxylate
;
_chemical_name_common     1mo
_chemical_formula_moiety     'C13 H18 N2 O4'
_chemical_formula_sum     'C13 H18 N2 O4'
_chemical_formula_iupac     'C13 H18 N2 O4'
_chemical_formula_weight     266.29
_chemical_melting_point     ?
_chemical_absolute_configuration     unk
_space_group_crystal_system     orthorhombic
_space_group_name_H-M_alt     'P 21 21 21'
_space_group_name_Hall     'P 2ac 2ab'
loop_
    _space_group_symop_operation_xyz
    'x, y, z'
    '-x+1/2, -y, z+1/2'
    '-x, y+1/2, -z+1/2'
    'x+1/2, -y+1/2, -z'
_cell_length_a     7.347(4)
_cell_length_b     10.197(6)
_cell_length_c     18.477(10)
_cell_angle_alpha     90
_cell_angle_beta     90
_cell_angle_gamma     90
_cell_volume     1384.1(13)
_cell_formula_units_Z     4
_cell_measurement_reflns_used     1389
_cell_measurement_theta_min     2.28
_cell_measurement_theta_max     20.42
_cell_measurement_temperature     100(2)
_exptl_crystal_description     block
_exptl_crystal_colour     colourless
_exptl_crystal_size_max     0.350
_exptl_crystal_size_mid     0.290
_exptl_crystal_size_min     0.280
_exptl_crystal_density_diffrn     1.278
_exptl_crystal_density_meas     ?
_exptl_crystal_density_method     ?
_exptl_crystal_F_000     568
_exptl_absorpt_coefficient_mu     0.095
_exptl_absorpt_correction_type     multi-scan
_exptl_absorpt_process_details
;
(SADABS; Bruker, 2008)
;
_exptl_absorpt_correction_T_min     0.4725
_exptl_absorpt_correction_T_max     0.7451
_diffrn_ambient_temperature     100(2)
_diffrn_source     'Incoatec microsource'
_diffrn_radiation_type     MoK\a
_diffrn_radiation_wavelength     0.71073
_diffrn_radiation_monochromator     'multilayer optics'
_diffrn_measurement_device_type     'D8 goniometer with APEX CCD area detector'
_diffrn_measurement_method     '\w scans'
_diffrn_detector_area_resol_mean     ?
_diffrn_reflns_number     10626
_diffrn_reflns_av_R_equivalents     0.0909
_diffrn_reflns_av_unetI/netI     0.0819
_diffrn_reflns_theta_min     2.205
_diffrn_reflns_theta_max     24.479
_diffrn_reflns_theta_full     24.479
_diffrn_measured_fraction_theta_max     0.996
_diffrn_measured_fraction_theta_full     0.997
_diffrn_reflns_limit_h_min     -8
_diffrn_reflns_limit_h_max     8
_diffrn_reflns_limit_k_min     -11
_diffrn_reflns_limit_k_max     11
_diffrn_reflns_limit_l_min     -21
_diffrn_reflns_limit_l_max     21
_refine_special_details     ?
_reflns_number_total     2290
_reflns_number_gt     2051
_reflns_threshold_expression     'I > 2\s(I)'
_refine_ls_structure_factor_coef     Fsqd
_refine_ls_matrix_type     full
_refine_ls_R_factor_all     0.0584
_refine_ls_R_factor_gt     0.0512
_refine_ls_wR_factor_gt     0.1197
_refine_ls_wR_factor_ref     0.1236
_refine_ls_goodness_of_fit_ref     1.077
_refine_ls_restrained_S_all     1.077
_refine_ls_number_reflns     2290
_refine_ls_number_parameters     180
_refine_ls_number_restraints     0
_refine_ls_hydrogen_treatment     mixed
_refine_ls_weighting_scheme     calc
_refine_ls_weighting_details
              'w=1/[\s^2^(Fo^2^)+(0.0228P)^2^+0.6063P] where P=(Fo^2^+2Fc^2^)/3'
_atom_sites_solution_hydrogens     mixed
_atom_sites_solution_primary     direct
_atom_sites_solution_secondary     ?
_refine_ls_shift/su_max     0.000
_refine_ls_shift/su_mean     0.000
_refine_diff_density_max     0.207
_refine_diff_density_min     -0.182
_refine_ls_extinction_method     none
_refine_ls_extinction_coef     .
_refine_ls_abs_structure_details
;
Flack <i>x</i> determined using 710 quotients [(I+)-(I)-]/[(I+)+(I)-]
(Parsons <i>et al.</i>,  2013)
;
_refine_ls_abs_structure_Flack     1.1(10)
loop_
    _atom_type_symbol
    _atom_type_description
    _atom_type_scat_dispersion_real
    _atom_type_scat_dispersion_imag
    _atom_type_scat_source
    'C' 'C' 0.0033 0.0016
                         'International Tables Vol C Tables 4.2.6.8 and 6.1.1.4'
    'H' 'H' 0.0000 0.0000
                         'International Tables Vol C Tables 4.2.6.8 and 6.1.1.4'
    'N' 'N' 0.0061 0.0033
                         'International Tables Vol C Tables 4.2.6.8 and 6.1.1.4'
    'O' 'O' 0.0106 0.0060
                         'International Tables Vol C Tables 4.2.6.8 and 6.1.1.4'
_computing_data_collection
;
SMART (Bruker, 2001)
;
_computing_cell_refinement
;
SMART (Bruker, 2001)
;
_computing_data_reduction
;
SAINT-Plus (Bruker, 2009)
;
_computing_structure_solution
;
SHELXS2013 (Sheldrick, 2008)
;
_computing_structure_refinement
;
SHELXL2017 (Sheldrick, 2015)
;
_computing_molecular_graphics     ?
_computing_publication_material
;
SHELXL2017 (Sheldrick, 2015) and
PLATON (Spek, 2009)
;
loop_
    _atom_site_type_symbol
    _atom_site_label
    _atom_site_fract_x
    _atom_site_fract_y
    _atom_site_fract_z
    _atom_site_U_iso_or_equiv
    _atom_site_adp_type
    _atom_site_calc_flag
    _atom_site_occupancy
    _atom_site_disorder_assembly
    _atom_site_disorder_group
    O O1 0.4701(4) 0.3508(3) 0.57875(17) 0.0391(9) Uani d 1 . .
    O O2 0.6551(4) 0.4427(3) 0.66052(15) 0.0254(7) Uani d 1 . .
    O O3 0.7806(4) 0.8818(3) 0.62664(16) 0.0255(7) Uani d 1 . .
    O O4 1.0663(4) 0.9541(2) 0.64917(14) 0.0209(7) Uani d 1 . .
    N N1 0.7498(4) 0.6385(3) 0.56925(18) 0.0209(8) Uani d 1 . .
    H H1N 0.678(6) 0.706(4) 0.587(2) 0.022(11) Uiso d 1 . .
    N N2 1.3786(5) 0.7260(3) 0.5969(2) 0.0288(9) Uani d 1 . .
    C C1 0.6749(6) 0.5183(3) 0.5387(2) 0.0222(9) Uani d 1 . .
    H H1 0.582280 0.541944 0.501289 0.027 Uiso calc 1 . .
    C C2 0.8415(6) 0.4571(4) 0.5008(2) 0.0261(10) Uani d 1 . .
    H H2A 0.843025 0.360684 0.507255 0.031 Uiso calc 1 . .
    H H2B 0.840489 0.477085 0.448324 0.031 Uiso calc 1 . .
    C C3 1.0056(6) 0.5202(4) 0.5376(2) 0.0225(9) Uani d 1 . .
    H H3A 1.055995 0.462237 0.575657 0.027 Uiso calc 1 . .
    H H3B 1.102471 0.540554 0.502126 0.027 Uiso calc 1 . .
    C C4 0.9278(5) 0.6441(4) 0.5701(2) 0.0188(9) Uani d 1 . .
    C C5 0.5863(6) 0.4285(4) 0.5946(2) 0.0250(10) Uani d 1 . .
    C C6 0.5754(7) 0.3593(5) 0.7167(2) 0.0337(11) Uani d 1 . .
    H H6A 0.447561 0.383309 0.723879 0.051 Uiso calc 1 . .
    H H6B 0.642325 0.371383 0.762109 0.051 Uiso calc 1 . .
    H H6C 0.583167 0.267216 0.701744 0.051 Uiso calc 1 . .
    C C7 1.0311(5) 0.7484(4) 0.5966(2) 0.0191(9) Uani d 1 . .
    C C8 1.2223(6) 0.7373(4) 0.5960(2) 0.0213(9) Uani d 1 . .
    C C9 0.9428(6) 0.8655(4) 0.6249(2) 0.0195(9) Uani d 1 . .
    C C10 1.0040(6) 1.0830(3) 0.6775(2) 0.0244(10) Uani d 1 . .
    C C11 1.1794(7) 1.1500(4) 0.6988(3) 0.0343(11) Uani d 1 . .
    H H11A 1.260278 1.154912 0.656748 0.051 Uiso calc 1 . .
    H H11B 1.238827 1.099748 0.737386 0.051 Uiso calc 1 . .
    H H11C 1.152872 1.238765 0.716218 0.051 Uiso calc 1 . .
    C C12 0.9109(7) 1.1592(4) 0.6177(2) 0.0321(11) Uani d 1 . .
    H H12A 0.985600 1.155885 0.573823 0.048 Uiso calc 1 . .
    H H12B 0.895526 1.250717 0.632817 0.048 Uiso calc 1 . .
    H H12C 0.791425 1.120475 0.607869 0.048 Uiso calc 1 . .
    C C13 0.8851(7) 1.0623(4) 0.7430(2) 0.0339(11) Uani d 1 . .
    H H13A 0.861422 1.146855 0.766397 0.051 Uiso calc 1 . .
    H H13B 0.947119 1.003897 0.777191 0.051 Uiso calc 1 . .
    H H13C 0.769592 1.022628 0.728074 0.051 Uiso calc 1 . .
loop_
    _atom_site_aniso_label
    _atom_site_aniso_U_11
    _atom_site_aniso_U_22
    _atom_site_aniso_U_33
    _atom_site_aniso_U_12
    _atom_site_aniso_U_13
    _atom_site_aniso_U_23
    O1 0.043(2) 0.0376(18) 0.0362(19) -0.0213(16) -0.0071(16) 0.0021(15)
    O2 0.0312(16) 0.0225(13) 0.0224(15) -0.0040(13) -0.0023(13) 0.0021(12)
    O3 0.0196(15) 0.0217(14) 0.0351(17) 0.0004(12) 0.0010(13) -0.0057(13)
    O4 0.0229(14) 0.0140(13) 0.0259(16) -0.0008(11) -0.0018(12) -0.0007(12)
    N1 0.0199(19) 0.0180(17) 0.0247(19) 0.0009(15) -0.0011(14) -0.0002(15)
    N2 0.026(2) 0.030(2) 0.030(2) 0.0012(15) -0.0002(16) -0.0005(16)
    C1 0.027(2) 0.0156(18) 0.024(2) -0.0012(16) -0.0083(18) -0.0005(16)
    C2 0.035(2) 0.019(2) 0.023(2) -0.001(2) -0.0034(19) -0.0032(17)
    C3 0.027(2) 0.0164(19) 0.024(2) 0.0032(17) 0.0009(18) -0.0004(17)
    C4 0.025(2) 0.017(2) 0.015(2) 0.0015(17) -0.0002(17) 0.0040(16)
    C5 0.027(2) 0.020(2) 0.027(3) -0.0005(18) -0.0028(19) 0.0000(18)
    C6 0.039(3) 0.032(2) 0.030(3) -0.004(2) 0.005(2) 0.008(2)
    C7 0.022(2) 0.0164(18) 0.019(2) 0.0017(17) -0.0016(17) 0.0003(16)
    C8 0.030(2) 0.0147(19) 0.020(2) 0.0002(17) 0.0030(18) 0.0011(16)
    C9 0.023(2) 0.0178(19) 0.017(2) -0.0015(17) 0.0005(17) 0.0023(17)
    C10 0.034(2) 0.0133(18) 0.026(2) 0.0014(17) 0.000(2) -0.0048(16)
    C11 0.043(3) 0.022(2) 0.038(3) -0.006(2) -0.004(2) -0.006(2)
    C12 0.047(3) 0.020(2) 0.030(3) 0.009(2) 0.000(2) 0.0000(19)
    C13 0.049(3) 0.027(2) 0.025(2) -0.004(2) 0.009(2) -0.005(2)
_geom_special_details
;
 All esds (except the esd in the dihedral angle between two l.s. planes)
 are estimated using the full covariance matrix.  The cell esds are taken
 into account individually in the estimation of esds in distances, angles
 and torsion angles; correlations between esds in cell parameters are only
 used when they are defined by crystal symmetry.  An approximate (isotropic)
 treatment of cell esds is used for estimating esds involving l.s. planes.
;
loop_
    _geom_bond_atom_site_label_1
    _geom_bond_atom_site_label_2
    _geom_bond_site_symmetry_2
    _geom_bond_distance
    _geom_bond_publ_flag
    O1 C5 . 1.201(5) ?
    O2 C5 . 1.327(5) ?
    O2 C6 . 1.464(5) ?
    O3 C9 . 1.204(5) ?
    O4 C9 . 1.357(5) ?
    O4 C10 . 1.487(5) ?
    N1 C4 . 1.309(5) ?
    N1 C1 . 1.457(5) ?
    N1 H1N . 0.93(4) ?
    N2 C8 . 1.154(5) ?
    C1 C5 . 1.525(6) ?
    C1 C2 . 1.543(6) ?
    C1 H1 . 1.0000 ?
    C2 C3 . 1.527(6) ?
    C2 H2A . 0.9900 ?
    C2 H2B . 0.9900 ?
    C3 C4 . 1.510(5) ?
    C3 H3A . 0.9900 ?
    C3 H3B . 0.9900 ?
    C4 C7 . 1.395(5) ?
    C6 H6A . 0.9800 ?
    C6 H6B . 0.9800 ?
    C6 H6C . 0.9800 ?
    C7 C8 . 1.409(6) ?
    C7 C9 . 1.456(5) ?
    C10 C13 . 1.507(6) ?
    C10 C11 . 1.511(6) ?
    C10 C12 . 1.514(6) ?
    C11 H11A . 0.9800 ?
    C11 H11B . 0.9800 ?
    C11 H11C . 0.9800 ?
    C12 H12A . 0.9800 ?
    C12 H12B . 0.9800 ?
    C12 H12C . 0.9800 ?
    C13 H13A . 0.9800 ?
    C13 H13B . 0.9800 ?
    C13 H13C . 0.9800 ?
loop_
    _geom_angle_atom_site_label_1
    _geom_angle_atom_site_label_2
    _geom_angle_atom_site_label_3
    _geom_angle_site_symmetry_1
    _geom_angle_site_symmetry_3
    _geom_angle
    _geom_angle_publ_flag
    C5 O2 C6 . . 115.8(3) ?
    C9 O4 C10 . . 119.9(3) ?
    C4 N1 C1 . . 114.7(4) ?
    C4 N1 H1N . . 122(3) ?
    C1 N1 H1N . . 123(3) ?
    N1 C1 C5 . . 113.9(3) ?
    N1 C1 C2 . . 102.5(3) ?
    C5 C1 C2 . . 113.8(3) ?
    N1 C1 H1 . . 108.8 ?
    C5 C1 H1 . . 108.8 ?
    C2 C1 H1 . . 108.8 ?
    C3 C2 C1 . . 104.6(3) ?
    C3 C2 H2A . . 110.8 ?
    C1 C2 H2A . . 110.8 ?
    C3 C2 H2B . . 110.8 ?
    C1 C2 H2B . . 110.8 ?
    H2A C2 H2B . . 108.9 ?
    C4 C3 C2 . . 103.4(3) ?
    C4 C3 H3A . . 111.1 ?
    C2 C3 H3A . . 111.1 ?
    C4 C3 H3B . . 111.1 ?
    C2 C3 H3B . . 111.1 ?
    H3A C3 H3B . . 109.1 ?
    N1 C4 C7 . . 125.5(4) ?
    N1 C4 C3 . . 109.7(4) ?
    C7 C4 C3 . . 124.8(3) ?
    O1 C5 O2 . . 124.5(4) ?
    O1 C5 C1 . . 122.3(4) ?
    O2 C5 C1 . . 113.2(3) ?
    O2 C6 H6A . . 109.5 ?
    O2 C6 H6B . . 109.5 ?
    H6A C6 H6B . . 109.5 ?
    O2 C6 H6C . . 109.5 ?
    H6A C6 H6C . . 109.5 ?
    H6B C6 H6C . . 109.5 ?
    C4 C7 C8 . . 118.6(4) ?
    C4 C7 C9 . . 120.6(3) ?
    C8 C7 C9 . . 120.8(4) ?
    N2 C8 C7 . . 178.3(5) ?
    O3 C9 O4 . . 124.1(4) ?
    O3 C9 C7 . . 124.3(4) ?
    O4 C9 C7 . . 111.5(3) ?
    O4 C10 C13 . . 109.7(3) ?
    O4 C10 C11 . . 103.2(3) ?
    C13 C10 C11 . . 110.4(4) ?
    O4 C10 C12 . . 109.6(3) ?
    C13 C10 C12 . . 113.3(4) ?
    C11 C10 C12 . . 110.1(4) ?
    C10 C11 H11A . . 109.5 ?
    C10 C11 H11B . . 109.5 ?
    H11A C11 H11B . . 109.5 ?
    C10 C11 H11C . . 109.5 ?
    H11A C11 H11C . . 109.5 ?
    H11B C11 H11C . . 109.5 ?
    C10 C12 H12A . . 109.5 ?
    C10 C12 H12B . . 109.5 ?
    H12A C12 H12B . . 109.5 ?
    C10 C12 H12C . . 109.5 ?
    H12A C12 H12C . . 109.5 ?
    H12B C12 H12C . . 109.5 ?
    C10 C13 H13A . . 109.5 ?
    C10 C13 H13B . . 109.5 ?
    H13A C13 H13B . . 109.5 ?
    C10 C13 H13C . . 109.5 ?
    H13A C13 H13C . . 109.5 ?
    H13B C13 H13C . . 109.5 ?
_shelx_space_group_comment
;
The symmetry employed for this shelxl refinement is uniquely defined
by the following loop, which should always be used as a source of
symmetry information in preference to the above space-group names.
They are only intended as comments.
;
_shelx_estimated_absorpt_T_min     0.967
_shelx_estimated_absorpt_T_max     0.974
_shelx_hkl_file
;
   1   0   0   -0.80    2.10
   1   0   0   -1.10    2.30
   1   0   0    0.90    2.10
   2   0   0 1296.97  187.48
   2   0   0 1361.66  177.98
   3   0   0   20.40    8.50
   3   0   0   -1.90    5.70
   3   0   0    6.20    6.30
   4   0   0   67.39   15.50
   4   0   0   75.59   13.60
   4   0   0   57.09   13.80
   5   0   0   -8.60   10.70
   5   0   0   10.60    8.80
   5   0   0   10.40    9.10
   6   0   0   47.80   17.70
   6   0   0   88.09   17.70
   7   0   0   13.50   15.60
  -7   0   0   18.60    8.30
  -7   0   0    4.20    6.80
  -8   0   0   19.30   10.70
   8   0   0   13.90   20.50
   0  -1   0   -1.90    0.50
   0  -1   0   -0.90    1.40
   0  -1   0   -3.30    1.00
   0   1   0   -2.60    0.90
   0   1   0   -2.90    0.60
   0   1   0   -1.10    1.80
  -1   1   0 3328.57  466.95
   1  -1   0 3273.47  478.65
  -1  -1   0 3356.26  442.76
  -1  -1   0 3423.56  467.15
   1   1   0 3319.57  467.05
   1  -1   0 3529.25  443.46
   1   1   0 3048.40  478.95
   2  -1   0  578.04   76.19
   2   1   0  492.65   77.89
   2   1   0  543.35   75.59
   2  -1   0  500.25   72.19
  -2  -1   0  542.05   71.09
   2  -1   0  515.95   77.39
   3   1   0  154.18   26.50
  -3  -1   0  164.68   21.80
   3  -1   0  180.98   24.90
   3  -1   0  189.38   25.60
   3  -1   0  112.29   24.70
   3   1   0  147.59   24.30
  -4  -1   0   53.19    8.40
   4   1   0   27.80   12.90
   4   1   0   62.99   12.20
   4  -1   0   81.89   13.70
   4  -1   0   31.60   11.40
   4  -1   0   45.00   12.10
   5  -1   0  152.98   27.80
   5   1   0  200.58   27.30
  -5  -1   0  136.89   22.00
   5  -1   0  197.48   27.40
   5   1   0  121.69   28.20
   6  -1   0   44.20   14.30
   6  -1   0   38.30   15.50
  -6   1   0   45.90    9.70
  -6  -1   0   46.40    9.80
   6   1   0   41.50   17.00
   6   1   0   82.79   16.60
  -7  -1   0   58.39   11.70
   7   1   0   82.39   18.30
   7   1   0   34.60   19.50
   7  -1   0   20.90   18.30
   7  -1   0   45.60   17.50
  -7   1   0   51.49   11.20
  -8   1   0   25.20   11.20
   8  -1   0   37.60   22.40
  -8  -1   0   33.60   11.70
  -8   1   0   41.80   12.40
   0  -2   0 1607.74  223.78
   0   2   0 1524.15  218.58
   0  -2   0 1510.95  207.48
   1   2   0 6732.23  941.41
  -1  -2   0 6652.03  964.50
  -1  -2   0 7007.80  892.51
  -1   2   0 6731.83  941.21
   1  -2   0 6050.09  893.21
   1  -2   0 6954.70  964.60
  -2  -2   0  113.59   16.30
  -2  -2   0  103.69   14.60
  -2   2   0  103.59   15.80
   2   2   0   89.29   16.30
   2  -2   0  124.89   17.80
   2  -2   0  106.09   16.90
   3   2   0  241.28   31.90
  -3   2   0  202.98   30.10
   3  -2   0  234.08   32.00
  -3  -2   0  204.18   28.20
   3   2   0  186.28   34.30
   3  -2   0  188.58   32.20
   4  -2   0  128.69   27.10
  -4  -2   0  172.18   23.30
   4   2   0  173.98   26.60
  -4   2   0  168.08   24.90
   4  -2   0  199.18   28.30
   4   2   0  147.49   29.60
  -5  -2   0   50.69    9.30
   5   2   0   39.50   12.60
   5   2   0   48.50   16.50
  -5   2   0   63.19   10.30
   5  -2   0   57.29   15.60
   5  -2   0   62.99   15.00
  -6  -2   0  163.68   22.00
   6   2   0  131.09   26.60
   6  -2   0  140.39   27.20
   6   2   0  148.09   31.10
   6  -2   0  142.89   27.00
  -6   2   0  139.39   23.20
  -7   2   0   45.20    9.70
   7  -2   0    8.70   18.10
   7  -2   0   19.30   13.20
  -7  -2   0   25.70    8.70
   8  -2   0   -7.80   21.60
   8  -2   0   20.50   22.00
  -8   2   0   14.20    9.40
  -8  -2   0   19.40    9.20
  -8  -2   0   15.00   11.40
   0  -3   0   -0.20    3.10
   0   3   0    1.20    2.20
   0  -3   0    0.00    1.20
  -1  -3   0  563.74   71.29
   1  -3   0  538.75   76.99
   1   3   0  507.05   75.49
   1  -3   0  510.95   72.29
  -1   3   0  498.95   75.29
  -1  -3   0  545.15   76.89
  -2  -3   0    3.00    1.90
   2  -3   0    6.30    4.80
   2  -3   0   16.50    6.70
   2   3   0    6.30    4.70
  -2   3   0    8.10    3.10
  -2  -3   0    4.80    2.40
  -3  -3   0  573.84   80.69
   3  -3   0  515.75   83.79
  -3  -3   0  576.04   87.49
   3   3   0  746.63   86.49
  -3   3   0  621.64   85.59
   4  -3   0   92.59   15.80
  -4   3   0   71.69   12.80
   4   3   0   97.09   15.90
  -4  -3   0   81.69   13.20
  -4  -3   0   66.89   11.50
   4  -3   0   79.49   16.70
  -5   3   0   15.90    5.90
   5  -3   0   -0.50    9.00
   5  -3   0   14.20   11.10
   5   3   0    4.50    9.60
  -5  -3   0   19.10    5.00
  -5  -3   0   20.20    5.60
  -6  -3   0  307.07   49.00
   6   3   0  361.76   51.19
  -6   3   0  305.77   47.70
   6  -3   0  341.17   50.89
  -6  -3   0  322.57   44.20
   7  -3   0   84.49   23.80
  -7   3   0   96.49   17.50
   7  -3   0   94.19   24.10
  -7  -3   0   86.29   16.90
  -7  -3   0   98.59   16.30
  -8   3   0   19.70    9.70
   8  -3   0    2.60   29.50
  -8  -3   0   16.30    8.40
   8  -3   0  -20.80   16.50
   0  -4   0 1047.40  149.09
   0   4   0 1108.09  156.78
   0  -4   0 1144.69  160.18
   1   4   0   20.00    5.80
  -1  -4   0   26.90    4.50
  -1  -4   0   24.70    5.10
   1  -4   0   23.70    5.10
   1  -4   0   31.20    8.00
  -1   4   0   14.80    4.80
   2   4   0   48.20   10.70
  -2  -4   0   43.00    8.80
   2  -4   0   86.99   11.20
  -2   4   0   72.19    9.70
   2  -4   0   50.59   11.70
  -2  -4   0   46.80    8.20
  -3  -4   0   17.30    4.70
  -3  -4   0   15.40    4.00
   3   4   0   13.00    7.40
  -3   4   0   22.80    5.20
   3  -4   0   41.10    8.60
   3  -4   0    8.90    8.90
  -4   4   0  301.37   39.90
  -4  -4   0  260.67   36.30
  -4  -4   0  276.07   40.50
   4  -4   0  191.68   40.80
   4   4   0  312.27   41.20
   4  -4   0  308.87   42.00
   5  -4   0   35.70   12.30
  -5  -4   0   22.80    5.60
   5  -4   0   29.20   13.10
  -5  -4   0   19.50    6.40
  -5   4   0   18.70    6.80
   5   4   0   11.20   11.20
   6  -4   0  401.76   63.99
  -6   4   0  453.55   62.39
  -6  -4   0  432.86   62.29
  -6  -4   0  397.16   57.19
   7  -4   0  168.28   34.80
  -7  -4   0  212.58   30.70
  -7   4   0  188.48   30.30
   7  -4   0  128.79   36.50
  -8  -4   0   54.39   12.60
   8  -4   0   25.00   22.40
  -8   4   0   37.90   13.20
   0  -5   0    2.80    2.70
   0   5   0   10.50    4.50
   0  -5   0   16.30    6.50
  -1  -5   0   12.00    6.40
  -1  -5   0   24.50    5.10
   1  -5   0   35.00    6.20
  -1   5   0   26.10    6.00
   1  -5   0   17.30    9.10
   1   5   0   39.20    7.60
   2   5   0  667.23   86.59
   2  -5   0  546.45   87.89
  -2   5   0  629.94   85.89
  -2  -5   0  597.94   87.49
  -2  -5   0  608.44   81.09
   2  -5   0  572.24   84.39
   3  -5   0   61.39   15.90
   3  -5   0   32.30   15.80
  -3  -5   0  111.19   14.70
  -3  -5   0  122.09   13.50
  -3   5   0   66.59   14.20
   4   5   0   42.70   11.60
  -4  -5   0   32.20    6.10
   4  -5   0   28.70   11.30
  -4  -5   0   29.00    5.60
   4  -5   0   26.90   10.30
  -4   5   0    7.20    5.80
  -5  -5   0   17.20    5.50
  -5   5   0   16.60    6.90
   5  -5   0   33.70   13.20
  -5  -5   0    8.50    5.10
   5   5   0    7.80   15.80
   5  -5   0    7.30   12.80
  -6   5   0  451.95   65.39
  -6  -5   0  432.06   65.39
   6  -5   0  451.05   67.89
  -7   5   0   57.59   14.50
  -7  -5   0   70.19   14.00
   7  -5   0   81.69   24.70
   0  -6   0   56.79   10.00
   0  -6   0   19.80    5.00
   0   6   0   36.10    7.30
   1  -6   0  335.87   51.99
  -1  -6   0  399.66   50.39
  -1  -6   0  366.06   51.69
   1   6   0  353.86   52.59
   1  -6   0  337.87   51.59
  -1   6   0  343.47   51.39
   2  -6   0   11.60    6.10
  -2  -6   0   19.70    6.00
  -2  -6   0   15.70    4.00
   2  -6   0   15.20    9.50
  -2   6   0   15.20    5.60
   2   6   0   12.80    8.50
  -3  -6   0  129.89   16.60
  -3  -6   0   80.19   16.90
   3  -6   0  164.78   20.30
  -4  -6   0   16.30    5.40
  -4  -6   0   18.50    5.80
   4   6   0   25.40   12.50
  -4   6   0   28.90    7.30
   4  -6   0   25.80   11.00
   4  -6   0    4.30   14.30
  -5  -6   0  153.88   21.30
  -5  -6   0  144.89   23.30
   5  -6   0  121.89   28.10
   5  -6   0  134.09   27.10
  -5   6   0  130.79   23.30
  -6   6   0   -7.80    7.40
   6  -6   0    6.50   16.80
  -6  -6   0    2.20    5.60
  -7   6   0    0.00    9.30
  -7  -6   0    8.90    7.00
   7  -6   0    3.80   20.10
   0  -7   0    4.80    3.20
   0   7   0    4.90    5.80
   0  -7   0   28.00    9.10
  -1   7   0   84.59   15.40
   1  -7   0  108.09   15.30
   1  -7   0   40.60   15.90
  -1  -7   0   91.79   14.00
   1   7   0   79.49   16.10
  -1  -7   0   88.39   16.20
   2   7   0  408.86   61.99
   2  -7   0  361.06   61.19
  -2  -7   0  430.56   60.49
   2  -7   0  382.86   60.79
  -2   7   0  437.96   60.19
  -2  -7   0  441.96   57.29
   3  -7   0  207.28   33.20
  -3  -7   0  207.88   31.30
   3  -7   0  195.08   34.70
   3   7   0  229.48   34.10
  -3   7   0  160.78   31.20
  -3  -7   0  244.98   30.40
  -4  -7   0   26.30    8.70
   4  -7   0    4.50   14.40
   4  -7   0   13.10   12.90
  -4   7   0   13.70    6.60
  -4  -7   0    9.30    4.50
  -5   7   0   26.60    9.70
   5  -7   0    8.00   17.70
  -5  -7   0   36.90    8.20
  -6   7   0   14.10    9.40
   6  -7   0   11.80   20.10
  -6  -7   0   -3.80    4.90
   0   8   0  493.35   61.99
   0  -8   0  403.76   61.69
   0  -8   0  371.86   60.89
  -1   8   0  107.29   17.40
  -1  -8   0   92.39   15.60
   1   8   0  119.39   19.10
   1  -8   0   87.29   16.70
  -1  -8   0   85.19   18.80
   1  -8   0   98.29   21.00
   2  -8   0   70.09   15.30
  -2  -8   0   77.69   13.30
   2  -8   0   78.79   19.20
  -2   8   0   85.69   15.20
   2   8   0  115.09   18.30
  -2  -8   0   74.99   15.90
  -3  -8   0    5.30    3.50
   3  -8   0   -1.20    9.50
   3   8   0    9.50   13.60
  -3   8   0   -7.60    4.40
  -3  -8   0    1.30    9.70
   3  -8   0  -10.50   15.20
   4  -8   0  414.26   73.29
  -4   8   0  589.24   72.09
  -4  -8   0  486.15   71.99
   4  -8   0  403.86   75.29
  -5   8   0   14.00    9.70
  -5  -8   0   12.00    6.00
   5  -8   0   10.50   21.20
  -6  -8   0   65.89   12.60
   6  -8   0   26.40   23.60
  -6   8   0   56.89   15.70
   0  -9   0    0.70   14.10
   0  -9   0    2.50    4.40
   0   9   0   10.30    7.10
   1  -9   0  348.47   63.29
   1   9   0  526.95   66.09
  -1  -9   0  420.86   62.99
  -1   9   0  439.16   64.39
  -1  -9   0  396.56   62.49
   1  -9   0  440.76   63.69
   2   9   0   35.80   11.70
  -2   9   0   29.90    8.70
  -2  -9   0   21.70    5.90
  -2  -9   0   26.30   13.40
   2  -9   0   14.70   15.50
   2  -9   0   22.60    9.30
  -3   9   0   15.60    7.80
   3  -9   0   16.10   14.20
   3  -9   0   36.50   19.10
  -3  -9   0    3.20    4.30
   4  -9   0    4.00   20.90
  -4  -9   0    3.50    4.80
  -4   9   0    0.10    6.80
  -5   9   0   -3.10    7.70
   5  -9   0   -5.20   22.40
  -5  -9   0   -0.20    5.20
   0 -10   0 2066.99  301.47
   0  10   0 2418.06  296.57
   0 -10   0 1786.32  281.37
  -1 -10   0  240.78   39.00
  -1 -10   0  201.18   41.50
   1 -10   0  302.77   44.80
   1  10   0  304.67   43.00
  -1  10   0  294.57   41.60
   1 -10   0  245.38   40.30
  -2 -10   0   55.89   22.70
   2 -10   0   33.40   14.80
  -2 -10   0   51.19    9.80
   2  10   0   60.59   18.80
  -2  10   0   47.30   12.70
   2 -10   0   19.10   20.40
  -3 -10   0   95.29   17.10
  -3  10   0  129.89   20.90
   3 -10   0   71.19   26.90
  -4  10   0   23.80   10.70
   4 -10   0   11.70   20.60
  -4 -10   0   38.00    8.50
   0  11   0   15.50   11.80
   0 -11   0    5.70   21.20
   0 -11   0   18.00    8.40
  -1 -11   0   21.60    7.30
   1  11   0   45.70   17.00
   1 -11   0   10.40   11.60
  -1  11   0   19.70   11.30
   1 -11   0   19.70   20.80
  -1 -11   0   21.90   25.00
  -2  11   0   28.40   12.00
  -2 -11   0   13.80    6.40
   2 -11   0   13.40   22.50
   3 -11   0   15.30   25.50
  -3  11   0   -7.00    9.90
  -3 -11   0    2.80    5.20
   0   0   1   -2.40    0.30
   0   0   1   -2.30    0.70
   0   0  -1   -2.40    1.10
   0   0  -1   -2.50    0.40
   0   0  -1   -2.50    0.60
   0   0   1   -1.90    0.70
  -1   0   1 2426.76  358.66
   1   0  -1 2489.55  367.96
   1   0   1 2489.55  359.06
   1   0   1 2663.63  340.47
  -1   0   1 2583.24  358.96
   1   0  -1 2711.43  340.67
   2   0   1  128.29   17.30
   2   0  -1   90.89   17.40
   2   0   1   84.29   17.80
   2   0  -1  192.18   18.60
   2   0   1  114.09   18.70
   2   0  -1  114.09   18.60
   3   0   1  278.47   37.80
   3   0   1  196.48   37.90
   3   0  -1  240.58   38.30
   3   0  -1  259.67   35.80
   3   0   1  329.17   36.50
   3   0  -1  208.38   36.40
   4   0   1   24.60   12.60
   4   0   1   63.89   12.10
   4   0  -1   35.80   11.90
   4   0   1   42.90   11.30
   4   0  -1   54.09   11.80
   4   0  -1   55.89   11.80
   5   0   1  219.48   33.80
   5   0   1  210.18   32.10
   5   0  -1  189.08   34.30
   5   0   1  181.98   35.00
   6   0   1   10.00   11.10
   6   0   1   -5.60   12.00
  -6   0   1   13.10    6.50
   6   0  -1   10.00   14.80
  -6   0   1    2.40    4.90
   6   0   1    5.60   14.20
  -7   0  -1  177.08   23.00
   7   0   1   56.49   27.90
   7   0  -1   87.49   28.10
  -7   0   1  153.98   22.90
  -7   0   1  152.78   22.80
   7   0   1  169.18   29.00
   8   0  -1   12.60   19.70
  -8   0  -1    9.60   10.30
   8   0   1   38.60   23.40
  -8   0  -1    9.10   10.50
  -8   0   1   13.20   10.30
   0  -1   1 2021.70  284.67
   0   1   1 1926.71  277.97
   1  -1   1 1705.73  246.18
   1   1  -1 1938.71  266.07
  -1  -1  -1 1840.82  245.58
   1   1  -1 1890.61  258.97
  -1  -1  -1 1817.22  265.47
   1  -1   1 1789.92  259.67
  -1   1   1 1869.31  259.07
   1  -1  -1 1808.42  246.18
   1  -1  -1 1927.71  265.77
  -1  -1   1 1892.11  245.68
  -1   1  -1 1753.92  265.47
   1   1   1 1868.81  245.58
  -1  -1   1 1878.81  258.97
   1   1   1 1775.92  259.37
   2  -1   1 2244.88  295.87
  -2  -1  -1 2127.39  279.47
   2   1  -1 2053.69  294.97
  -2   1   1 2206.28  294.87
   2  -1   1 1995.80  280.47
   2  -1  -1 1781.92  280.37
  -2  -1   1 2158.38  279.57
   2  -1  -1 2091.89  302.67
   2   1   1 2134.09  295.47
   3  -1   1 1257.67  160.88
   3   1  -1 1123.89  173.58
  -3   1   1 1270.07  168.08
   3  -1   1 1274.17  169.58
   3   1  -1 1284.97  168.78
   3  -1  -1  947.61  160.38
   3   1   1 1255.57  169.08
  -3  -1   1 1203.28  159.38
   3   1   1  995.00  173.38
   3  -1  -1 1237.28  173.28
   4  -1   1  401.06   47.30
   4   1  -1  395.36   47.80
  -4   1   1  333.47   45.10
   4  -1   1  280.97   48.50
   4   1  -1  214.38   48.60
   4  -1   1  301.47   48.20
   4  -1  -1  309.97   49.00
   4  -1  -1  342.37   46.80
   4   1   1  315.77   47.80
   4   1   1  274.77   49.70
  -4  -1   1  305.17   42.70
   5  -1   1   48.60   13.80
   5  -1   1   47.30   14.50
   5   1  -1   66.79   16.10
  -5  -1  -1   59.79    8.60
  -5   1   1   45.10    8.30
   5   1  -1   17.30   10.60
   5  -1   1   58.29   14.50
  -5  -1   1   27.90    7.60
   5   1   1   32.50   11.80
   5  -1  -1   37.20   12.00
   5   1   1   52.89   16.50
   5  -1  -1   33.30   12.80
   6   1  -1  198.68   31.80
   6   1  -1  140.69   33.40
  -6  -1  -1  223.48   27.50
   6  -1   1  162.38   31.50
   6  -1   1  134.29   32.70
   6  -1   1  229.88   32.90
  -6   1   1  172.38   28.10
   6  -1  -1  182.98   32.00
  -6  -1   1  230.08   27.60
   6   1   1  195.58   33.00
   6   1   1  156.98   33.90
   6  -1  -1  144.19   32.40
  -7   1   1  154.58   24.10
   7   1  -1   67.39   28.20
   7  -1   1  170.98   29.10
   7  -1   1  154.58   31.10
  -7  -1  -1  165.98   23.30
  -7  -1   1  138.79   23.80
   7   1   1  141.39   28.60
   7  -1  -1  109.79   29.80
  -7  -1   1  176.88   23.80
  -7   1  -1  166.78   24.50
  -8  -1  -1   34.20   12.20
   8   1  -1   15.40   22.20
  -8   1   1   26.60   11.00
   8  -1   1   35.10   24.80
  -8   1   1   20.50   11.50
  -8  -1  -1   24.10    9.90
  -8   1  -1   12.00    9.80
  -8  -1   1   23.50   10.60
   8  -1  -1   21.10   22.30
   0  -2  -1  101.49   14.90
   0   2  -1   99.49   14.60
   0   2   1   96.79   15.10
   0  -2   1  103.59   14.50
   0  -2   1   95.99   14.80
   0  -2  -1  116.59   14.80
   1   2  -1  389.76   52.69
  -1   2   1  349.47   52.69
  -1  -2  -1  404.16   49.70
   1  -2   1  331.57   50.69
   1  -2   1  384.66   53.89
  -1  -2  -1  378.36   53.79
   1  -2  -1  364.46   54.09
  -1   2  -1  343.47   52.69
   1   2   1  350.06   53.09
   1  -2  -1  350.96   50.79
  -1  -2   1  336.97   53.79
  -1  -2   1  405.76   49.80
  -2  -2  -1 1505.05  208.28
   2   2  -1 1584.84  226.48
   2   2  -1 1490.05  219.88
  -2   2   1 1701.63  219.98
   2  -2   1 1414.56  209.48
  -2  -2  -1 1588.34  225.28
   2  -2  -1 1479.85  209.58
  -2  -2   1 1624.84  208.38
   2  -2  -1 1623.94  225.78
   2   2   1 1553.64  220.38
   3  -2   1  321.07   54.19
   3  -2   1  368.86   53.99
  -3   2   1  380.16   51.89
   3   2  -1  402.66   52.59
   3  -2   1  413.86   52.49
  -3  -2  -1  356.06   52.99
   3   2  -1  350.66   56.29
  -3  -2  -1  351.46   48.80
  -3  -2   1  350.86   49.00
   3  -2  -1  308.77   51.69
   3  -2  -1  368.76   54.89
   3   2   1  388.26   52.99
   4  -2   1  197.38   34.60
   4   2  -1  234.58   37.80
  -4  -2  -1  228.68   30.10
   4   2  -1  211.08   33.50
   4  -2   1  296.17   35.50
   4  -2   1  214.28   35.70
  -4  -2  -1  207.88   33.10
  -4   2   1  190.48   32.20
   4  -2  -1  241.58   34.70
   4  -2  -1  231.28   35.40
   4   2   1  254.37   35.10
  -4  -2   1  216.78   30.00
   5   2  -1  395.96   53.09
   5   2  -1  266.77   55.49
   5  -2   1  382.86   52.79
  -5  -2  -1  356.46   47.50
   5  -2   1  284.37   53.89
  -5   2   1  364.66   50.39
   5  -2  -1  377.66   52.89
   5   2   1  385.56   53.89
  -5  -2   1  356.36   47.60
   5  -2  -1  284.47   54.19
  -6   2   1   93.99   14.80
   6  -2   1   38.90   19.50
  -6  -2  -1   93.29   13.70
   6   2  -1   93.19   19.20
   6  -2   1   98.79   20.90
  -6  -2  -1   98.29   15.30
   6   2  -1   63.89   21.80
  -6   2  -1   73.99   14.40
   6  -2  -1   99.69   20.40
   6   2   1  116.79   20.70
  -6  -2   1   69.99   13.60
   6  -2  -1   56.09   17.80
   7  -2   1  -16.30   12.30
  -7   2   1    4.70    7.00
  -7  -2  -1    1.60    7.50
   7   2  -1  -15.70   16.20
  -7  -2  -1   -0.60    5.90
   7  -2   1   -2.30   15.40
   7  -2  -1   -5.80   14.70
   7  -2  -1    9.30   14.30
  -7   2  -1    0.10    7.00
   7   2   1  -10.40   15.30
  -7  -2   1    7.50    6.80
  -8  -2  -1   83.49   16.20
  -8   2   1   96.49   16.30
   8  -2   1   56.19   28.70
   8  -2   1   50.19   23.10
   8  -2  -1   63.69   22.50
   8  -2  -1   76.79   26.50
  -8  -2   1   64.69   15.40
  -8   2  -1   71.39   15.60
   0  -3  -1 1486.95  206.08
   0   3  -1 1402.86  201.28
   0   3   1 1401.76  201.48
   0  -3   1 1471.55  205.98
   0  -3   1 1318.67  191.18
   0  -3  -1 1461.85  191.38
   1  -3   1 1250.97  183.08
  -1   3   1 1235.18  178.98
  -1  -3  -1 1336.67  169.48
   1   3  -1 1257.97  178.78
  -1  -3  -1 1345.87  183.08
   1  -3   1  965.50  170.18
  -1   3  -1 1230.48  178.88
  -1  -3   1 1464.65  169.58
   1  -3  -1 1319.87  170.48
   1  -3  -1 1223.08  183.28
  -1  -3   1 1242.48  183.08
   1   3   1 1260.67  179.28
   2  -3   1   86.49   13.30
   2   3  -1   59.69   12.40
  -2  -3  -1   94.59   11.00
  -2  -3  -1   76.89   12.10
   2  -3   1   71.59   13.80
  -2   3   1   63.99   11.90
   2  -3  -1   57.39   13.30
  -2  -3   1   74.29   12.30
   2   3   1   78.19   13.50
   2  -3  -1   79.29   13.70
  -2   3  -1   80.99   12.30
  -2  -3   1   76.49   11.10
   3  -3   1  927.41  121.79
  -3  -3  -1  925.51  129.29
  -3  -3  -1  885.81  119.29
   3   3  -1  855.21  126.49
  -3   3   1  975.00  126.39
   3  -3  -1  901.41  121.69
   3   3   1  829.92  126.99
   3  -3  -1  865.41  130.09
  -3  -3   1  870.81  119.39
  -3   3  -1  898.51  126.39
  -4  -3  -1  400.56   57.09
   4   3  -1  455.35   61.79
   4  -3   1  462.05   62.19
   4  -3   1  373.56   63.89
  -4  -3  -1  415.56   62.09
  -4   3   1  421.06   60.79
   4  -3  -1  496.15   65.19
   4   3   1  445.46   62.99
  -4  -3   1  423.36   57.29
  -4   3  -1  451.05   60.99
   4  -3  -1  385.96   61.49
   5   3  -1  236.38   40.60
  -5  -3  -1  269.87   36.90
   5  -3   1  326.87   43.40
  -5   3   1  286.37   39.70
  -5  -3  -1  310.27   41.20
   5  -3   1  189.18   41.50
  -5   3  -1  274.07   39.90
   5   3   1  281.37   42.20
   5  -3  -1  264.27   42.30
   5  -3  -1  189.08   42.10
  -5  -3   1  292.17   37.30
  -6  -3  -1  151.58   23.60
  -6   3   1  185.68   25.90
   6  -3   1  159.08   29.40
   6  -3   1  177.88   31.00
  -6  -3  -1  173.38   26.50
  -6  -3   1  170.58   23.90
  -6   3  -1  163.38   26.00
   6  -3  -1  117.59   28.70
   6  -3  -1  183.78   31.10
   6   3   1  119.69   28.80
   7  -3   1   25.40   19.00
   7  -3   1   16.90   20.30
  -7   3   1   50.99   10.80
  -7  -3  -1   52.19   11.00
   7  -3  -1   39.10   18.90
  -7  -3   1   32.40    9.60
  -7  -3   1   42.10   10.30
  -7   3  -1   41.90   10.90
   7  -3  -1    5.40   14.50
  -8  -3  -1   92.69   16.50
  -8   3   1   57.69   15.30
   8  -3   1   66.29   22.40
  -8  -3   1   74.09   15.70
   8  -3  -1   80.79   26.20
   8  -3  -1   23.90   26.60
  -8   3  -1   89.49   16.50
   0   4   1 1033.60  148.99
   0   4  -1 1101.69  148.79
   0  -4  -1 1034.30  141.69
   0  -4   1 1042.70  152.08
   0  -4   1 1028.20  141.59
   0  -4  -1 1068.29  152.18
  -1  -4  -1  241.98   32.80
   1  -4   1  219.08   32.90
   1   4  -1  230.38   32.90
  -1  -4  -1  246.18   31.00
  -1   4   1  214.38   33.00
   1  -4   1  295.97   34.00
  -1   4  -1  202.48   32.30
  -1  -4   1  219.38   30.70
   1  -4  -1  255.07   33.40
   1  -4  -1  217.98   33.10
  -1  -4   1  208.38   32.80
   1   4   1  220.58   33.70
   2  -4   1  995.20  145.59
  -2   4   1 1066.79  142.19
  -2  -4  -1 1010.20  145.29
  -2  -4  -1 1016.00  134.39
   2  -4   1  996.20  136.29
   2   4  -1  969.50  142.29
   2   4   1  931.51  142.69
  -2   4  -1 1029.80  142.09
  -2  -4   1  929.71  145.29
   2  -4  -1 1040.50  136.29
  -2  -4   1 1014.60  134.39
   2  -4  -1 1082.09  145.89
  -3  -4  -1  418.66   61.29
   3   4  -1  406.26   60.59
  -3   4   1  437.46   60.29
   3  -4   1  358.96   60.19
   3  -4   1  382.56   61.99
  -3  -4  -1  449.76   56.49
  -3  -4   1  396.46   61.39
   3  -4  -1  410.96   62.49
   3   4   1  489.25   61.59
   3  -4  -1  410.06   60.69
  -3   4  -1  426.56   60.29
  -3  -4   1  413.26   56.59
   4   4  -1  333.67   45.10
   4  -4   1  332.37   46.30
  -4  -4  -1  312.77   44.20
   4  -4   1  287.37   45.90
  -4  -4  -1  299.67   40.40
  -4   4   1  308.67   44.30
  -4  -4   1  290.17   40.60
  -4   4  -1  322.77   43.60
   4  -4  -1  304.47   45.80
   4  -4  -1  186.08   45.20
  -4  -4   1  287.97   44.20
   4   4   1  403.36   46.80
  -5   4   1   21.90    6.60
   5  -4   1   38.90   11.90
   5  -4   1   22.80   11.30
  -5  -4  -1   16.60    5.30
  -5  -4  -1   16.20    5.90
   5   4  -1   31.70   12.70
  -5  -4   1   23.50    5.60
  -5  -4   1   12.90    5.60
   5   4   1   10.80   11.90
   5  -4  -1   35.60   12.40
  -5   4  -1   18.30    6.60
   5  -4  -1   34.60   13.20
  -6  -4  -1  638.14   90.29
   6  -4   1  538.15   89.39
  -6  -4  -1  565.34   82.99
  -6   4   1  682.93   88.59
  -6  -4   1  634.34   90.29
   6   4   1  607.94   91.99
  -6  -4   1  581.24   82.99
   6  -4  -1  639.54   90.49
  -6   4  -1  648.64   88.69
   7  -4   1   37.70   27.50
   7  -4   1   -3.30   15.70
  -7  -4  -1   -2.90    6.30
  -7   4   1   20.10    9.00
   7  -4  -1  -10.20   17.20
   7  -4  -1   -1.60   16.40
  -7  -4   1    3.00    6.30
  -7  -4   1   -2.50    8.20
  -7   4  -1   10.90    8.20
   8  -4   1   41.80   24.80
  -8  -4  -1   59.19   13.60
  -8   4   1   57.79   14.30
  -8  -4   1   58.59   13.00
  -8   4  -1   51.29   13.80
   8  -4  -1   17.40   19.60
   0  -5  -1  213.48   28.90
   0   5  -1  193.88   28.60
   0  -5  -1  207.18   28.30
   0  -5   1  204.48   28.60
   0  -5   1  174.68   28.10
   0   5   1  186.38   29.00
   1  -5   1 2210.38  318.07
  -1  -5  -1 2449.16  317.27
   1   5  -1 2344.17  334.37
  -1   5   1 2285.37  334.47
  -1  -5  -1 2569.44  342.17
   1  -5   1 2395.66  342.17
  -1   5  -1 2434.16  334.27
  -1  -5   1 2436.76  317.17
   1  -5  -1 2332.67  342.37
  -1  -5   1 2436.96  342.07
   1  -5  -1 2089.89  317.87
   1   5   1 2306.97  334.77
   2  -5   1  902.31  135.29
  -2  -5  -1  993.90  125.09
  -2   5   1  918.61  132.29
   2   5  -1  903.31  132.49
  -2  -5  -1  909.01  134.99
   2  -5   1  873.01  126.89
  -2  -5   1 1013.20  125.19
   2   5   1 1013.80  133.09
  -2  -5   1  921.51  134.99
  -2   5  -1  997.10  132.29
   2  -5  -1  821.62  126.79
   2  -5  -1  868.01  135.49
  -3  -5  -1  228.18   29.30
  -3  -5  -1  207.38   32.30
   3   5  -1  253.87   33.40
  -3   5   1  175.18   31.80
   3  -5   1  153.08   32.60
   3  -5   1  234.18   34.10
   3  -5  -1  217.28   34.00
  -3  -5   1  180.68   32.10
  -3  -5   1  225.88   29.80
  -3   5  -1  232.48   32.60
   3  -5  -1  221.88   34.30
   3   5   1  257.07   34.40
   4  -5   1   22.00   11.30
  -4   5   1   50.09   10.40
  -4  -5  -1   55.39    9.90
  -4  -5  -1   59.49    8.80
   4  -5   1   54.39   14.70
   4   5  -1   60.59   13.90
   4  -5  -1   46.40   12.90
  -4  -5   1   59.99    8.90
  -4  -5   1   61.69   10.20
  -4   5  -1   40.80    9.90
   4  -5  -1   42.90   15.00
   4   5   1   41.40   13.10
  -5   5   1  177.48   24.60
   5  -5   1  148.79   28.30
  -5  -5  -1  159.58   24.40
   5  -5   1  146.19   27.40
  -5  -5  -1  158.48   21.70
  -5  -5   1  143.89   24.20
   5  -5  -1   83.39   25.50
  -5   5  -1  142.49   24.10
   5   5   1  144.29   27.60
   5  -5  -1  126.59   27.00
  -5  -5   1  154.58   21.70
  -6   5   1   59.89   12.90
   6  -5   1   49.50   22.50
  -6  -5  -1   45.70   11.50
   6  -5   1   55.09   19.00
   6  -5  -1   71.99   18.80
  -6  -5   1   49.10   11.80
   6  -5  -1   47.60   18.50
  -6  -5   1   65.59   11.30
  -6   5  -1   69.49   13.20
  -7   5   1   47.80   11.90
   7  -5   1    8.20   20.70
  -7  -5  -1   55.49   10.90
   7  -5  -1   18.70   19.40
   7  -5  -1   17.60   25.40
  -7   5  -1   32.30   11.20
  -7  -5   1   26.80   10.20
   0  -6   1   28.20    8.60
   0  -6  -1   18.60    8.40
   0  -6   1   23.30    5.20
   0   6   1   21.00    7.10
   0   6  -1   36.50    7.30
   0  -6  -1   35.50    5.80
   1  -6   1  216.48   29.50
   1  -6   1  152.88   29.50
  -1  -6  -1  192.38   28.50
  -1  -6  -1  196.88   28.80
  -1   6   1  163.58   29.20
   1   6  -1  176.58   29.40
  -1   6  -1  183.28   29.20
  -1  -6   1  187.38   28.50
   1  -6  -1  200.48   30.40
   1   6   1  223.88   30.70
   1  -6  -1  203.58   29.80
  -1  -6   1  232.48   28.90
   2  -6   1  163.38   24.00
  -2  -6  -1  150.88   22.60
  -2   6   1  173.58   24.20
   2  -6   1  117.09   24.50
  -2  -6  -1  163.08   23.20
   2   6  -1  195.58   25.30
  -2  -6   1  123.89   21.90
   2  -6  -1   96.59   23.50
  -2   6  -1  177.38   23.90
   2   6   1  185.18   26.00
  -2  -6   1  165.58   23.30
   2  -6  -1  106.59   24.70
  -3  -6  -1  227.58   30.80
   3  -6   1  145.29   32.10
   3   6  -1  187.68   31.50
  -3   6   1  205.28   31.30
   3  -6   1  216.58   32.30
  -3  -6  -1  230.28   28.70
  -3  -6   1  226.18   28.70
   3  -6  -1  191.98   33.00
   3   6   1  179.88   32.30
   3  -6  -1  186.58   32.20
  -3  -6   1  177.98   30.50
  -3   6  -1  175.48   30.20
  -4  -6  -1  364.76   45.50
  -4   6   1  316.97   49.40
  -4  -6  -1  343.67   49.10
   4   6  -1  332.77   50.99
   4  -6   1  256.57   50.59
   4  -6   1  226.18   50.39
   4  -6  -1  350.06   52.59
  -4  -6   1  345.97   45.40
  -4  -6   1  335.37   49.20
  -4   6  -1  405.46   50.29
   4   6   1  339.77   51.19
   4  -6  -1  289.37   51.59
   5  -6   1   62.59   21.70
  -5  -6  -1  103.69   15.60
  -5   6   1   96.29   16.60
   5  -6   1   48.60   19.40
   5  -6  -1  120.69   24.70
  -5  -6   1   84.59   15.20
  -5  -6   1   82.19   14.20
   5  -6  -1   64.49   19.30
  -5   6  -1   90.59   16.00
  -6   6   1  115.19   17.40
   6  -6   1   59.09   20.90
  -6  -6  -1   72.59   15.10
  -6   6  -1   68.79   15.90
  -6  -6   1   92.89   15.60
   6  -6  -1   57.39   23.60
   6  -6  -1   65.69   22.70
  -7   6   1   32.50   11.70
  -7  -6  -1   32.50   10.30
   7  -6   1   21.80   22.50
  -7   6  -1   18.90   11.10
  -7  -6   1   41.20   10.30
   7  -6  -1   37.70   21.90
   0  -7  -1  376.06   56.59
   0   7  -1  426.96   56.39
   0  -7   1  370.66   56.39
   0  -7  -1  417.96   55.99
   0   7   1  425.06   57.99
   0  -7   1  351.56   55.49
   1  -7   1  117.39   19.30
  -1  -7  -1  155.88   21.40
   1  -7   1  105.29   21.70
  -1  -7  -1  125.49   18.90
  -1   7   1  125.29   20.20
   1   7  -1  138.39   20.90
   1  -7  -1  122.19   21.80
   1   7   1  115.89   21.00
  -1   7  -1   96.09   19.20
  -1  -7   1  116.29   18.70
   1  -7  -1  128.89   19.90
  -1  -7   1  130.09   20.30
  -2   7   1  142.39   24.80
  -2  -7  -1  188.98   24.60
  -2  -7  -1  150.68   24.60
   2  -7   1  150.88   27.30
   2   7  -1  176.08   26.60
   2  -7   1  144.99   25.20
  -2  -7   1  145.99   24.00
   2  -7  -1  124.49   26.90
   2   7   1  164.98   27.20
   2  -7  -1  145.69   25.70
  -2   7  -1  139.49   24.50
  -2  -7   1  177.98   24.50
  -3  -7  -1   34.80    7.10
  -3   7   1    7.10    7.00
   3  -7   1   40.70   11.10
   3  -7   1   13.90   14.30
  -3  -7  -1   53.29    9.90
   3   7  -1   54.09   12.90
  -3  -7   1   45.90    8.70
   3  -7  -1   42.70   11.30
  -3   7  -1   47.00    8.70
   3  -7  -1   44.30   16.10
  -3  -7   1   31.80    7.00
   3   7   1   44.90   12.60
  -4   7   1   77.49   16.50
   4  -7   1   76.19   23.00
  -4  -7  -1  106.89   16.00
   4  -7   1   58.49   19.80
  -4   7  -1   97.49   16.50
  -4  -7   1   84.59   15.60
  -4  -7   1  122.29   15.70
   4  -7  -1   85.29   19.50
   4  -7  -1   84.89   21.80
   4   7   1   93.49   21.80
  -5   7   1  103.49   20.20
  -5  -7  -1  124.99   19.70
   5  -7   1   93.79   27.60
   5  -7  -1   81.49   23.10
   5  -7  -1   61.19   24.60
  -5  -7   1  152.28   20.50
  -5   7  -1  124.09   21.20
   6  -7   1    4.90   20.20
  -6   7   1   19.10    9.60
  -6  -7  -1    9.60    6.50
  -6  -7   1   15.50    6.60
   6  -7  -1   16.50   19.60
  -6   7  -1    8.60    9.70
   0  -8   1   29.70   13.30
   0   8   1   64.79   12.60
   0  -8  -1   30.10   13.80
   0  -8   1   50.49    9.50
   0  -8  -1   52.79    9.80
   0   8  -1   71.89   12.20
   1  -8   1  269.47   35.40
  -1  -8  -1  238.78   34.70
  -1  -8  -1  221.68   35.00
  -1   8   1  227.58   35.50
   1  -8   1  218.18   36.90
   1   8  -1  251.97   36.30
   1  -8  -1  172.68   35.70
   1   8   1  294.37   37.70
  -1  -8   1  216.58   35.20
  -1  -8   1  208.68   33.60
  -1   8  -1  250.17   35.50
   1  -8  -1  197.28   34.90
   2   8  -1  345.07   48.10
  -2  -8  -1  298.27   44.90
   2  -8   1  340.87   48.80
  -2   8   1  377.36   47.40
   2  -8   1  264.57   46.30
  -2  -8  -1  323.67   45.20
  -2  -8   1  321.87   44.70
   2  -8  -1  243.68   46.60
  -2   8  -1  318.47   46.30
   2   8   1  354.26   49.00
   2  -8  -1  268.67   47.30
  -2  -8   1  307.17   44.90
  -3  -8  -1  123.59   21.60
  -3  -8  -1  110.29   17.60
  -3   8   1  104.39   19.20
   3   8  -1  105.89   24.10
   3  -8   1   79.79   23.60
   3  -8   1  104.89   21.30
   3   8   1  109.09   22.60
  -3  -8   1  129.99   19.20
  -3   8  -1  120.89   19.40
  -3  -8   1  100.69   17.50
   3  -8  -1  104.09   24.70
   3  -8  -1   96.19   20.20
  -4  -8  -1   95.49   17.10
  -4   8   1   98.59   18.40
   4  -8   1   65.89   24.10
  -4  -8   1   97.39   17.20
   4  -8  -1   98.79   26.90
  -4   8  -1  121.49   19.10
   4  -8  -1  115.79   22.80
  -4  -8   1  113.59   18.70
  -5  -8  -1  232.78   34.90
  -5   8   1  237.88   36.90
   5  -8   1  146.29   39.80
  -5  -8   1  243.28   35.30
   5  -8  -1  152.38   40.60
  -5   8  -1  217.58   35.90
  -6  -8  -1    5.40    5.80
   6  -8   1    1.90   20.00
  -6   8   1   -3.90    9.20
  -6  -8   1    1.20    5.40
   6  -8  -1   -3.40   22.00
  -6   8  -1  -12.00    8.70
   0  -9  -1  829.82  120.09
   0   9  -1  916.91  118.89
   0  -9   1  685.23  114.89
   0   9   1  905.31  119.29
   0  -9   1  799.42  119.79
   0  -9  -1  768.62  115.39
   1   9  -1   90.99   17.90
  -1  -9  -1  102.69   15.40
  -1   9   1  109.89   18.90
   1  -9   1   84.59   16.00
  -1  -9  -1   92.99   21.00
   1  -9   1   79.09   21.10
   1  -9  -1   91.29   21.70
  -1  -9   1   76.69   14.80
   1  -9  -1   96.69   16.70
   1   9   1   67.69   18.50
  -1  -9   1   99.29   20.50
  -1   9  -1  105.49   17.60
   2  -9   1   43.60   12.50
  -2   9   1   33.80   11.00
  -2  -9  -1   49.60    9.00
   2  -9   1   28.00   16.80
  -2  -9  -1   57.79   17.80
   2   9  -1   65.59   17.00
  -2   9  -1   43.80   11.10
   2   9   1   49.40   15.10
  -2  -9   1   48.50    9.00
  -2  -9   1   53.99   15.30
   2  -9  -1   30.00   18.40
   2  -9  -1   44.90   11.60
   3  -9   1   59.49   25.30
  -3  -9  -1   91.99   17.60
  -3   9   1   96.69   19.70
   3   9   1  143.89   28.80
  -3   9  -1  145.69   20.50
  -3  -9   1  136.19   22.30
   3  -9  -1   97.09   21.40
  -3  -9   1  112.89   17.70
   3  -9  -1   93.09   25.00
  -4   9   1  124.19   25.60
  -4  -9  -1  165.58   24.40
   4  -9   1  109.29   32.40
   4  -9  -1  121.79   32.00
  -4  -9   1  148.69   24.30
  -4   9  -1  175.18   26.50
  -5   9   1    0.70    9.00
   5  -9   1  -21.20   20.10
  -5  -9  -1   -5.80    4.50
  -5  -9   1   -2.40    5.00
  -5   9  -1   -6.60    7.00
   5  -9  -1   -5.00   21.70
   0 -10   1   24.40    7.50
   0 -10  -1   35.00   19.60
   0  10   1   14.70   10.40
   0  10  -1   54.59   12.50
   0 -10  -1   28.00    8.60
   0 -10   1   16.90   16.90
   1 -10   1   45.40   12.00
  -1  10   1   56.09   13.90
   1 -10   1   34.10   19.10
   1  10  -1   85.29   16.10
  -1 -10  -1   42.40    9.80
  -1 -10  -1   28.30   20.50
   1 -10  -1   51.59   11.80
   1  10   1   59.19   15.70
  -1 -10   1   28.10   18.10
  -1 -10   1   47.00    9.70
  -1  10  -1   39.70   11.70
   1 -10  -1   75.49   22.00
   2 -10   1   36.40   20.30
  -2  10   1   40.40   13.00
  -2 -10  -1   58.29   10.50
   2  10   1   95.29   20.20
   2 -10  -1   51.79   14.40
   2 -10  -1   55.19   22.90
  -2 -10   1   45.30    9.90
  -2 -10   1   47.90   19.40
  -2  10  -1   51.69   13.20
  -3  10   1   -1.10    7.50
  -3 -10  -1    9.50    5.00
   3 -10   1  -23.20   17.40
   3 -10  -1  -26.10   20.90
  -3 -10   1    1.40    3.90
  -3  10  -1   -3.30    7.30
  -4  10   1   12.40   10.10
  -4 -10  -1    8.50    5.10
   4 -10   1   21.00   23.90
  -4  10  -1   20.10    9.40
   4 -10  -1   22.60   22.00
  -4 -10   1   10.90    5.90
   0 -11  -1  232.48   37.20
   0  11  -1  290.47   40.90
   0 -11   1  203.68   41.80
   0 -11   1  212.68   36.70
   0 -11  -1  202.28   42.10
   0  11   1  282.97   41.50
   1  11  -1  153.38   26.90
  -1 -11  -1  119.19   19.00
  -1  11   1  125.89   23.20
   1 -11   1   61.49   28.60
   1 -11  -1   86.89   20.30
   1 -11  -1   63.69   26.70
  -1 -11   1  107.79   29.30
  -1 -11   1   87.69   18.10
   1  11   1  153.58   27.00
  -1  11  -1  152.98   23.90
  -2 -11  -1   12.10    6.50
   2 -11   1   19.40   21.60
  -2  11   1   15.80   11.00
  -2  11  -1   26.00   10.60
  -2 -11   1    6.40    6.90
   2 -11  -1   29.10   22.80
  -3 -11  -1   23.10    7.80
  -3  11   1   24.40   12.50
   3 -11   1   12.90   23.30
   3 -11  -1   49.20   26.90
  -3  11  -1   25.30   11.50
  -3 -11   1   37.00    8.40
   0   0   2 1351.86  221.28
   0   0  -2 1569.04  204.68
   0   0   2 1479.85  216.08
   0   0   2 1669.73  204.68
   1   0   2 2028.00  293.77
   1   0  -2 2081.89  300.87
  -1   0   2 2165.58  293.17
   1   0   2 2221.98  278.27
  -1   0   2 2029.00  278.17
  -1   0  -2 2001.10  300.37
   2   0   2    2.70    4.40
  -2   0   2    3.60    1.70
   2   0   2    5.20    5.20
   2   0   2    2.30    5.00
   2   0  -2   10.80    5.30
   3   0   2   88.99   21.00
   3   0   2  126.69   21.30
   3   0  -2  116.39   21.50
   3   0   2  151.18   20.10
  -3   0   2  128.09   18.30
   4   0  -2  266.47   47.40
   4   0   2  320.57   47.00
  -4   0   2  297.17   43.20
   4   0   2  270.67   47.30
   4   0   2  401.66   45.10
  -5   0   2    1.80    3.50
   5   0   2    4.60    9.20
  -5   0   2   -5.20    3.70
   5   0  -2   11.90    9.90
   5   0   2   -6.90   11.20
   5   0   2    2.60    9.00
   6   0   2   -6.00   12.30
  -6   0   2   22.90    6.00
  -6   0   2   15.30    6.60
   6   0   2   31.20   11.70
   6   0  -2   19.10   12.70
   6   0   2   -3.00   11.90
   7   0   2   72.79   19.80
  -7   0   2   84.49   15.90
  -7   0   2   98.39   16.00
   7   0  -2   79.19   23.50
   8   0  -2  -10.10   19.80
  -8   0  -2   28.90   11.90
  -8   0   2   23.50   10.50
  -8   0  -2   22.70    9.70
   0   1  -2  106.59   13.10
   0   1   2   58.69   12.60
   0  -1   2   64.89   12.80
   0  -1  -2  102.19   12.10
   0  -1  -2   84.59   12.40
   0  -1   2   66.19   11.40
   0  -1   2   88.49   12.80
  -1  -1  -2 2677.93  352.86
   1  -1   2 2639.94  345.07
  -1  -1  -2 2285.97  326.47
   1   1  -2 2726.73  353.56
   1  -1   2 2429.46  327.07
  -1  -1  -2 2440.26  326.37
  -1   1   2 2307.87  344.47
  -1   1  -2 2117.79  352.76
  -1  -1   2 2490.85  326.67
   1  -1  -2 2232.08  327.17
   1   1   2 2435.36  344.87
   1  -1  -2 2821.82  353.36
   2   1  -2  364.96   46.40
   2  -1   2  263.97   45.30
   2  -1   2  300.47   43.20
   2  -1   2  353.16   45.80
  -2   1   2  293.27   43.80
  -2  -1  -2  290.47   44.80
  -2  -1   2  289.17   41.50
   2   1   2  230.08   44.70
   2  -1  -2  368.36   43.10
   2  -1  -2  347.57   45.80
   2   1   2  368.66   42.10
  -3   1   2  515.95   72.99
   3   1  -2  496.85   76.59
  -3  -1  -2  483.55   74.79
   3  -1   2  576.54   70.99
   3  -1   2  387.06   76.09
   3   1  -2  464.75   73.49
   3  -1   2  576.64   75.09
   3  -1  -2  505.55   70.99
   3   1   2  554.94   74.69
   3   1   2  587.34   70.39
   3  -1  -2  582.44   76.29
  -3  -1   2  537.25   69.39
   4  -1   2  246.78   32.70
  -4   1   2  223.08   30.10
   4   1  -2  231.68   32.20
   4  -1   2  186.98   33.60
   4  -1   2  194.68   33.30
   4   1  -2  196.38   34.20
   4  -1  -2  128.69   32.40
   4  -1  -2  248.68   32.90
  -4  -1   2  189.68   29.00
   4   1   2  212.58   33.00
   4   1   2  265.07   31.80
   5  -1   2  308.17   40.90
  -5   1   2  237.38   35.60
   5  -1   2  202.68   39.40
   5  -1   2  340.97   39.50
   5   1  -2  180.08   39.40
   5  -1  -2  194.88   39.10
   5  -1  -2  271.67   38.90
  -5  -1   2  248.88   34.10
   5   1   2  280.07   39.70
  -6  -1  -2  120.29   18.90
   6  -1   2  127.59   23.90
  -6   1   2  143.79   20.00
   6  -1   2  115.69   25.50
   6  -1   2  100.29   22.90
   6   1  -2  128.59   26.40
   6   1   2  117.39   24.70
  -6  -1   2  108.29   18.90
   6  -1  -2  126.99   24.10
   6  -1  -2   84.99   23.30
  -6  -1   2  139.89   19.40
  -7   1   2  233.08   33.90
  -7  -1  -2  262.37   32.90
  -7   1   2  241.38   33.60
  -7  -1  -2  226.58   35.30
   7  -1   2  213.58   38.60
   7  -1   2  146.79   38.60
   7   1  -2  255.57   43.10
   7  -1  -2  186.78   39.70
  -7  -1   2  203.58   32.50
   7   1   2  207.08   37.80
   8  -1   2   31.00   19.30
   8  -1   2   24.90   24.50
   8   1  -2   30.80   22.80
  -8   1   2   34.20   12.00
  -8  -1  -2   41.80   11.20
   8   1   2   61.39   27.10
  -8   1  -2   33.10   11.20
   8  -1  -2   27.50   22.10
  -8  -1   2   35.10   11.30
   0  -2   2    1.00    1.70
   0   2  -2    2.90    1.50
   0  -2  -2    1.10    3.20
   0  -2   2    5.10    1.40
   0  -2  -2    5.10    1.70
   0   2   2    3.10    2.70
   1   2  -2 1729.03  274.97
   1   2  -2 1832.12  267.47
  -1  -2  -2 2062.99  253.77
  -1  -2  -2 2067.59  274.27
   1  -2   2 1569.14  254.37
  -1   2   2 1892.91  267.97
   1  -2   2 1839.92  274.17
   1  -2   2 1985.20  268.67
  -1  -2   2 1893.51  253.87
   1  -2  -2 1761.32  254.57
   1   2   2 1941.51  268.37
  -1  -2   2 1819.52  267.47
  -1   2  -2 2046.30  274.07
   1  -2  -2 1976.20  274.67
   1   2   2 1967.20  253.67
   2  -2   2  604.34   97.59
  -2   2   2  659.13   95.19
   2  -2   2  658.63   96.49
  -2  -2  -2  673.63   89.89
   2   2  -2  700.33   98.99
   2   2  -2  683.03   94.99
   2  -2   2  650.63   91.39
  -2  -2  -2  695.43   97.39
   2  -2  -2  587.44   91.39
   2  -2  -2  664.73   98.19
   2   2   2  641.24   95.89
  -2  -2   2  706.83   90.19
  -2  -2   2  749.53   95.19
   3  -2   2  992.70  142.29
  -3  -2  -2  976.70  132.99
  -3  -2  -2  965.20  143.99
   3   2  -2 1004.20  140.79
   3  -2   2  996.40  135.09
  -3   2   2 1018.60  140.69
   3   2  -2  939.11  145.79
   3  -2  -2 1083.79  135.19
  -3  -2   2 1040.30  133.29
   3   2   2  960.10  141.59
   4  -2   2  306.87   53.69
   4   2  -2  299.17   55.39
  -4  -2  -2  329.67   51.69
  -4   2   2  358.96   50.59
   4   2  -2  376.46   51.49
  -4  -2  -2  359.26   47.70
   4  -2   2  390.16   52.19
   4  -2   2  335.37   54.29
   4  -2  -2  313.07   54.19
   4  -2  -2  387.86   52.49
   4   2   2  404.26   53.99
  -4  -2   2  373.86   48.00
   5  -2   2  155.48   28.60
   5  -2   2  233.98   30.60
  -5   2   2  183.38   25.50
   5   2  -2  143.79   26.80
  -5  -2  -2  201.78   23.90
   5   2  -2  156.78   30.80
   5  -2   2  148.79   29.20
  -5  -2  -2  177.78   26.20
   5  -2  -2  216.68   30.00
  -5  -2   2  163.88   24.00
   5  -2  -2   82.09   27.30
   5   2   2  141.09   27.80
   6  -2   2  274.07   58.69
   6   2  -2  347.27   61.19
  -6   2   2  375.26   54.09
  -6  -2  -2  392.86   51.29
   6  -2   2  448.96   58.49
  -6  -2  -2  381.66   55.39
  -6  -2   2  428.26   51.49
   6  -2  -2  270.07   57.99
   6   2   2  314.77   57.59
   6  -2  -2  431.96   57.49
   7  -2   2   44.50   18.50
  -7   2   2   45.70   10.00
  -7  -2  -2   50.29   11.10
  -7  -2  -2   36.70    9.70
   7   2  -2   68.89   20.90
   7  -2   2   20.80   18.10
   7  -2  -2   19.30   14.70
  -7  -2   2   28.50    9.10
   7   2   2   24.00   16.00
  -7   2  -2   34.90   10.10
   7  -2  -2   36.70   18.00
  -8  -2  -2   32.90   10.20
  -8   2   2   23.20   11.20
   8   2  -2  -14.90   21.00
   8  -2   2   15.70   32.80
   8  -2   2    7.20   21.90
  -8  -2   2   40.00   10.90
  -8   2  -2   36.30   10.50
   8  -2  -2    4.70   21.60
   0  -3  -2   47.90    8.10
   0   3   2   50.89    8.20
   0  -3   2   39.40    7.30
   0  -3  -2   52.19    7.30
   0   3  -2   32.50    6.70
   0  -3   2   41.20    6.70
  -1  -3  -2 2111.69  272.17
   1  -3   2 1709.03  272.87
   1  -3   2 2031.90  293.87
   1   3  -2 1972.50  286.87
  -1  -3  -2 2246.98  293.97
  -1   3   2 2072.39  287.27
  -1  -3   2 2234.68  272.17
   1  -3  -2 1995.90  294.27
  -1   3  -2 1986.70  287.07
   1   3   2 1913.51  287.57
   1  -3  -2 2165.58  273.07
  -1  -3   2 1961.00  293.97
  -2  -3  -2  379.16   49.20
   2   3  -2  369.06   52.39
   2  -3   2  338.67   52.09
  -2   3   2  358.66   52.59
  -2  -3  -2  366.76   53.49
   2  -3   2  327.37   53.69
  -2   3  -2  389.16   52.59
   2   3   2  358.16   54.19
  -2  -3   2  352.46   49.50
   2  -3  -2  402.16   54.59
   2  -3  -2  449.56   52.99
   3  -3   2  472.95   77.29
  -3  -3  -2  564.74   74.09
  -3  -3  -2  531.65   80.39
   3   3  -2  567.14   85.09
   3   3  -2  602.84   78.79
   3  -3   2  504.35   81.09
  -3   3   2  562.04   78.79
   3   3   2  562.64   79.99
  -3  -3   2  559.44   74.39
   3  -3  -2  667.23   79.19
   3  -3  -2  518.65   81.59
  -4  -3  -2  271.17   36.80
   4  -3   2  289.07   38.80
  -4  -3  -2  259.67   33.70
  -4   3   2  270.87   36.80
   4   3  -2  280.07   42.90
   4  -3   2  195.98   38.10
   4   3  -2  248.28   37.00
  -4  -3   2  221.18   33.80
   4  -3  -2  210.88   39.00
   4  -3  -2  211.58   38.40
   4   3   2  279.67   39.00
  -5   3   2  421.16   60.79
  -5  -3  -2  391.06   61.99
   5  -3   2  470.45   62.89
   5   3  -2  438.76   62.19
  -5  -3  -2  409.96   56.99
   5  -3   2  363.86   64.39
   5   3  -2  392.66   67.49
  -5  -3   2  414.66   57.29
   5  -3  -2  465.25   63.19
   5   3   2  551.64   65.39
  -5   3  -2  489.35   61.29
   5  -3  -2  372.16   64.99
   6   3  -2   73.99   23.00
   6  -3   2   37.60   18.90
   6  -3   2   49.30   20.90
  -6  -3  -2  108.39   15.20
  -6   3   2   90.69   15.90
  -6  -3  -2   99.39   16.30
  -6   3  -2  107.09   16.50
   6  -3  -2   81.09   20.10
   6  -3  -2  108.99   21.90
  -6  -3   2   93.29   14.70
   6   3   2   77.09   20.70
  -7   3   2  136.39   21.20
  -7  -3  -2  151.68   22.00
   7  -3   2   79.19   29.00
   7  -3   2   87.49   25.80
  -7  -3   2  133.19   19.70
   7  -3  -2  145.49   29.20
  -7   3  -2  119.69   21.10
   7  -3  -2   59.89   24.80
   7   3   2  137.09   32.20
  -8   3   2   48.50   12.80
   8  -3   2   31.80   22.80
  -8  -3  -2   62.19   12.90
  -8  -3   2   45.30   13.50
  -8   3  -2   30.80   12.70
   8  -3  -2   10.30   24.30
  -8  -3   2   66.09   13.20
   8  -3  -2   15.20   19.10
   0  -4   2 1025.40  152.88
   0  -4  -2 1122.49  153.18
   0   4   2 1078.79  150.08
   0  -4  -2 1117.59  142.59
   0  -4   2 1001.10  142.39
   0   4  -2 1036.70  149.49
   1  -4   2 2817.62  400.46
  -1   4   2 2719.53  391.46
  -1  -4  -2 2817.02  371.16
   1   4  -2 2759.12  391.06
  -1  -4  -2 3020.00  400.66
   1  -4   2 2519.95  371.86
   1  -4  -2 2694.03  371.86
  -1  -4   2 2790.22  400.56
   1  -4  -2 2691.93  400.86
   1   4   2 2725.93  391.86
  -1   4  -2 2688.43  391.16
  -1  -4   2 2988.10  371.06
   2  -4   2  380.56   59.89
  -2  -4  -2  433.36   55.19
  -2  -4  -2  401.76   59.59
  -2   4   2  418.26   58.79
   2   4  -2  398.96   58.69
   2  -4   2  417.86   58.79
  -2  -4   2  393.86   59.69
   2  -4  -2  459.85   58.99
  -2   4  -2  405.76   58.59
   2  -4  -2  406.86   60.49
   2   4   2  442.66   60.89
  -2  -4   2  417.76   55.19
   3  -4   2   76.39   21.20
  -3  -4  -2  142.89   20.70
   3  -4   2   86.59   21.00
  -3   4   2  153.68   21.10
  -3  -4  -2  146.39   18.50
   3   4  -2  133.59   20.60
  -3  -4   2  139.89   21.00
   3  -4  -2  148.69   23.20
   3   4   2  144.29   22.60
   3  -4  -2  124.49   23.00
  -3   4  -2  119.29   20.60
  -3  -4   2  137.79   18.90
   4   4  -2   15.70    9.30
  -4  -4  -2   29.70    6.60
   4  -4   2   40.40   12.60
  -4  -4  -2   24.40    5.40
  -4   4   2   40.70    7.50
   4  -4   2   56.19   11.20
   4   4   2   23.10   10.90
   4  -4  -2   26.50   12.00
   4  -4  -2   34.20   10.70
  -4  -4   2   32.80    6.10
  -4   4  -2   29.80    7.10
  -4  -4   2   26.60    6.40
  -5  -4  -2  709.33   96.79
  -5   4   2  768.02  103.09
   5  -4   2  687.83  102.39
  -5  -4  -2  768.22  105.19
  -5   4  -2  818.82  103.39
  -5  -4   2  623.44  105.09
   5   4   2  817.42  105.29
   5  -4  -2  711.63  107.29
  -5  -4   2  686.43   97.09
   5  -4  -2  661.43  102.49
   6  -4   2  201.78   37.70
  -6  -4  -2  231.58   34.30
   6  -4   2  197.98   39.10
  -6   4   2  280.67   34.40
   6   4   2  277.17   40.10
   6  -4  -2  234.98   39.00
  -6   4  -2  203.88   33.70
  -6  -4   2  196.98   33.80
   6  -4  -2  130.19   35.70
  -6  -4   2  232.78   31.20
  -7   4   2  144.59   22.60
   7  -4   2   70.69   26.20
  -7  -4  -2  163.38   23.20
  -7  -4   2  120.79   22.40
   7  -4  -2   95.59   27.80
  -7  -4   2  114.29   20.40
  -7   4  -2  145.39   23.00
   7  -4  -2  124.99   28.60
   8  -4   2   15.20   26.50
  -8   4   2    5.50   10.10
  -8  -4  -2    6.90    8.20
   8  -4  -2   15.50   29.10
   8  -4  -2   -7.40   20.40
  -8   4  -2   13.00   10.40
  -8  -4   2   38.80    9.90
   0   5  -2  724.63  104.09
   0  -5  -2  693.33   99.49
   0  -5   2  720.93   99.49
   0  -5  -2  766.82  106.49
   0  -5   2  733.33  106.19
   0   5   2  746.63  104.79
  -1  -5  -2   67.89   11.70
   1   5  -2   71.69   11.20
   1  -5   2   58.79   13.00
  -1  -5  -2   68.39   10.50
  -1   5   2   56.89   11.20
   1  -5   2   78.19   10.70
   1  -5  -2   61.49   11.20
  -1   5  -2   51.59   10.60
  -1  -5   2   59.39   10.30
   1  -5  -2   73.79   13.50
   1   5   2   58.29   12.50
  -1  -5   2   59.79   10.70
  -2  -5  -2   31.10    8.00
   2   5  -2   44.10    9.50
   2  -5   2   62.29    9.40
   2  -5   2   22.10   10.50
  -2   5   2   47.50    9.00
  -2  -5  -2   44.00    7.80
  -2  -5   2   39.70    7.90
   2  -5  -2   69.59   10.40
   2   5   2   19.00    9.90
  -2   5  -2   67.69    9.20
   2  -5  -2   57.79   12.40
  -2  -5   2   45.50    7.80
   3  -5   2  110.69   23.70
  -3   5   2  118.19   22.00
   3  -5   2  120.79   23.00
  -3  -5  -2  142.19   19.90
  -3  -5  -2  171.08   22.10
   3   5  -2  149.29   22.50
   3   5   2  137.99   24.40
   3  -5  -2   89.49   23.20
  -3   5  -2  137.29   22.00
   3  -5  -2  129.09   23.80
  -3  -5   2  160.98   20.30
  -3  -5   2  147.99   22.10
   4  -5   2  238.58   40.90
   4  -5   2  175.68   39.60
  -4   5   2  273.37   39.80
   4   5  -2  306.77   40.40
  -4  -5  -2  262.97   39.10
  -4  -5  -2  269.37   35.90
  -4  -5   2  297.17   40.40
   4  -5  -2  347.17   43.80
  -4   5  -2  299.47   40.20
   4   5   2  265.97   41.50
   4  -5  -2  198.98   41.20
  -4  -5   2  248.08   36.00
  -5  -5  -2   21.70    6.20
   5  -5   2   33.10   15.10
   5  -5   2  -14.50   12.60
  -5   5   2   24.50    7.60
   5   5   2   18.70   13.80
  -5  -5   2   19.10    5.70
  -5   5  -2   20.00    8.20
  -5  -5   2   21.30    6.20
   5  -5  -2   18.00   11.60
   5  -5  -2    4.30   10.50
   6  -5   2   39.00   20.40
  -6  -5  -2   51.69   11.80
  -6   5   2   63.29   12.70
   6  -5  -2   35.90   17.10
   6  -5  -2   49.40   19.70
  -6  -5   2   50.39   12.00
  -6  -5   2   61.69   11.10
  -6   5  -2   74.99   13.30
  -7   5   2   48.10   11.90
   7  -5   2   18.80   21.10
  -7  -5  -2   50.09   10.10
  -7   5  -2   27.60   11.00
   7  -5  -2   -9.30   17.70
   7  -5  -2   11.10   16.50
  -7  -5   2   31.00    9.60
   0   6   2  437.66   66.89
   0  -6   2  529.95   63.99
   0  -6  -2  454.05   67.29
   0  -6   2  457.85   66.99
   0  -6  -2  495.45   65.19
   0   6  -2  447.96   66.09
   1  -6   2   60.99   17.60
  -1  -6  -2  104.19   16.70
  -1   6   2   85.09   17.50
   1   6  -2  124.89   17.60
  -1  -6  -2  129.39   18.40
   1  -6   2  111.49   16.90
   1   6   2  110.39   19.00
  -1   6  -2   88.49   16.80
  -1  -6   2  106.29   16.60
   1  -6  -2  130.59   19.90
  -1  -6   2  131.39   17.70
   1  -6  -2  122.49   17.80
   2  -6   2  907.61  127.69
   2   6  -2  935.41  125.19
  -2  -6  -2  890.41  127.29
  -2  -6  -2  864.31  118.39
   2  -6   2  834.82  120.39
  -2   6   2  938.61  125.39
  -2   6  -2  897.81  124.89
   2   6   2  866.41  125.99
  -2  -6   2  894.31  127.39
   2  -6  -2  740.83  121.19
  -2  -6   2  883.41  118.29
   2  -6  -2  788.82  127.99
  -3  -6  -2  265.57   38.60
  -3   6   2  262.17   39.40
   3   6  -2  288.87   39.90
  -3  -6  -2  353.56   37.20
   3  -6   2  203.88   40.00
   3  -6   2  279.67   41.80
  -3   6  -2  208.08   38.50
   3  -6  -2  259.17   41.50
   3  -6  -2  219.18   40.80
  -3  -6   2  262.57   38.80
  -3  -6   2  269.67   36.10
   3   6   2  292.07   41.80
  -4  -6  -2   78.79   13.60
   4  -6   2   98.59   20.50
  -4  -6  -2   84.59   13.40
   4  -6   2   53.79   15.90
  -4   6   2   79.79   14.50
   4  -6  -2   61.99   18.90
  -4  -6   2   85.19   12.90
  -4   6  -2   79.19   14.50
   4   6   2   75.79   18.00
   4  -6  -2   76.69   17.60
  -4  -6   2   83.89   13.90
  -5   6   2   98.19   20.70
  -5  -6  -2  157.18   21.00
   5  -6   2   83.39   23.90
   5  -6  -2   75.49   22.10
   5  -6  -2  105.69   26.80
  -5   6  -2   99.39   20.80
   5   6   2  163.48   29.00
  -5  -6   2  162.78   19.50
  -5  -6   2  140.09   21.30
  -6   6   2   78.99   17.30
   6  -6   2   69.49   23.00
  -6  -6  -2   88.89   16.00
   6  -6  -2   63.29   21.70
  -6   6  -2   93.19   17.10
   6  -6  -2   38.80   22.50
  -6  -6   2  104.69   15.70
  -6  -6   2   92.79   16.30
   7  -6   2   28.00   21.60
  -7  -6  -2   35.30    9.60
  -7   6   2   41.00   12.10
   7  -6  -2   33.70   19.90
  -7  -6   2   25.10    9.80
  -7   6  -2   22.60   10.90
   0  -7  -2  120.89   20.50
   0  -7  -2  118.89   18.40
   0  -7   2   72.89   19.00
   0  -7   2  116.59   17.80
   0   7  -2  108.09   18.60
   0   7   2  149.09   21.00
  -1   7   2   46.40   10.20
  -1  -7  -2   43.10   11.90
   1   7  -2   52.59   10.60
   1  -7   2   71.49   14.60
  -1  -7  -2   36.60    8.10
   1  -7   2   55.89    9.20
  -1  -7   2   42.30   10.50
   1  -7  -2   50.19    9.70
  -1  -7   2   50.89    8.30
   1  -7  -2   29.00   12.40
   1   7   2   37.20   11.70
  -1   7  -2   44.50    9.40
  -2  -7  -2  234.38   39.70
   2   7  -2  283.37   41.50
   2  -7   2  257.87   41.00
  -2   7   2  333.37   41.90
  -2  -7  -2  315.67   39.80
   2  -7   2  300.57   43.10
   2   7   2  250.87   42.30
  -2   7  -2  273.77   40.50
  -2  -7   2  272.57   39.90
   2  -7  -2  258.77   42.00
   2  -7  -2  286.17   42.50
  -2  -7   2  303.67   39.10
   3  -7   2  129.79   26.10
   3  -7   2  118.69   23.30
  -3  -7  -2  154.68   22.30
   3   7  -2  143.89   24.60
  -3  -7  -2  121.99   21.10
  -3   7   2  117.79   22.20
   3  -7  -2  109.89   23.20
  -3  -7   2  159.48   21.70
   3  -7  -2  109.29   25.60
  -3  -7   2  165.08   21.10
   3   7   2  123.89   24.80
  -3   7  -2  145.29   22.20
  -4  -7  -2  409.46   56.99
  -4   7   2  428.06   58.39
   4  -7   2  371.46   59.89
  -4  -7   2  393.16   53.09
  -4   7  -2  470.15   56.89
   4   7   2  394.96   60.29
  -4  -7   2  347.77   56.89
   4  -7  -2  283.27   57.79
   4  -7  -2  317.27   59.39
  -5  -7  -2   60.59   11.70
  -5   7   2   44.50   13.50
   5  -7   2   20.80   16.90
  -5  -7   2   73.49   12.40
   5  -7  -2   70.89   17.90
  -5  -7   2   74.19   12.20
  -5   7  -2   74.99   14.40
   5  -7  -2   12.60   19.30
  -6   7   2   16.40    9.80
   6  -7   2   20.90   17.60
  -6  -7  -2   22.50    7.10
  -6  -7   2   20.40    7.10
  -6   7  -2   -7.40    8.30
   6  -7  -2   41.90   28.40
   6  -7  -2    9.30   18.40
   0   8   2  432.06   49.60
   0  -8  -2  304.37   46.00
   0  -8  -2  268.97   45.90
   0  -8   2  294.07   45.60
   0  -8   2  293.67   46.70
   0   8  -2  341.97   47.00
   1  -8   2   32.20    9.30
  -1   8   2   26.90   10.30
  -1  -8  -2   38.50    8.50
  -1  -8  -2   40.20   13.40
   1  -8   2   44.90   14.50
   1   8  -2   68.39   12.50
   1  -8  -2   51.89   15.60
   1  -8  -2   47.20   10.10
   1   8   2   75.39   13.70
  -1  -8   2   59.79    8.60
  -1  -8   2   56.79   13.20
  -1   8  -2   41.60    9.50
   2  -8   2   14.10    7.60
  -2  -8  -2   10.10   12.60
   2  -8   2   31.50   14.80
  -2  -8  -2    9.20    4.20
   2   8  -2   24.80   10.60
  -2   8   2   25.00    7.70
  -2   8  -2   13.90    5.90
   2  -8  -2   -1.90    6.10
   2   8   2   29.80   11.40
  -2  -8   2   15.40    4.50
   2  -8  -2   20.40   14.30
  -2  -8   2    6.30    8.00
  -3   8   2  435.46   61.19
   3  -8   2  339.37   60.89
  -3  -8  -2  405.36   59.09
  -3   8  -2  423.16   59.79
   3   8   2  505.95   63.99
  -3  -8   2  457.55   57.19
   3  -8  -2  353.06   61.49
  -3  -8   2  407.06   59.19
   3  -8  -2  261.57   58.79
  -4  -8  -2   42.10   10.30
  -4   8   2   51.99   13.90
   4  -8   2   58.09   21.00
  -4  -8   2   59.99   11.00
  -4   8  -2   78.59   12.90
  -4  -8   2   54.69   12.40
   4  -8  -2   62.59   17.00
   4  -8  -2   41.60   20.20
   4   8   2   70.59   22.70
   5  -8   2   76.09   24.20
  -5  -8  -2  113.39   17.50
  -5   8   2   98.19   19.30
  -5   8  -2  112.59   19.00
   5  -8  -2   89.29   28.50
  -5  -8   2   89.59   17.20
   5  -8  -2   81.19   25.80
  -6   8   2   18.50   11.00
   6  -8   2    9.70   21.70
  -6  -8  -2   23.50    7.90
  -6  -8   2   23.80    7.50
   6  -8  -2    7.30   20.60
  -6   8  -2   32.10   10.90
   0  -9   2    7.90    4.70
   0  -9  -2    4.60    5.50
   0   9   2    9.50    8.40
   0   9  -2    6.80    6.70
   0  -9  -2   -3.00   13.30
   0  -9   2   13.40   12.80
  -1   9   2  445.76   63.89
   1  -9   2  381.16   62.89
   1  -9   2  404.66   62.09
   1   9  -2  500.45   63.69
  -1  -9  -2  321.17   60.39
  -1  -9  -2  424.76   61.79
  -1  -9   2  469.25   62.39
  -1   9  -2  424.46   62.49
   1  -9  -2  386.96   63.19
   1  -9  -2  395.46   62.49
   1   9   2  423.66   64.59
  -1  -9   2  436.36   61.49
   2  -9   2  197.38   35.10
   2   9  -2  231.88   34.30
   2  -9   2  137.89   31.40
  -2  -9  -2  200.18   30.10
  -2   9   2  229.18   32.70
  -2  -9   2  200.58   29.80
   2   9   2  220.68   34.50
  -2   9  -2  193.98   31.00
   2  -9  -2  183.88   34.70
   2  -9  -2  156.18   31.30
  -2  -9   2  238.58   32.30
   3  -9   2  185.48   45.20
  -3  -9  -2  248.28   42.00
  -3   9   2  289.47   43.80
  -3  -9   2  309.37   41.50
  -3  -9   2  287.87   42.10
   3  -9  -2  173.18   43.50
   3   9   2  336.37   47.30
  -3   9  -2  346.07   44.10
   3  -9  -2  253.77   44.70
  -4   9   2   37.20   11.90
   4  -9   2   18.70   21.80
  -4  -9  -2   34.40    8.30
  -4  -9   2   48.70    9.10
   4  -9  -2   12.50   19.70
   4  -9  -2   37.60   21.30
  -4   9  -2   36.80   10.70
  -5   9   2   44.20   14.60
   5  -9   2   48.50   24.00
  -5  -9  -2   49.30   10.50
  -5   9  -2   43.80   12.60
   5  -9  -2   37.90   25.40
  -5  -9   2   51.49   11.30
   0 -10  -2    2.00    6.10
   0  10  -2   11.90    8.10
   0 -10  -2   -9.50   16.70
   0 -10   2   -0.70    5.00
   0  10   2   -3.80    8.80
   0 -10   2  -13.30   14.70
   1 -10   2   12.00    9.70
   1 -10   2    2.40   15.90
   1  10  -2    9.80   10.90
  -1 -10  -2    8.90    5.20
  -1 -10  -2   12.60   20.20
  -1  10   2   12.20   10.40
  -1 -10   2   14.80    5.20
  -1 -10   2   20.50   16.80
  -1  10  -2    9.20    7.80
   1 -10  -2   19.30    8.60
   1 -10  -2   29.30   19.20
   1  10   2   -2.50   10.70
  -2  10   2   36.40   14.80
  -2 -10  -2   72.99   13.20
   2 -10   2   75.19   23.80
   2  10   2   64.39   18.90
  -2 -10   2   91.09   20.20
  -2 -10   2   63.39   12.40
   2 -10  -2   88.19   17.10
   2 -10  -2   86.69   24.30
  -2  10  -2   97.49   16.20
  -3  10   2   95.69   18.00
   3 -10   2   27.50   24.00
  -3 -10  -2   86.39   14.40
  -3 -10   2  104.39   23.90
  -3 -10   2   76.99   14.00
  -3  10  -2   72.59   15.90
   3 -10  -2   44.60   23.70
   3 -10  -2   74.39   21.40
  -4  10   2   53.39   14.00
   4 -10   2   31.80   23.30
  -4 -10  -2   35.00    9.30
  -4  10  -2   44.20   12.60
  -4 -10   2   56.79   10.10
   4 -10  -2   39.80   23.20
   0 -11   2   44.50   14.00
   0  11   2   89.99   19.70
   0 -11  -2   66.09   27.10
   0  11  -2  118.19   19.10
   0 -11   2   23.40   21.10
   0 -11  -2   54.49   13.70
   1  11  -2   40.10   20.40
  -1 -11  -2   27.90    7.90
  -1  11   2   18.00   12.60
   1 -11   2   35.30   21.70
   1  11   2    4.40   14.50
  -1 -11   2   22.40   19.30
  -1 -11   2   12.80    6.80
   1 -11  -2   27.70   11.10
   1 -11  -2   19.20   23.20
  -1  11  -2   15.80   11.00
  -2  11   2   33.80   13.20
   2 -11   2   81.79   25.70
  -2 -11  -2   28.00    8.40
   2 -11  -2   40.40   16.30
  -2 -11   2   32.30   24.90
  -2 -11   2   23.70    7.30
   2  11   2   25.60   22.60
   2 -11  -2   21.50   22.20
  -2  11  -2   22.40   11.60
   3 -11   2   17.10   23.00
  -3  11   2    7.30   11.00
  -3 -11  -2   25.50    7.40
   3 -11  -2   29.40   25.80
  -3  11  -2    9.50   10.30
  -3 -11   2   17.10    6.50
   0   0   3   -4.10    2.60
   0   0   3   -6.10    0.80
   0   0  -3   -5.30    1.90
  -1   0   3  232.78   31.00
   1   0   3  206.88   31.00
  -1   0  -3  229.48   33.10
  -1   0   3  219.58   32.70
   1   0   3  307.67   34.70
   1   0  -3  241.28   34.00
   2   0  -3 1472.05  192.38
  -2   0   3 1237.58  177.18
   2   0   3 1468.95  177.78
  -2   0   3 1328.47  186.58
  -2   0  -3 1275.67  191.18
   2   0   3 1279.07  187.78
   3   0   3 1197.78  153.98
   3   0   3 1252.67  145.69
  -3   0  -3  922.71  155.78
  -3   0   3 1114.09  144.59
  -3   0   3 1067.99  152.08
   3   0  -3 1170.98  157.48
  -4   0   3   -2.30    3.10
   4   0  -3    1.50    7.90
   4   0   3   -3.10    7.50
   4   0   3    6.20    7.60
  -4   0   3    2.50    2.90
   5   0  -3   48.30   13.90
  -5   0   3   53.49   10.00
   5   0   3   63.09   14.60
  -5   0   3   68.79   10.80
   5   0   3   72.39   16.20
  -6   0   3   16.70    6.70
  -6   0   3    4.70    5.20
   6   0  -3   18.80   13.20
   6   0   3   24.20   10.70
   6   0   3    7.40   11.40
   7   0  -3  203.58   54.09
  -7   0   3  413.96   48.50
  -7   0   3  319.77   49.60
   7   0   3  354.06   54.69
  -7   0  -3  357.06   51.29
  -8   0  -3  106.39   18.40
   8   0   3  120.29   25.10
  -8   0  -3   82.29   16.50
  -8   0   3   65.29   15.90
   8   0  -3   33.70   24.50
   0  -1   3  344.77   49.90
   0  -1  -3  435.16   54.09
   0   1   3  310.47   53.19
   0   1   3  345.17   49.80
   0   1  -3  372.76   54.09
   1   1  -3 9080.09 1233.48
   1  -1   3 8321.67 1203.68
   1  -1   3 8551.64 1141.39
  -1  -1  -3 8592.44 1140.69
  -1  -1  -3 9209.08 1232.78
  -1   1   3 8163.68 1203.18
   1   1  -3 7833.62 1202.78
   1   1   3 8326.77 1203.68
  -1  -1   3 8379.86 1140.99
   1  -1  -3 7896.81 1141.59
   1  -1  -3 9999.00 1233.38
  -1  -1   3 8530.95 1202.88
   2  -1   3   28.10    8.00
   2   1  -3   43.10    8.80
  -2  -1  -3   28.00    4.90
  -2   1   3   32.80    5.30
   2  -1   3   22.90    7.10
  -2  -1   3   24.50    4.90
   2  -1  -3   33.30    7.40
   2  -1  -3   28.10    7.10
  -2  -1   3   21.90    8.20
   2   1   3   26.30    7.50
  -2  -1   3   28.30    4.50
   2   1   3   34.60    6.10
   3   1  -3   64.49   16.50
   3  -1   3   83.19   16.20
   3  -1   3   72.49   15.30
  -3   1   3  102.99   13.80
   3  -1   3   75.99   16.30
  -3  -1  -3   88.09   13.90
   3  -1  -3   84.29   16.10
   3  -1  -3  104.49   16.80
  -3  -1   3   95.49   13.30
   3   1   3   68.09   15.70
   3   1   3   98.39   14.90
  -3  -1   3   88.59   13.10
   4   1  -3  399.66   60.79
   4  -1   3  469.05   60.49
   4  -1   3  517.15   57.19
  -4  -1  -3  366.76   56.89
  -4   1   3  362.76   55.49
   4  -1   3  307.17   58.99
  -4  -1   3  430.66   52.99
   4   1   3  339.17   58.49
   4  -1  -3  418.76   60.39
   4  -1  -3  264.07   55.19
  -4  -1   3  403.26   55.29
   4   1   3  493.25   54.69
  -5  -1  -3  279.17   36.30
   5  -1   3  179.48   39.10
   5  -1   3  189.28   38.10
   5   1  -3  213.38   39.30
  -5   1   3  251.87   35.00
   5  -1   3  280.07   37.90
   5  -1  -3  230.98   37.20
   5   1   3  267.77   39.20
   5  -1  -3  167.08   38.30
   5   1   3  281.87   37.20
  -5  -1   3  269.17   33.80
  -5  -1   3  219.58   34.10
  -6   1   3   32.00    7.90
   6  -1   3   45.90   14.40
   6   1  -3   35.30   16.00
   6  -1   3   34.40   13.10
   6  -1   3   36.10   17.10
  -6  -1  -3   46.80    8.90
  -6  -1   3   41.50    8.40
   6  -1  -3   21.50   12.30
   6   1   3   46.80   13.10
  -6  -1   3   23.80    7.80
  -7   1   3    8.10    7.90
   7  -1   3   16.70   13.10
   7   1  -3   -1.30   16.70
  -7  -1  -3    4.90    6.70
  -7   1   3   -2.00    6.80
   7  -1   3   16.40   12.10
  -7  -1  -3    8.40    8.80
   7   1   3   -0.90   11.80
   7  -1  -3   37.30   16.80
  -7  -1   3   -4.90    6.80
   8  -1   3   -0.30   18.50
   8   1  -3   41.40   22.30
  -8  -1  -3   -0.10    8.30
  -8   1   3   10.90   10.00
   8   1   3    5.70   19.70
   8  -1  -3    2.70   21.00
  -8  -1   3    6.30    8.80
  -8   1  -3   34.60   11.60
   0  -2  -3  204.38   26.80
   0   2  -3  187.08   29.40
   0  -2   3  184.18   26.50
   0   2   3  182.28   29.00
   0  -2  -3  201.78   28.50
   0  -2   3  198.88   28.80
  -1   2   3 1842.42  268.27
   1   2  -3 1928.01  267.97
   1  -2   3 1897.81  254.77
   1   2  -3 1977.40  275.47
   1  -2   3 1754.52  268.77
   1   2  -3 1863.71  267.67
  -1  -2  -3 2106.19  274.57
   1   2   3 1824.32  268.87
  -1  -2   3 1868.31  254.17
   1  -2  -3 1983.80  254.97
   1  -2  -3 1872.61  274.97
   2  -2   3  787.82  109.49
  -2   2   3  786.12  108.19
  -2  -2  -3  715.73  102.69
  -2  -2  -3  750.72  101.99
   2  -2   3  701.73  103.49
   2   2  -3  793.82  112.09
  -2  -2  -3  803.32  110.59
   2  -2  -3  836.12  103.89
   2   2   3  696.43  108.99
  -2  -2   3  774.02  102.39
   2  -2  -3  783.32  111.49
   3  -2   3  228.48   31.50
   3  -2   3  214.68   32.60
  -3  -2  -3  172.68   29.00
  -3   2   3  214.28   29.20
   3   2  -3  225.98   33.60
   3  -2   3  206.28   30.20
  -3  -2  -3  173.38   26.70
   3  -2  -3  228.38   31.00
  -3  -2   3  236.08   27.30
   3  -2  -3  229.18   32.10
   3   2   3  186.08   31.00
   4  -2   3   41.90   13.40
  -4   2   3   51.29    9.80
  -4  -2  -3   60.39    9.10
   4  -2   3   81.39   14.50
   4   2  -3   82.59   16.70
   4  -2   3   75.49   14.20
  -4  -2  -3   58.99   10.10
   4  -2  -3   45.90   13.20
  -4  -2   3   49.90    9.30
   4  -2  -3   57.19   13.90
   4   2   3   94.19   15.40
   5  -2   3   28.20   10.70
   5   2  -3   -4.60   10.90
  -5  -2  -3   24.00    6.20
  -5   2   3   30.00    6.40
   5  -2   3   40.70   13.70
   5  -2   3   19.30   12.40
  -5  -2  -3   22.60    5.90
   5   2   3   23.50   11.80
   5  -2  -3   19.40    9.50
  -5  -2   3   16.10    5.10
  -5  -2   3   30.60    6.10
   5  -2  -3   30.70   11.90
  -6  -2  -3  137.69   18.00
  -6   2   3  115.89   18.70
   6  -2   3  132.79   24.90
   6  -2   3   80.29   24.50
  -6  -2  -3  121.59   19.30
   6  -2   3  116.49   23.90
   6   2  -3   62.39   24.00
   6   2   3  146.69   24.10
   6  -2  -3   85.89   23.20
   6  -2  -3   72.19   21.00
  -6  -2   3  125.39   18.10
   7  -2   3   61.89   21.00
   7  -2   3   62.69   24.90
   7   2  -3   59.99   23.60
  -7   2   3   80.69   14.30
  -7  -2  -3   91.59   15.20
  -7  -2   3   79.89   13.90
   7  -2  -3   18.90   18.70
   7   2   3  101.59   21.00
   7  -2  -3   71.69   19.90
  -8   2   3   22.50   12.10
   8   2  -3   -4.50   21.40
  -8   2   3   17.00   10.90
   8  -2   3   -7.60   16.50
  -8  -2  -3   20.80    9.20
  -8   2  -3   14.40    9.80
   8  -2  -3    9.90   21.20
  -8  -2   3   17.40    9.40
   0  -3   3  569.84   73.29
   0  -3  -3  571.64   78.89
   0   3   3  590.04   77.79
   0   3  -3  568.24   76.89
   0  -3   3  484.55   78.49
   1   3  -3 2252.47  320.37
   1  -3   3 1926.71  304.67
  -1  -3  -3 2510.85  328.47
  -1  -3  -3 2333.97  304.07
  -1   3   3 2216.48  320.97
   1  -3   3 2318.97  328.17
   1  -3  -3 2546.05  305.07
  -1  -3   3 2322.17  304.07
   1  -3  -3 2121.29  328.77
   1   3   3 2171.38  321.47
   2  -3   3  137.69   23.00
  -2   3   3  147.59   22.20
  -2  -3  -3  161.38   21.80
   2   3  -3  146.69   21.20
   2   3  -3  159.78   26.20
   2  -3   3  166.88   25.30
  -2  -3  -3  150.78   19.90
   2   3   3  130.59   23.60
   2  -3  -3  251.27   25.20
  -2  -3   3  127.19   20.90
   2  -3  -3  220.08   24.60
  -2  -3   3  132.39   20.50
  -3  -3  -3  142.39   24.30
  -3   3   3  181.38   24.70
   3  -3   3  127.19   25.00
   3  -3   3  214.88   28.80
   3  -3   3  106.69   24.70
  -3  -3  -3  141.29   21.90
   3   3  -3  222.48   30.50
   3   3  -3  223.78   23.80
   3   3   3  174.68   26.50
   3  -3  -3  202.38   27.30
  -3  -3   3  143.59   22.60
  -3  -3   3  196.28   24.00
   3  -3  -3  129.99   25.30
   4  -3   3   85.79   20.30
  -4   3   3  127.79   18.30
   4   3  -3  114.89   23.80
   4  -3   3  123.59   22.70
  -4  -3  -3  137.89   18.40
   4   3  -3   94.89   18.00
  -4  -3  -3  123.19   16.30
   4  -3   3  105.99   20.80
   4  -3  -3   77.09   19.90
  -4  -3   3  109.99   16.80
   4  -3  -3  102.29   20.30
   4   3   3  137.49   21.80
   5  -3   3  140.69   25.70
  -5  -3  -3  146.49   19.90
  -5  -3  -3  165.58   22.50
   5  -3   3  102.49   24.60
   5   3  -3  113.69   27.50
   5  -3   3  121.99   25.60
  -5   3   3  150.18   21.90
   5  -3  -3  104.59   24.50
   5  -3  -3  129.89   25.60
   5   3   3  149.39   25.90
  -5  -3   3  130.09   20.30
   6   3  -3  147.09   33.80
   6  -3   3  231.28   33.40
  -6  -3  -3  171.88   25.70
   6  -3   3  125.69   32.00
  -6  -3  -3  187.68   27.80
  -6   3   3  182.48   27.20
  -6  -3   3  183.58   25.70
   6  -3  -3  109.09   29.60
   6   3   3  229.78   32.80
   6  -3  -3  177.68   31.50
   7  -3   3  103.59   25.40
  -7  -3  -3  154.18   19.90
   7   3  -3   69.09   25.50
  -7   3   3  100.39   18.60
   7  -3  -3   99.59   24.10
  -7  -3   3   99.49   17.60
  -7   3  -3  113.89   19.70
   7   3   3   98.29   26.40
   7  -3  -3   65.89   24.20
  -8  -3  -3  126.59   18.10
   8  -3   3   70.49   24.70
  -8   3   3   77.19   17.40
   8  -3  -3   44.60   28.20
  -8   3  -3   73.19   16.90
   8  -3  -3   42.70   21.60
  -8  -3   3  100.29   16.90
   0  -4  -3 2872.91  345.47
   0   4   3 2592.64  364.36
   0   4  -3 2577.44  363.46
   0  -4   3 2534.15  345.27
   0  -4  -3 2657.13  372.56
   0  -4   3 2383.26  372.16
  -1  -4  -3   44.70    7.90
   1  -4   3   46.70    7.70
   1  -4   3   53.09   10.50
  -1  -4  -3   58.29    9.00
   1   4  -3   50.19    8.00
  -1   4   3   45.10    9.40
  -1  -4   3   39.80    7.80
   1  -4  -3   62.39    9.50
   1   4   3   49.60   10.60
  -1  -4   3   51.09    8.10
  -1   4  -3   43.50    8.20
   1  -4  -3   46.30   10.60
  -2   4   3   13.10    5.50
   2   4  -3   31.70    6.10
   2  -4   3   21.70    8.30
   2  -4   3   32.10    6.40
  -2  -4  -3   20.80    4.50
  -2  -4  -3   14.30    4.80
   2   4   3   25.10    8.20
  -2   4  -3   31.60    5.50
   2  -4  -3   52.49    8.30
  -2  -4   3   14.10    4.60
  -2  -4   3   21.20    4.50
   2  -4  -3   28.90    8.80
  -3  -4  -3  681.63   87.09
   3  -4   3  581.54   94.89
   3  -4   3  610.94   91.39
   3   4  -3  641.94   92.19
  -3  -4  -3  679.83   94.49
  -3   4   3  623.94   92.69
  -3  -4   3  686.03   87.49
  -3   4  -3  663.63   92.79
   3  -4  -3  609.14   95.79
   3  -4  -3  680.13   89.99
   3   4   3  605.44   93.99
   4   4  -3  243.38   35.10
  -4  -4  -3  237.98   32.20
  -4   4   3  244.28   35.80
  -4  -4  -3  244.68   36.00
   4  -4   3  204.38   37.00
  -4  -4   3  249.38   32.80
  -4   4  -3  254.97   36.10
   4   4   3  264.47   38.60
   4  -4  -3  146.09   35.90
   4  -4  -3  217.58   38.20
  -5  -4  -3  369.46   52.29
   5  -4   3  359.56   54.19
   5  -4   3  324.07   55.09
  -5   4   3  389.06   51.69
  -5  -4  -3  371.16   48.20
   5  -4  -3  205.28   51.69
   5  -4  -3  286.77   54.99
  -5   4  -3  308.87   52.09
  -5  -4   3  371.26   48.40
   5   4   3  476.75   56.49
  -6   4   3  408.36   59.29
  -6  -4  -3  462.45   59.79
   6  -4   3  366.36   61.09
   6  -4  -3  306.27   62.39
  -6   4  -3  388.36   59.49
  -6  -4   3  389.76   55.09
   6   4   3  431.36   63.39
   6  -4  -3  395.96   61.99
  -7  -4  -3   70.29   13.50
  -7   4   3   57.59   13.80
   7  -4   3   65.09   22.20
  -7  -4   3   61.99   13.20
  -7   4  -3   44.50   13.30
   7  -4  -3   41.90   18.00
  -7  -4   3   77.89   12.90
   7  -4  -3   51.79   20.20
   0  -5  -3   26.60    6.30
   0   5   3   45.60    8.70
   0  -5  -3   45.00    9.40
   0  -5   3   38.20    6.00
   0   5  -3   33.30    6.60
   0  -5   3   26.80    7.60
   1  -5   3 1012.00  158.58
  -1  -5  -3 1153.18  157.78
   1  -5   3 1218.88  169.68
  -1   5   3 1298.17  166.88
  -1  -5  -3 1198.78  169.88
   1   5  -3 1183.58  165.98
   1  -5  -3 1247.68  158.88
  -1   5  -3 1144.59  166.08
   1   5   3 1089.99  167.08
  -1  -5   3 1128.59  169.78
  -1  -5   3 1240.18  157.78
   1  -5  -3 1173.38  170.28
  -2   5   3    8.50    4.70
  -2  -5  -3    5.30    4.90
   2   5  -3    3.60    5.20
   2  -5   3    3.60    4.80
  -2  -5  -3    6.50    2.70
   2  -5   3   11.50    8.10
   2   5   3    5.60    7.30
  -2  -5   3   11.20    3.60
  -2   5  -3   10.10    4.10
   2  -5  -3   10.60    5.80
   2  -5  -3    4.10    7.70
  -2  -5   3    1.50    2.70
   3   5  -3  185.78   27.20
  -3   5   3  184.68   27.80
   3  -5   3  121.39   27.50
  -3  -5  -3  209.18   25.20
  -3  -5  -3  187.98   27.30
   3  -5   3  154.58   29.00
  -3  -5   3  217.98   25.70
   3  -5  -3  139.59   29.20
   3   5   3  229.58   31.10
  -3   5  -3  146.89   27.00
  -3  -5   3  206.58   28.10
   3  -5  -3  145.59   29.20
  -4   5   3   27.90    8.00
  -4  -5  -3   45.10    6.80
   4  -5   3   19.50   11.60
  -4  -5  -3   25.40    6.60
   4  -5  -3   19.20   11.00
  -4  -5   3   35.10    7.20
   4   5   3   23.10   12.20
  -4   5  -3   16.00    7.10
   4  -5  -3   56.39   14.60
  -4  -5   3   44.40    7.00
   5  -5   3  842.32  133.99
  -5   5   3 1045.00  136.69
  -5  -5  -3 1015.10  139.19
  -5   5  -3  917.51  136.49
  -5  -5   3  905.51  139.29
   5   5   3 1029.80  138.79
   5  -5  -3  772.72  133.99
  -5  -5   3  967.10  128.59
  -6  -5  -3  138.19   22.50
  -6   5   3  167.38   23.70
   6  -5   3  142.39   29.60
   6   5   3  201.38   32.10
   6  -5  -3  105.49   26.90
   6  -5  -3   62.09   25.50
  -6  -5   3  120.19   22.40
  -6   5  -3  181.38   24.30
  -6  -5   3  134.09   20.80
   7  -5   3   19.30   19.20
  -7  -5  -3    5.30    6.30
  -7   5   3   28.50   10.70
  -7  -5   3    9.90    7.20
  -7   5  -3   11.40    8.80
   7  -5  -3    7.40   18.10
   7  -5  -3   50.19   21.60
  -7  -5   3    6.70    9.30
   0  -6   3   23.60    4.20
   0  -6  -3   31.90    9.50
   0   6  -3   18.30    5.30
   0  -6   3   25.70    7.70
   0  -6  -3   11.70    4.50
   0   6   3   14.20    6.90
   1  -6   3  294.17   45.10
  -1   6   3  348.57   46.60
   1   6  -3  340.87   44.40
  -1  -6  -3  302.47   44.90
  -1  -6  -3  328.77   43.80
   1  -6   3  300.57   44.80
   1  -6  -3  387.46   46.00
  -1   6  -3  273.77   44.20
   1  -6  -3  285.57   46.10
   1   6   3  340.47   47.20
  -1  -6   3  287.37   44.70
  -1  -6   3  323.37   43.40
   2  -6   3   64.19   16.80
  -2  -6  -3   95.09   14.50
  -2  -6  -3   82.79   13.30
  -2   6   3   71.89   14.50
   2   6  -3   76.99   14.60
   2  -6   3   85.89   14.30
  -2   6  -3   92.49   14.40
   2  -6  -3   42.20   15.80
  -2  -6   3   84.49   13.50
   2   6   3   84.99   17.10
  -2  -6   3   80.99   13.30
   2  -6  -3  107.99   16.20
   3  -6   3   33.50   10.90
   3   6  -3   44.00   11.50
  -3   6   3   36.70    9.70
   3  -6   3   25.90   13.40
  -3  -6  -3   32.00    7.50
  -3  -6  -3   48.90    9.70
  -3   6  -3   58.89    9.20
  -3  -6   3   47.70    8.50
   3  -6  -3   32.00   10.90
   3  -6  -3   71.89   15.90
   3   6   3   64.69   13.80
  -3  -6   3   42.30    8.00
   4  -6   3   39.80   16.60
   4  -6   3   62.89   15.90
  -4   6   3   58.99   11.60
  -4  -6  -3   41.50    9.30
  -4  -6   3   45.20    9.20
   4   6   3   61.29   15.90
   4  -6  -3   19.50   13.70
  -4   6  -3   74.89   11.50
   4  -6  -3   49.00   16.60
  -4  -6   3   58.19   10.40
  -5   6   3  797.72  110.99
  -5  -6  -3  839.82  112.59
   5  -6   3  632.04  109.69
   5  -6  -3  547.05  114.69
   5   6   3  928.71  115.19
  -5  -6   3  770.82  112.79
  -5  -6   3  795.12  104.09
   5  -6  -3  607.94  109.59
  -5   6  -3  829.92  110.99
   6  -6   3  173.18   36.10
  -6   6   3  235.98   32.20
  -6  -6  -3  213.28   30.50
   6  -6  -3   89.09   33.00
   6  -6  -3  266.47   40.30
  -6  -6   3  199.58   28.00
  -6  -6   3  187.98   30.20
  -6   6  -3  167.38   30.20
   7  -6   3   26.90   21.50
  -7  -6  -3   11.10    7.00
  -7   6   3    7.70   10.20
  -7   6  -3   12.00    9.80
   7  -6  -3   -9.60   15.00
   7  -6  -3   -2.50   26.80
  -7  -6   3    3.00    7.40
   0   7  -3  115.69   15.80
   0  -7   3   95.29   17.40
   0  -7  -3   96.79   15.40
   0   7   3   84.99   17.30
   0  -7   3   81.39   14.20
   0  -7  -3   81.99   17.20
   1  -7   3   31.60    6.60
   1   7  -3   30.40    8.10
   1  -7   3   33.30   10.70
  -1   7   3   28.80    8.40
  -1  -7  -3   29.80   10.10
  -1  -7  -3   28.60    6.10
  -1  -7   3   28.50    8.60
   1   7   3   23.90   10.00
   1  -7  -3   34.20    7.80
  -1  -7   3   26.40    5.80
   1  -7  -3   10.50   10.10
  -1   7  -3   31.20    7.40
   2  -7   3  113.49   20.70
  -2  -7  -3  125.89   19.90
   2  -7   3  142.09   24.80
  -2   7   3  123.79   21.40
  -2  -7  -3  124.59   21.10
   2   7  -3  133.09   21.60
   2   7   3  142.49   23.80
   2  -7  -3  103.99   23.20
  -2  -7   3  133.89   20.00
   2  -7  -3  126.49   21.90
  -2  -7   3  143.79   20.30
  -2   7  -3  116.59   20.20
  -3   7   3   16.90    7.40
  -3  -7  -3   19.20    5.00
   3  -7   3   28.00   14.00
   3  -7   3    3.90   12.00
  -3  -7   3   26.10    7.20
  -3   7  -3   28.10    6.70
   3  -7  -3    9.60    8.30
  -3  -7   3   21.70    5.50
   3   7   3   14.10   11.80
   3  -7  -3   21.30   13.90
   4  -7   3  105.99   26.90
  -4  -7  -3  127.79   19.70
  -4   7   3  135.99   21.90
  -4  -7   3  116.29   18.80
   4  -7  -3  120.89   26.50
   4   7   3  131.59   25.80
   4  -7  -3   87.49   22.50
  -4  -7   3  117.19   20.00
  -4   7  -3  134.39   20.90
  -5  -7  -3   12.40    5.70
  -5   7   3   12.70    8.40
   5  -7   3    1.30   15.30
  -5  -7   3    9.10    5.70
  -5   7  -3   13.50    8.30
   5  -7  -3   -2.50   11.20
  -5  -7   3   19.40    7.20
   5  -7  -3   23.10   17.80
   6  -7   3   62.69   23.60
  -6  -7  -3   76.09   14.10
  -6   7   3   83.69   16.40
  -6   7  -3   81.99   15.90
   6  -7  -3   36.30   21.20
  -6  -7   3   71.29   14.40
   6  -7  -3   61.79   23.50
   0   8  -3   29.60    8.00
   0  -8  -3   22.50    6.70
   0  -8  -3   22.30   12.00
   0  -8   3   19.50    5.50
   0  -8   3   27.40   11.70
   0   8   3   43.90   10.30
  -1  -8  -3  307.17   49.80
   1   8  -3  431.16   51.99
  -1  -8  -3  351.86   50.59
   1  -8   3  356.66   50.59
   1  -8   3  295.57   51.49
  -1   8   3  431.36   53.89
   1  -8  -3  350.46   52.19
   1  -8  -3  328.77   51.29
  -1   8  -3  300.67   50.49
  -1  -8   3  314.67   50.09
  -1  -8   3  405.56   50.89
   1   8   3  318.47   52.79
   2  -8   3  188.18   36.30
   2   8  -3  294.77   36.30
  -2   8   3  215.48   35.10
  -2  -8  -3  213.88   33.40
  -2  -8  -3  256.17   35.70
   2  -8   3  184.38   34.20
  -2  -8   3  246.38   33.70
  -2  -8   3  191.98   33.00
   2  -8  -3  208.18   36.10
   2  -8  -3  205.28   35.00
  -2   8  -3  264.17   34.50
   2   8   3  276.97   37.50
   3  -8   3   51.09   18.50
  -3  -8  -3   47.70    9.10
  -3   8   3   58.39   12.20
   3   8   3   46.70   14.60
  -3   8  -3   45.30   10.60
  -3  -8   3   49.70    9.50
   3  -8  -3   60.39   13.40
   3  -8  -3   63.49   18.50
  -3  -8   3   24.60   10.40
  -4   8   3   10.90    9.60
  -4  -8  -3   19.50    6.20
   4  -8   3   10.00   18.40
   4  -8  -3   25.40   18.90
   4   8   3   21.20   15.20
  -4  -8   3   23.30    8.80
   4  -8  -3    3.30   12.20
  -4  -8   3   22.90    6.40
  -4   8  -3   31.40    8.70
   5  -8   3    3.40   17.80
  -5  -8  -3   14.80    5.70
  -5   8   3   17.10   10.40
   5  -8  -3   13.70   16.20
  -5  -8   3    9.50    5.80
   5  -8  -3   -2.40   19.00
  -5   8  -3    8.30    7.40
  -5  -8   3   18.20   10.60
   6  -8   3   -6.00   21.00
  -6   8   3   50.49   14.50
  -6  -8  -3   59.49   11.00
  -6   8  -3   18.10   11.50
   6  -8  -3   60.79   26.50
  -6  -8   3   41.10   10.10
   0  -9   3   38.30   15.40
   0   9   3   65.59   14.30
   0  -9  -3   75.19   17.60
   0  -9   3   37.80    9.20
   0   9  -3   71.99   12.20
   0  -9  -3   59.89   11.10
   1  -9   3  210.88   34.90
  -1   9   3  238.08   33.90
  -1  -9  -3  165.28   29.80
  -1  -9  -3  203.78   33.30
   1  -9   3  199.38   30.60
   1   9  -3  218.68   32.10
  -1  -9   3  177.18   31.70
  -1   9  -3  220.28   31.20
   1  -9  -3  165.18   33.90
   1  -9  -3  185.78   31.40
  -1  -9   3  189.28   29.50
   1   9   3  201.68   33.70
  -2  -9  -3   17.80    6.80
   2  -9   3   15.90   16.30
  -2   9   3   45.80   11.90
  -2  -9   3   39.20   12.70
   2  -9  -3   20.80   16.40
   2   9   3   62.69   15.30
  -2  -9   3   34.80    6.90
  -2   9  -3   43.40    9.70
   2  -9  -3   32.90   10.60
   3  -9   3  169.28   32.50
  -3  -9  -3  168.38   25.40
  -3   9   3  162.88   28.40
   3   9   3  174.08   30.80
   3  -9  -3  147.49   32.60
  -3  -9   3  175.08   26.90
  -3   9  -3  155.48   26.40
  -3  -9   3  162.68   25.20
   3  -9  -3  119.39   27.70
  -4   9   3   25.70   10.40
   4  -9   3   14.30   20.20
  -4  -9  -3    8.60    5.20
  -4  -9   3   19.20    6.30
  -4  -9   3   29.10   12.70
  -4   9  -3   17.60    7.90
   4  -9  -3   -0.10   14.40
   4  -9  -3   38.60   20.70
   5  -9   3   42.60   25.60
  -5  -9  -3   83.89   16.50
  -5   9   3   85.29   20.40
  -5  -9   3  116.89   17.80
  -5   9  -3  120.69   19.70
   5  -9  -3   69.69   27.90
   0  10   3  375.66   54.29
   0 -10  -3  325.77   51.59
   0  10  -3  414.06   52.69
   0 -10  -3  306.07   52.49
   0 -10   3  314.87   52.89
   0 -10   3  320.17   49.99
  -1  10   3   64.69   17.70
   1 -10   3   90.49   22.70
   1  10  -3   82.89   19.00
  -1 -10  -3   60.89   14.00
   1 -10  -3   93.29   24.90
  -1 -10   3   78.79   13.70
   1  10   3  150.48   23.00
  -1 -10   3   72.19   20.60
   1 -10  -3   84.59   16.20
  -1  10  -3   86.49   16.10
  -2 -10  -3  200.58   35.90
  -2  10   3  317.27   41.10
   2 -10   3  201.08   41.50
  -2  10  -3  294.97   38.20
  -2 -10   3  246.78   38.70
   2 -10  -3  226.18   38.30
   2  10   3  150.58   38.70
   2 -10  -3  273.87   43.10
  -2 -10   3  246.28   35.70
  -3 -10  -3   17.10    6.10
  -3  10   3   21.00   10.80
   3 -10   3   18.80   20.10
   3 -10  -3   32.80   14.80
   3 -10  -3   -5.80   19.10
   3  10   3   37.00   22.20
  -3 -10   3   26.90   17.30
  -3  10  -3   13.00    7.90
  -3 -10   3   19.10    6.00
   4 -10   3  -16.20   21.50
  -4  10   3   55.29   13.50
  -4 -10  -3   32.20    7.60
   4 -10  -3   25.30   23.70
  -4  10  -3   31.50   10.10
  -4 -10   3   12.40    6.90
   0 -11  -3   65.39   15.90
   0 -11   3   73.39   24.10
   0  11   3   90.69   21.40
   0  11  -3   97.69   19.00
   1 -11   3  157.58   37.60
  -1 -11  -3  209.78   33.00
  -1  11   3  234.78   37.60
   1 -11  -3  252.27   41.40
   1 -11  -3  185.28   33.80
  -1  11  -3  213.68   33.90
  -1 -11   3  172.48   37.00
  -1 -11   3  197.98   31.50
   1  11   3  201.28   37.80
  -2 -11  -3   61.29   14.50
   2 -11   3   62.39   26.50
  -2  11   3  109.79   21.40
   2 -11  -3   84.39   19.90
  -2 -11   3   83.19   14.40
   2 -11  -3   81.19   29.00
  -2  11  -3   77.99   17.20
  -2 -11   3   87.39   25.00
   2  11   3  118.89   26.20
   0   0  -4 8672.33 1309.27
   0   0   4 9512.25 1211.58
   1   0  -4  358.06   53.79
   1   0   4  362.96   49.20
  -1   0   4  381.16   52.19
   1   0   4  366.26   52.79
  -1   0   4  360.76   49.20
  -1   0  -4  366.56   52.89
   2   0   4  206.18   26.00
  -2   0   4  186.38   25.80
  -2   0  -4  178.98   26.10
   2   0   4  200.58   28.40
  -2   0   4  152.88   24.50
   2   0  -4  194.08   28.50
  -3   0   4  162.58   24.30
  -3   0  -4  148.19   24.70
   3   0   4  194.48   25.60
  -3   0   4  178.18   23.60
   3   0   4  233.18   29.20
   3   0  -4  162.48   27.70
  -4   0  -4  333.67   47.70
   4   0  -4  324.57   51.59
  -4   0   4  320.97   46.50
   4   0   4  423.96   47.90
  -4   0   4  298.87   44.60
   4   0   4  320.87   50.19
  -5   0  -4   85.69   13.70
  -5   0   4  105.29   14.20
   5   0   4   43.80   16.80
   5   0  -4   81.59   18.60
   5   0   4   86.19   17.20
  -5   0   4   76.79   13.10
   6   0   4  439.36   59.59
   6   0  -4  299.67   62.79
  -6   0   4  420.16   55.09
  -6   0  -4  417.66   58.79
   6   0   4  429.36   62.49
  -6   0   4  377.56   57.19
  -7   0   4   21.00    9.00
  -7   0  -4   28.10    8.80
   7   0   4   40.70   18.00
   7   0  -4   42.60   18.40
   7   0   4   35.70   14.30
   8   0   4   16.30   16.90
  -8   0  -4    5.90    9.70
  -8   0   4    2.60    9.50
   8   0  -4   15.20   19.30
   0  -1  -4 9324.07 1250.27
   0   1  -4 8712.93 1250.27
   0   1   4 8627.64 1156.88
   0   1   4 8660.33 1220.58
   0  -1   4 8137.89 1156.98
   1  -1   4 1029.40  147.69
   1   1  -4  978.40  148.59
  -1  -1  -4  956.20  136.69
  -1   1   4  969.70  137.09
   1  -1   4  948.41  145.29
  -1   1   4 1032.70  144.89
   1  -1   4 1018.60  137.39
  -1  -1  -4 1157.88  147.99
  -1  -1   4 1019.00  137.09
  -1   1  -4 1023.50  147.79
  -1  -1   4 1020.40  144.49
   1   1   4 1083.69  136.79
   1   1   4  916.01  145.29
   1  -1  -4 1160.68  148.69
   2  -1   4  605.44   82.59
   2   1  -4  649.14   89.29
   2  -1   4  612.14   87.39
  -2   1   4  601.84   86.09
  -2  -1  -4  607.74   87.89
   2  -1  -4  673.13   82.99
  -2  -1   4  590.84   81.69
   2  -1  -4  691.73   89.29
   2   1   4  660.63   81.89
  -2   1  -4  577.14   87.79
   2   1   4  528.75   87.09
  -2  -1   4  605.24   85.79
   3  -1   4  829.12  117.69
   3   1  -4  783.52  120.19
  -3  -1  -4  807.92  118.49
   3  -1   4  799.72  111.09
  -3   1   4  831.42  115.79
  -3  -1   4  847.72  109.99
   3   1   4  941.51  110.69
   3  -1  -4  889.81  111.79
  -3  -1   4  785.52  115.39
  -3   1  -4  753.82  118.29
   3   1   4  813.62  117.39
   3  -1  -4  953.80  120.29
  -4   1   4  664.13   90.79
   4   1  -4  615.04   95.19
   4  -1   4  720.53   88.49
   4  -1   4  660.13   95.49
  -4  -1  -4  646.14   92.89
  -4  -1   4  576.74   90.39
   4   1   4  651.63   92.99
   4  -1  -4  574.44   94.79
   4   1   4  829.52   87.89
  -4  -1   4  635.44   86.29
   5  -1   4  299.27   40.20
  -5   1   4  263.97   36.70
  -5  -1  -4  240.18   37.40
   5   1  -4  231.08   42.00
   5  -1   4  267.77   41.70
   5   1   4  250.97   38.10
   5   1   4  235.18   40.70
  -5  -1   4  263.57   36.30
   5  -1  -4  171.78   40.30
  -5  -1   4  275.07   35.90
  -6  -1  -4   61.39   11.60
   6  -1   4  114.99   19.20
  -6   1   4   50.69   10.70
   6  -1   4   89.09   18.60
   6   1  -4   52.89   18.00
  -6   1   4   58.29   12.10
  -6  -1   4   62.49   11.90
   6   1   4   72.79   16.40
   6  -1  -4   45.60   16.40
  -6  -1   4   49.00   10.80
  -7   1   4   59.49   12.30
   7   1  -4   20.40   21.90
   7  -1   4   43.80   15.90
  -7  -1  -4   61.89   12.40
  -7   1   4   44.20   10.80
   7  -1   4   54.19   19.30
  -7  -1  -4   50.89   11.20
   7   1   4   43.00   16.10
   7  -1  -4   21.40   17.30
  -7   1  -4   50.39   11.00
  -7  -1   4   29.20   10.00
  -8  -1  -4   13.20    8.90
   8   1  -4    4.40   21.10
   8  -1   4   -7.20   22.10
   8  -1   4  -21.40   15.00
  -8   1   4    1.50   10.00
   8   1   4   19.00   18.80
  -8  -1   4    5.80    8.80
   8  -1  -4    7.90   20.60
   0   2  -4 4008.10  542.15
   0  -2   4 3571.84  529.25
   0  -2  -4 3899.11  501.85
   0  -2  -4 4216.88  542.15
   0  -2   4 3412.06  501.65
   0   2   4 3428.86  529.45
  -1  -2  -4  269.77   39.80
   1  -2   4  281.27   38.30
   1   2  -4  323.37   42.30
   1   2  -4  301.07   39.60
  -1   2   4  255.37   39.50
   1  -2   4  256.27   40.80
  -1  -2   4  282.77   37.00
   1  -2  -4  273.47   40.40
  -1  -2   4  291.17   39.10
   1   2   4  238.58   40.50
   1  -2  -4  205.98   38.10
  -2   2   4    9.60    3.50
  -2  -2  -4    6.40    2.30
   2  -2   4   12.50    6.60
   2  -2   4    5.90    7.00
   2   2  -4   14.00    7.40
  -2   2  -4    5.50    1.60
   2   2   4    7.90    6.20
   2  -2  -4    8.40    5.40
  -2  -2   4    5.70    2.60
   2  -2  -4    9.90    6.30
  -3  -2  -4  193.18   25.60
   3  -2   4  147.79   29.10
  -3   2   4  202.88   28.30
   3   2  -4  233.08   32.90
   3  -2   4  211.48   31.30
  -3  -2  -4  179.48   27.80
   3  -2   4  224.08   29.80
  -3  -2   4  192.28   26.50
   3   2   4  211.88   31.00
   3  -2  -4  176.48   29.30
   3  -2  -4  172.38   30.30
   4   2  -4   15.40   10.40
  -4  -2  -4   22.90    4.40
   4  -2   4    3.40    8.50
  -4   2   4   10.90    4.40
  -4  -2  -4   16.70    4.00
   4  -2   4    5.60    9.30
   4  -2   4   17.60    9.90
  -4  -2   4    7.00    3.70
   4   2   4   10.30    8.60
  -4  -2   4   11.40    3.30
   4  -2  -4   21.50    8.90
   4  -2  -4    3.60    7.30
  -5  -2  -4  119.69   16.60
  -5  -2  -4  149.69   18.80
   5  -2   4   88.49   21.40
   5   2  -4   79.19   22.30
   5  -2   4  182.18   25.30
   5  -2   4   86.99   21.60
  -5   2   4  108.59   17.70
  -5  -2   4  108.29   16.90
   5  -2  -4  135.89   22.90
  -5  -2   4   93.59   16.90
   5  -2  -4  109.59   23.30
   5   2   4  103.09   22.20
  -6  -2  -4   70.09   11.90
  -6   2   4   57.79   11.40
   6  -2   4   73.69   17.40
  -6  -2  -4   82.09   12.30
   6  -2   4   43.60   18.50
   6   2  -4   12.00   16.00
   6  -2   4   40.70   15.40
   6   2   4   61.89   16.20
  -6  -2   4   62.39   11.40
   6  -2  -4   49.30   16.20
   6  -2  -4   68.29   17.20
   7   2  -4   93.49   26.30
  -7   2   4   84.89   17.50
   7  -2   4   95.99   24.70
   7  -2   4  105.59   25.10
  -7   2   4  139.09   19.40
  -7  -2  -4  133.49   18.80
   7  -2  -4   39.80   21.50
  -7  -2   4  106.79   17.50
   7   2   4  108.69   23.70
  -8   2   4   58.39   16.10
  -8  -2  -4  129.99   17.50
   8  -2   4   55.79   25.70
   8   2  -4   26.70   27.30
   8   2   4  104.29   32.50
   8  -2  -4   63.39   26.50
  -8  -2   4   75.09   15.70
   0  -3  -4  834.02  106.99
   0  -3   4  726.43  114.69
   0  -3   4  812.92  106.79
   0  -3  -4  838.12  115.19
   0  -3   4  788.22  112.99
   0   3   4  848.42  113.29
   1   3  -4  980.40  171.78
  -1  -3  -4 1297.37  170.98
   1   3  -4 1178.88  166.58
  -1  -3  -4 1190.58  158.18
   1  -3   4 1112.89  159.08
   1  -3   4 1235.58  168.18
  -1   3   4 1218.88  167.58
  -1  -3   4 1253.77  158.38
   1  -3  -4 1132.69  171.38
   1   3   4 1173.78  168.08
   1  -3  -4 1170.18  159.18
  -2   3   4 1326.17  184.38
   2   3  -4 1279.07  189.98
   2  -3   4 1425.06  185.78
  -2  -3  -4 1368.36  188.28
   2  -3   4 1012.80  175.28
  -2  -3   4 1331.07  174.38
   2  -3  -4 1324.97  175.78
   2   3   4 1281.47  185.28
   2  -3  -4 1341.17  189.28
   3  -3   4  828.32  118.69
   3   3  -4  832.32  128.29
  -3  -3  -4  835.02  116.19
   3  -3   4  856.71  125.49
  -3  -3  -4  886.61  125.99
  -3   3   4  890.51  123.49
   3  -3  -4  837.12  118.79
  -3  -3   4  896.51  116.79
   3  -3  -4  979.70  127.69
   3   3   4  907.41  124.99
   4   3  -4  209.18   34.70
   4  -3   4  166.08   30.90
  -4   3   4  183.48   28.90
   4  -3   4  217.58   33.80
  -4  -3  -4  204.18   28.70
  -4  -3  -4  193.08   26.10
   4  -3   4  191.08   31.30
   4   3   4  183.78   31.80
   4  -3  -4  226.48   32.90
  -4  -3   4  195.48   27.20
   4  -3  -4  147.09   31.10
  -5  -3  -4  259.27   37.80
  -5  -3  -4  279.07   41.90
   5   3  -4  218.88   46.20
   5  -3   4  227.78   43.70
   5  -3   4  264.57   45.50
   5  -3   4  275.97   43.10
  -5   3   4  332.07   41.60
   5  -3  -4  270.97   44.10
  -5  -3   4  318.27   39.30
   5   3   4  327.37   45.80
   5  -3  -4  254.57   45.10
   6  -3   4  125.69   22.30
   6  -3   4   52.79   18.30
   6  -3   4   36.90   22.10
  -6   3   4   94.79   15.00
   6   3  -4   39.00   19.80
  -6  -3  -4   99.99   15.00
   6   3   4   98.29   20.30
  -6  -3   4   96.89   14.20
   6  -3  -4   58.69   18.80
   6  -3  -4   41.30   18.30
   7   3  -4   -4.00   18.60
   7  -3   4   33.20   19.00
  -7   3   4   16.50    9.10
  -7  -3  -4   38.70    9.20
   7  -3  -4   27.60   17.90
   7   3   4   25.40   16.70
   7  -3  -4   28.90   17.70
  -7  -3   4   10.70    7.70
  -8  -3  -4    1.40    8.60
   8  -3   4  -15.50   20.00
   8   3  -4   17.40   22.10
  -8   3   4   13.20   11.50
  -8   3  -4    7.20    9.50
  -8  -3   4   22.50    9.40
   8  -3  -4   47.40   22.70
   0  -4   4  533.95   64.39
   0  -4   4  443.26   68.39
   0   4   4  486.75   68.39
   0  -4  -4  487.05   68.89
   0   4  -4  456.75   67.09
   0  -4  -4  500.45   64.49
   1  -4   4  765.12  114.19
  -1  -4  -4  888.11  122.29
  -1   4   4  844.92  120.19
   1   4  -4  843.02  119.09
  -1  -4  -4  860.41  113.39
   1  -4   4  844.42  121.89
  -1   4  -4  790.02  119.39
  -1  -4   4  955.10  113.49
   1  -4  -4  935.61  114.49
   1  -4  -4  826.82  122.69
   1   4   4  818.92  120.69
  -1  -4   4  791.82  122.19
  -2  -4  -4  463.95   64.39
   2   4  -4  472.65   67.99
  -2   4   4  501.05   68.89
  -2  -4  -4  555.14   69.79
   2  -4   4  425.56   69.59
   2  -4   4  454.45   67.49
  -2  -4   4  469.65   64.69
   2   4   4  511.15   71.49
   2  -4  -4  470.95   70.69
   2  -4  -4  550.34   68.29
  -3   4   4  492.35   65.39
  -3  -4  -4  464.25   65.99
   3  -4   4  403.36   64.89
   3   4  -4  452.15   71.49
   3  -4   4  405.86   66.59
  -3  -4  -4  465.05   60.69
   3  -4  -4  388.96   68.39
   3   4   4  462.85   67.79
   3  -4  -4  483.85   65.79
  -3  -4   4  457.65   61.29
  -4  -4  -4  190.88   24.40
  -4   4   4  151.98   27.20
  -4  -4  -4  221.08   27.80
   4   4  -4  170.08   33.60
   4  -4   4  146.29   28.80
   4  -4   4  157.08   29.20
   4  -4  -4  191.88   30.50
  -4  -4   4  161.08   25.20
   4   4   4  169.78   30.10
   4  -4  -4  153.68   29.80
  -5  -4  -4   75.19   11.70
  -5   4   4   46.00   11.50
   5  -4   4   40.80   19.10
   5   4  -4   70.29   20.70
   5  -4   4   37.20   15.80
  -5  -4   4   73.79   11.00
   5   4   4   59.39   17.10
   5  -4  -4   76.29   16.50
   5  -4  -4   57.89   18.50
  -6   4   4   13.90    7.70
  -6  -4  -4   13.30    5.70
   6   4  -4   24.30   18.20
   6  -4   4   23.70   15.60
  -6  -4   4   13.50    6.40
   6  -4  -4   14.80   13.50
   6   4   4   12.10   12.40
  -6   4  -4    7.70    6.90
   6  -4  -4   18.20   12.60
  -7   4   4  111.89   20.80
  -7  -4  -4  130.59   20.40
   7  -4   4   50.99   24.80
  -7  -4   4  114.89   19.10
   7  -4  -4  110.39   26.40
  -7   4  -4  151.68   22.10
   7  -4  -4   78.99   26.60
   7   4   4  138.19   32.30
   0  -5   4   36.30    8.10
   0  -5   4   39.70    6.20
   0  -5  -4   28.40    6.80
   0  -5  -4   46.90    9.90
   0   5  -4   32.00    6.60
   0   5   4   46.50    9.60
  -1  -5  -4  209.58   29.10
  -1   5   4  153.58   29.90
   1  -5   4  162.08   29.20
   1   5  -4  206.18   28.50
  -1  -5  -4  232.98   28.70
   1  -5   4  190.88   28.70
   1   5   4  179.48   31.40
  -1  -5   4  194.78   29.00
   1  -5  -4  254.67   31.10
   1  -5  -4  205.48   30.50
  -1  -5   4  181.98   28.00
  -1   5  -4  188.38   29.10
   2  -5   4  646.74   89.69
   2   5  -4  638.14   87.69
  -2  -5  -4  603.54   89.59
   2  -5   4  464.15   85.69
  -2  -5  -4  637.74   83.29
  -2   5   4  610.24   88.49
  -2  -5   4  599.54   89.79
   2   5   4  617.54   89.69
   2  -5  -4  681.93   85.49
  -2  -5   4  623.84   83.19
   2  -5  -4  575.34   90.59
  -2   5  -4  645.54   88.09
   3  -5   4  291.07   44.50
  -3   5   4  360.06   44.80
  -3  -5  -4  331.17   40.20
   3   5  -4  318.97   42.50
  -3  -5  -4  315.27   43.20
   3  -5   4  179.18   43.50
   3   5   4  356.86   47.10
   3  -5  -4  274.57   44.70
  -3  -5   4  263.47   43.30
   3  -5  -4  300.37   46.10
  -3   5  -4  276.57   43.20
  -3  -5   4  318.07   40.20
  -4   5   4   96.89   15.10
   4  -5   4   81.39   17.70
   4  -5   4   29.40   16.60
  -4  -5  -4   71.59   13.20
   4   5   4  104.89   18.90
   4  -5  -4  130.19   21.90
   4  -5  -4   54.99   16.40
  -4  -5   4   85.29   14.00
  -4   5  -4   73.69   13.90
  -4  -5   4   91.89   12.90
   5  -5   4   72.99   23.20
  -5  -5  -4  133.49   19.40
  -5   5   4  141.29   20.30
   5   5   4  170.38   27.00
   5  -5  -4   86.39   23.30
   5  -5  -4   74.79   21.10
  -5   5  -4  100.59   19.50
  -5  -5   4  135.39   18.20
  -5  -5   4  108.99   19.70
   6  -5   4  348.57   61.59
  -6  -5  -4  472.45   59.69
  -6   5   4  362.86   59.59
   6  -5  -4  320.87   63.69
  -6  -5   4  402.56   55.29
  -6   5  -4  387.96   59.99
   6   5   4  443.76   64.19
  -6  -5   4  380.76   60.89
   7  -5   4   20.60   20.70
  -7   5   4   -0.80    8.80
  -7  -5  -4    8.20    6.50
  -7  -5   4    4.70    8.50
   7  -5  -4   19.40   19.30
  -7   5  -4    5.40    8.70
   7  -5  -4    3.40   16.80
  -7  -5   4    9.10    7.10
   0  -6   4  508.15   74.79
   0   6  -4  543.45   73.59
   0  -6  -4  502.75   70.99
   0  -6  -4  515.65   75.39
   0   6   4  556.24   75.29
   0  -6   4  460.15   71.69
   1   6  -4  529.35   73.19
   1  -6   4  456.75   72.19
  -1   6   4  577.84   74.79
   1  -6   4  510.05   74.49
  -1  -6  -4  505.85   70.29
  -1  -6  -4  541.65   74.79
  -1   6  -4  520.85   73.29
  -1  -6   4  503.25   69.89
   1  -6  -4  459.25   75.19
  -1  -6   4  496.35   74.49
   1  -6  -4  556.14   72.59
   1   6   4  552.34   76.69
   2  -6   4  178.28   31.70
  -2   6   4  222.78   31.50
  -2  -6  -4  194.88   29.80
  -2  -6  -4  183.38   28.60
   2  -6   4  183.48   29.90
   2   6  -4  199.78   29.90
  -2  -6   4  194.38   28.20
   2  -6  -4  203.38   31.60
  -2   6  -4  214.88   30.00
   2   6   4  199.08   32.80
   2  -6  -4  211.88   31.90
  -2  -6   4  192.18   29.80
   3  -6   4  243.38   44.50
  -3  -6  -4  294.57   43.20
   3  -6   4  234.88   44.30
  -3   6   4  335.67   44.80
  -3  -6   4  308.77   43.50
   3  -6  -4  288.97   46.30
  -3   6  -4  296.57   43.70
   3   6   4  365.06   48.10
  -3  -6   4  286.87   40.90
   3  -6  -4  323.67   45.80
   4  -6   4   54.09   18.00
  -4   6   4  104.09   16.90
  -4  -6  -4  102.39   15.20
  -4  -6   4   86.69   15.50
   4  -6  -4   93.49   21.40
   4   6   4  107.69   21.10
  -4   6  -4   88.59   15.50
   4  -6  -4   65.49   17.90
  -4  -6   4   84.99   14.30
  -5  -6  -4  198.88   27.10
   5  -6   4  140.39   31.50
  -5   6   4  184.38   28.20
  -5   6  -4  145.49   27.40
  -5  -6   4  208.58   25.60
  -5  -6   4  155.08   27.30
   5  -6  -4  101.49   29.90
   5  -6  -4  144.79   29.90
   5   6   4  182.18   31.60
   6  -6   4   40.50   21.30
  -6  -6  -4   45.90    9.70
  -6   6   4   52.89   12.60
  -6   6  -4   38.40   11.50
  -6  -6   4   43.30   10.00
   6  -6  -4   49.20   21.80
  -6  -6   4   34.60    9.70
   6  -6  -4   14.00   16.90
  -7   6   4   21.80   11.10
   7  -6   4   48.00   24.00
  -7  -6  -4   20.90    8.10
  -7  -6   4   21.70    8.20
  -7   6  -4   21.90   10.60
   7  -6  -4   13.50   19.10
   7  -6  -4   18.10   22.80
   0   7   4  203.28   32.00
   0  -7   4  190.98   28.70
   0  -7  -4  200.78   30.20
   0  -7  -4  244.28   31.20
   0   7  -4  183.38   29.40
   0  -7   4  171.68   29.90
   1   7  -4  386.86   51.39
  -1  -7  -4  396.06   50.79
   1  -7   4  355.86   51.59
  -1  -7  -4  335.37   51.79
  -1   7   4  360.66   53.69
   1  -7   4  284.27   51.69
  -1  -7   4  340.97   51.49
  -1   7  -4  321.27   50.89
  -1  -7   4  424.26   51.19
   1   7   4  392.76   55.09
   1  -7  -4  383.66   52.09
   1  -7  -4  351.56   52.49
   2  -7   4  144.69   27.60
   2  -7   4  133.59   24.90
  -2   7   4  143.99   25.70
   2   7  -4  150.08   25.10
  -2  -7  -4  155.98   25.40
  -2  -7  -4  160.58   24.40
   2   7   4  156.58   28.00
  -2  -7   4  172.28   24.50
   2  -7  -4  109.59   26.60
  -2   7  -4  210.98   25.50
   2  -7  -4  151.78   26.30
  -2  -7   4  166.68   24.00
   3  -7   4  291.97   48.30
  -3  -7  -4  308.57   45.10
  -3   7   4  252.57   46.50
   3   7   4  291.27   48.70
  -3   7  -4  323.77   46.10
   3  -7  -4  264.77   48.10
   3  -7  -4  215.38   46.30
  -3  -7   4  320.87   45.40
  -3  -7   4  399.56   44.10
  -4  -7  -4  137.79   21.00
  -4   7   4  137.89   23.20
   4  -7   4   95.69   25.20
   4  -7  -4  157.68   28.40
   4  -7  -4   77.89   23.10
   4   7   4  150.98   26.20
  -4  -7   4  114.29   20.90
  -4  -7   4  162.48   20.60
  -4   7  -4  134.59   21.80
  -5  -7  -4   49.90   10.10
   5  -7   4   33.30   19.10
  -5   7   4   46.20   12.30
  -5  -7   4   43.10   10.00
  -5  -7   4   50.19   10.50
   5   7   4   64.59   21.10
   5  -7  -4   68.99   22.10
   5  -7  -4   21.40   13.80
  -5   7  -4   50.29   11.30
   6  -7   4  -11.40   19.00
  -6  -7  -4   41.60    9.60
  -6   7   4   35.10   12.60
   6  -7  -4   88.29   24.90
  -6  -7   4   30.60   11.00
  -6   7  -4   45.50   12.30
  -6  -7   4   31.30    9.40
   6  -7  -4   22.00   17.70
   0   8  -4  114.59   17.00
   0  -8   4   66.09   17.90
   0  -8   4   86.49   15.30
   0  -8  -4  115.09   17.30
   0   8   4   88.79   18.90
   0  -8  -4  128.69   20.70
  -1   8   4   50.59   12.10
   1   8  -4   43.30   10.10
  -1  -8  -4   36.10   14.40
  -1  -8  -4   41.40    8.30
   1  -8   4   36.50   13.60
   1  -8   4   33.60    8.10
  -1   8  -4   40.70    8.40
  -1  -8   4   35.90    7.20
   1   8   4   41.00   11.80
   1  -8  -4   28.00   15.30
   1  -8  -4   25.30    8.70
  -1  -8   4   44.40   11.60
   2  -8   4   80.69   20.60
  -2  -8  -4   76.89   14.40
   2   8  -4   84.39   18.50
  -2   8   4   76.19   16.90
  -2  -8   4   95.29   14.50
   2   8   4  112.79   20.10
   2  -8  -4   88.59   16.80
  -2  -8   4   84.89   15.90
   2  -8  -4   92.69   21.30
  -2   8  -4   88.59   15.30
  -3  -8  -4  281.97   42.00
   3  -8   4  245.68   46.20
  -3   8   4  302.97   45.10
   3  -8  -4  189.38   44.00
  -3  -8   4  312.57   41.30
  -3  -8   4  323.77   42.20
   3   8   4  267.57   46.00
  -3   8  -4  296.87   43.20
   3  -8  -4  234.08   44.90
  -4  -8  -4   95.89   15.20
  -4   8   4   85.19   18.40
   4  -8   4   18.00   20.20
   4  -8  -4   83.59   23.40
  -4  -8   4   85.79   15.50
   4  -8  -4   63.19   20.10
  -4  -8   4  111.59   16.50
  -4   8  -4  103.19   16.90
   4   8   4   85.49   22.20
  -5  -8  -4   82.29   14.30
   5  -8   4   49.70   23.00
  -5   8   4   43.90   15.90
  -5   8  -4   94.99   17.20
  -5  -8   4   91.39   15.70
  -5  -8   4   82.89   14.80
   5  -8  -4   49.80   23.30
   5  -8  -4   83.09   21.20
  -6   8   4   36.20   13.10
  -6  -8  -4   10.80    6.90
   6  -8   4  -14.60   16.90
   6  -8  -4   -1.00   25.20
  -6  -8   4   12.50    7.80
  -6   8  -4    9.80   10.30
   6  -8  -4   44.30   25.20
   0  -9   4   13.70   12.30
   0  -9  -4  -10.10   13.60
   0   9  -4    9.30    6.80
   0  -9   4    5.90    4.70
   0   9   4   13.60   10.30
   0  -9  -4    3.40    5.40
   1  -9   4  291.87   43.00
   1  -9   4  246.48   39.60
  -1  -9  -4  209.18   38.50
  -1  -9  -4  219.68   41.40
  -1   9   4  275.37   41.80
   1   9  -4  282.77   40.20
   1  -9  -4  245.78   40.10
  -1  -9   4  264.97   39.90
  -1   9  -4  257.47   38.80
   1   9   4  283.37   42.70
  -1  -9   4  267.57   37.60
   1  -9  -4  233.38   40.80
   2  -9   4   74.79   21.50
  -2   9   4   54.19   15.70
  -2  -9  -4   74.29   13.30
   2   9   4   92.69   19.30
  -2  -9   4   85.29   12.80
  -2   9  -4   58.29   13.50
  -2  -9   4   95.89   17.10
   2  -9  -4   73.39   21.50
   2  -9  -4   57.79   15.10
  -3  -9  -4   19.80    5.50
   3  -9   4    3.30   15.90
  -3   9   4   -3.60    6.70
  -3   9  -4   32.00    8.30
   3  -9  -4   11.40   11.30
  -3  -9   4   24.70   10.90
   3  -9  -4   -2.30   17.30
  -3  -9   4    8.90    5.20
   3   9   4   14.30   12.60
  -4  -9  -4   47.70   10.40
  -4   9   4   38.10   14.20
   4  -9   4   43.30   22.70
  -4   9  -4   37.30   12.00
  -4  -9   4  104.99   16.20
   4  -9  -4   23.20   16.70
   4   9   4   57.19   26.20
  -4  -9   4   83.59   12.00
   4  -9  -4   49.50   23.10
  -5   9   4   47.50   14.50
   5  -9   4   44.60   27.10
  -5  -9  -4   47.10   10.70
  -5  -9   4   64.69   11.60
  -5   9  -4   40.80   12.60
   5  -9  -4   14.60   25.40
   5  -9  -4   45.30   24.30
   0 -10   4  171.08   31.60
   0 -10   4  141.79   25.30
   0  10  -4  172.08   27.10
   0  10   4  212.88   32.30
   0 -10  -4  156.48   26.80
   0 -10  -4  150.88   32.50
  -1 -10  -4  128.69   26.40
   1  10  -4  144.39   30.20
  -1  10   4  198.48   31.40
   1 -10   4  184.68   32.90
   1 -10  -4  141.49   32.70
  -1 -10   4  191.68   26.10
  -1  10  -4  173.58   27.60
  -1 -10   4  178.98   31.20
   1 -10  -4  153.28   28.30
   1  10   4  195.18   32.50
  -2 -10  -4   88.29   16.40
   2 -10   4  127.59   26.50
  -2  10   4   99.59   21.10
  -2 -10   4  110.79   22.00
  -2  10  -4  107.19   18.10
  -2 -10   4   90.19   15.60
   2 -10  -4   85.59   26.70
   2 -10  -4   86.29   19.40
   2  10   4   85.39   22.30
  -3  10   4   28.30   12.60
   3 -10   4   79.99   24.60
  -3 -10  -4   30.30    7.70
  -3  10  -4   31.90    9.90
  -3 -10   4   22.00    7.00
   3  10   4   23.10   17.30
   3 -10  -4   36.40   15.10
  -3 -10   4   32.50   15.30
   3 -10  -4    1.50   19.40
  -4 -10  -4   30.10    7.50
  -4  10   4   37.70   12.30
   4 -10   4   32.50   23.50
  -4 -10   4   12.80    6.60
   4 -10  -4   23.30   23.30
   4 -10  -4   12.40   22.80
  -4  10  -4    4.00    8.70
   0 -11  -4   55.59   15.30
   0 -11   4  105.39   25.50
   0  11   4   85.99   22.60
   0  11  -4   97.29   19.10
   1 -11   4  127.59   30.70
  -1 -11  -4  105.39   19.80
  -1  11   4  168.48   26.40
   1 -11  -4   82.79   31.60
   1 -11  -4   67.29   19.90
   1  11   4  184.88   28.70
  -1 -11   4   99.79   18.80
  -1  11  -4  117.89   21.10
  -1 -11   4  111.79   27.10
   2 -11   4   34.50   21.70
  -2 -11  -4   40.30   10.00
  -2  11   4   18.40   14.20
   2 -11  -4   37.90   15.70
  -2 -11   4   29.00   20.00
   2  11   4   36.60   20.80
  -2  11  -4   62.49   13.70
   2 -11  -4   49.50   25.10
  -2 -11   4   45.40    9.50
   0   0   5   54.09    7.20
   0   0   5   18.00    3.80
   0   0  -5   29.50    5.30
   1   0   5  761.92  111.89
  -1   0   5  813.32  111.49
  -1   0  -5  783.12  113.49
   1   0  -5  807.22  114.39
  -1   0   5  781.42  105.29
   1   0   5  781.12  105.19
   2   0  -5 2260.27  294.97
  -2   0   5 1929.91  286.87
  -2   0  -5 2065.19  293.57
   2   0   5 1914.51  287.97
   2   0   5 2047.20  272.47
  -2   0   5 2045.50  272.07
  -3   0   5  106.29   17.60
  -3   0  -5  117.49   18.10
   3   0   5  151.58   22.50
   3   0  -5  107.29   21.30
  -3   0   5  141.09   18.50
   3   0   5  134.09   19.80
  -4   0   5  123.79   18.40
   4   0   5  125.59   20.90
  -4   0  -5  121.99   18.70
  -4   0   5  122.09   18.20
   4   0   5  126.99   22.60
   4   0  -5   99.69   22.20
   5   0  -5    5.70    9.40
  -5   0   5    8.30    5.40
   5   0   5   16.10   10.90
  -5   0   5   26.30    5.60
  -5   0  -5   15.90    5.10
   5   0   5   31.10   11.40
  -6   0  -5    0.80    5.00
   6   0   5   29.60   14.90
   6   0   5    2.90    9.00
  -6   0   5   14.00    6.60
  -6   0   5   14.30    6.80
   6   0  -5   -1.50   11.50
  -7   0   5  239.78   38.60
   7   0   5  260.07   44.20
  -7   0  -5  304.87   41.20
   7   0   5  362.56   47.90
   7   0  -5  170.38   45.00
  -8   0  -5   -2.50   10.20
   8   0  -5   -5.70   23.10
   8   0   5    8.00   17.70
  -8   0   5    5.70    9.40
   0  -1   5 8222.68 1181.38
   0   1  -5 8933.11 1276.77
   0   1   5 8617.24 1181.28
   0  -1  -5 9643.24 1276.77
   0   1   5 8981.90 1246.58
   1   1  -5  324.17   50.29
  -1   1   5  393.96   49.20
   1  -1   5  330.97   46.10
  -1  -1  -5  321.47   49.30
  -1   1   5  337.77   45.90
   1  -1   5  355.46   50.39
   1  -1  -5  405.46   50.39
  -1  -1   5  333.17   48.70
  -1   1  -5  333.17   49.30
   1   1   5  340.97   50.39
  -1  -1   5  327.17   45.80
   1   1   5  345.77   45.50
   2   1  -5  638.54   88.99
   2  -1   5  665.93   87.29
   2  -1   5  556.64   81.89
  -2   1   5  582.24   81.29
  -2  -1  -5  592.64   87.39
  -2   1   5  587.24   85.89
   2  -1  -5  680.23   88.99
  -2  -1   5  608.14   81.29
   2   1   5  585.14   81.29
  -2   1  -5  598.64   87.19
   2   1   5  589.84   86.99
  -2  -1   5  652.13   85.69
  -3   1   5   35.10    7.40
  -3   1   5   28.10    7.10
   3   1  -5   34.00   10.80
   3  -1   5   42.10   10.20
  -3  -1  -5   41.40    6.90
   3  -1   5   59.19   12.00
  -3  -1   5   37.40    7.00
   3   1   5   67.29   12.20
   3  -1  -5   34.40   10.10
  -3  -1   5   33.30    6.90
  -3   1  -5   51.09    6.90
   3   1   5   56.79    9.50
  -4   1   5  155.48   23.00
   4  -1   5  187.48   26.10
  -4   1   5  162.28   23.50
   4   1  -5  126.89   27.30
   4  -1   5  141.69   26.90
  -4  -1  -5  164.08   23.80
  -4  -1   5  143.69   22.80
  -4   1  -5  168.08   23.60
   4   1   5  190.28   28.40
   4  -1  -5  158.08   27.40
   4   1   5  183.18   24.80
  -4  -1   5  132.29   22.30
  -5   1   5   12.20    5.40
   5   1  -5   29.20   11.20
  -5   1   5   20.70    6.30
  -5  -1  -5   24.90    5.30
   5  -1   5   19.90    9.40
   5  -1   5   40.10   12.20
   5   1   5   19.20   12.30
  -5   1  -5   21.90    5.30
  -5  -1   5   21.40    5.70
   5   1   5   16.00   10.60
  -5  -1   5    7.50    5.00
   5  -1  -5    9.60    9.60
   6   1  -5   13.60   13.70
  -6  -1  -5   12.20    5.50
  -6   1   5    8.10    6.30
  -6   1   5    6.70    5.70
   6  -1   5   -0.90    9.00
   6  -1   5   -5.60   11.40
  -6  -1   5   -2.10    5.10
  -6   1  -5    9.50    5.40
   6  -1  -5    3.00   11.90
   6   1   5   17.70   11.00
   6   1   5    6.80   13.00
  -7   1   5   11.70    8.60
   7   1  -5   14.50   17.30
   7  -1   5   15.60   16.90
  -7  -1  -5   22.40    7.60
   7  -1   5   15.90   13.00
   7   1   5   17.80   13.40
  -7  -1   5    9.20    7.30
  -7   1  -5   15.50    8.30
   7  -1  -5    4.80   13.60
  -8  -1  -5    3.40    8.70
   8  -1   5   13.90   16.70
   8  -1   5    5.60   28.00
  -8   1   5   22.20   10.70
   8   1  -5  -12.90   19.00
   8   1   5    7.10   19.00
  -8  -1   5   12.10    9.10
   8  -1  -5  -12.60   20.40
   0   2   5 3316.57  453.15
   0   2   5 3243.28  478.85
   0  -2   5 2990.80  453.35
   0  -2   5 3533.55  478.55
   0  -2  -5 3759.22  490.05
   0   2  -5 3596.14  490.05
   1  -2   5  570.64   72.09
   1   2  -5  569.04   78.29
   1  -2   5  516.05   76.49
  -1   2   5  501.65   75.99
  -1  -2  -5  605.14   77.19
   1  -2  -5  520.95   77.69
   1  -2  -5  490.25   72.29
   1   2   5  471.55   76.69
  -1  -2   5  489.65   71.39
  -1  -2   5  516.75   75.49
   1   2   5  539.75   70.99
   2  -2   5 1403.16  203.18
   2   2  -5 1431.06  207.88
   2  -2   5 1246.48  192.18
  -2   2   5 1464.15  202.08
  -2  -2  -5 1436.36  206.48
   2  -2  -5 1616.04  207.78
   2   2   5 1362.76  203.08
  -2  -2   5 1462.35  191.38
   3   2  -5  117.59   21.40
   3  -2   5   95.29   18.50
  -3   2   5  105.39   17.00
  -3  -2  -5  106.29   16.70
   3  -2   5   98.49   19.80
  -3  -2  -5  119.59   15.00
  -3  -2   5  107.99   16.10
   3  -2  -5   96.69   19.20
   3  -2  -5   71.39   17.80
  -3   2  -5  116.19   16.20
   3   2   5   72.39   18.70
  -4  -2  -5   56.99    8.70
   4  -2   5   49.60   14.40
  -4  -2  -5   63.09    9.70
  -4   2   5   55.29   10.10
   4  -2   5   53.89   14.10
   4   2  -5   44.20   14.20
   4   2   5   51.79   14.40
  -4   2  -5   53.79    9.20
   4  -2  -5   49.99   13.10
  -4  -2   5   56.09    8.80
   4  -2  -5   64.69   14.50
  -4  -2   5   56.79    9.70
   5  -2   5   17.00    9.30
   5  -2   5    2.30   11.20
  -5   2   5    7.00    4.60
   5   2  -5   11.80   11.80
  -5  -2  -5    0.00    3.50
  -5  -2  -5    5.00    4.80
  -5  -2   5   -0.30    3.80
   5   2   5    1.10   10.60
   5  -2  -5   11.70    9.30
  -5   2  -5   -1.30    3.70
   5  -2  -5    7.90    9.70
  -6   2   5  272.37   39.40
   6  -2   5  224.08   41.90
  -6  -2  -5  306.47   40.50
   6   2  -5  200.28   45.90
   6  -2   5  280.17   45.00
   6   2   5  232.28   43.00
   6  -2  -5  166.08   42.80
  -6   2  -5  276.77   39.90
  -6  -2   5  288.67   37.90
   7  -2   5   88.29   26.50
  -7   2   5  163.98   23.50
  -7  -2  -5  189.68   23.60
   7  -2   5  139.49   29.30
  -7   2   5  134.59   22.70
   7   2  -5   78.69   28.50
   7   2   5  126.89   27.30
   7  -2  -5  101.19   27.50
  -7  -2   5  124.09   21.50
   8   2  -5  -17.70   20.20
   8  -2   5   13.00   18.30
   8  -2   5   24.30   22.60
  -8  -2  -5    8.30    8.30
  -8   2   5   10.80   10.60
   8   2   5   -1.00   20.90
  -8  -2   5   12.70    8.90
   8  -2  -5    3.30   21.40
   0  -3   5   72.79   13.20
   0  -3  -5   90.89   12.60
   0   3   5   57.39   13.10
   0  -3  -5   80.19   11.90
   0   3  -5   76.49   13.50
   0  -3   5   61.39   10.90
  -1   3   5  261.87   31.10
   1  -3   5  162.28   30.70
   1   3  -5  170.28   28.10
  -1  -3  -5  209.68   29.10
   1   3  -5  227.28   32.50
   1  -3   5  170.38   28.40
  -1  -3  -5  208.38   27.20
   1   3   5  211.38   31.50
   1  -3  -5  192.18   30.40
  -1  -3   5  246.88   27.30
   1  -3  -5  163.28   28.70
   2   3  -5 1158.08  161.28
   2  -3   5 1168.08  157.68
  -2  -3  -5 1145.79  159.38
   2  -3   5  936.21  148.79
  -2   3   5 1097.49  156.38
   2  -3  -5 1118.99  149.19
   2   3   5 1154.48  157.58
   2  -3  -5 1063.99  160.38
  -2  -3   5 1098.09  147.69
   3   3  -5   64.19   16.40
  -3   3   5   64.49   10.90
  -3  -3  -5   61.39    9.80
   3  -3   5   52.99   13.40
   3  -3   5   43.10   14.00
   3  -3  -5   71.19   13.90
   3   3   5   58.29   13.80
   3  -3  -5   74.19   14.40
  -3  -3   5   51.89    9.40
  -4   3   5  269.17   36.10
  -4  -3  -5  226.68   35.20
   4  -3   5  231.68   37.20
  -4  -3  -5  233.38   32.30
   4  -3   5  300.67   40.50
   4   3  -5  253.47   41.40
   4  -3   5  183.08   36.80
   4  -3  -5  235.18   37.80
  -4  -3   5  262.47   33.10
   4   3   5  273.27   39.70
   4  -3  -5  242.78   39.40
  -5   3   5    9.60    5.50
   5   3  -5    4.80   13.20
   5  -3   5   14.00   12.90
   5  -3   5    1.90   10.30
  -5  -3  -5    5.10    3.60
   5  -3   5   -5.50    8.00
   5  -3  -5   13.80   10.50
  -5  -3   5   -1.30    3.80
   5   3   5    5.20   11.80
   5  -3  -5   -4.80    8.90
  -6  -3  -5  231.68   32.00
  -6   3   5  199.68   31.60
   6  -3   5  198.48   35.80
   6  -3   5  232.18   37.80
   6   3  -5  210.38   39.00
   6   3   5  225.38   36.30
   6  -3  -5  183.78   35.00
  -6  -3   5  201.78   29.80
   6  -3  -5  139.09   35.20
   7  -3   5   24.80   18.10
   7  -3   5   34.30   16.50
  -7  -3  -5   16.00    7.40
  -7   3   5   13.10    8.90
   7   3  -5   27.10   20.00
   7   3   5   41.90   16.40
   7  -3  -5    1.60   15.10
  -7  -3   5   23.50    8.10
   8  -3   5    6.10   22.30
   8   3  -5  -10.60   21.30
  -8  -3  -5   16.60    8.30
  -8   3   5   19.60   11.50
   8  -3  -5    2.90   20.60
  -8   3  -5    0.20    8.90
  -8  -3   5   11.70    8.70
   0  -4   5 1755.02  265.37
   0  -4  -5 2186.68  265.67
   0   4  -5 2014.70  279.37
   0  -4   5 1880.51  285.97
   0   4   5 2024.90  280.77
   0  -4  -5 2127.29  286.57
   1   4  -5  363.76   57.49
  -1  -4  -5  364.96   55.09
   1  -4   5  439.96   60.99
  -1   4   5  428.36   60.19
   1  -4   5  414.46   57.19
   1  -4   5  421.96   58.69
  -1  -4  -5  441.76   59.29
   1   4   5  435.16   60.99
   1  -4  -5  372.56   59.69
  -1  -4   5  414.46   55.09
   1  -4  -5  491.95   57.99
   2   4  -5  726.23   81.69
   2  -4   5  501.15   77.19
  -2   4   5  524.65   74.89
   2   4  -5  491.95   73.49
  -2  -4  -5  540.95   75.59
   2  -4   5  454.55   72.79
  -2  -4   5  521.35   70.19
   2  -4  -5  526.65   76.79
   2   4   5  597.04   78.19
   2  -4  -5  492.45   73.19
   3  -4   5  193.28   41.20
   3  -4   5  282.27   45.10
  -3  -4  -5  283.87   41.40
   3   4  -5  238.38   46.30
  -3   4   5  316.97   42.50
   3   4   5  293.07   44.60
   3  -4  -5  380.86   44.60
  -3  -4   5  278.87   38.60
   3  -4  -5  301.27   45.00
   4  -4   5  158.18   32.20
   4  -4   5  222.18   32.30
   4   4  -5  131.99   33.50
   4  -4   5  142.29   30.20
  -4  -4  -5  224.58   28.50
  -4   4   5  192.88   29.40
   4  -4  -5  202.08   32.50
  -4  -4   5  175.98   27.00
   4   4   5  223.68   33.40
   4  -4  -5  170.98   31.60
   5  -4   5  209.48   35.30
   5  -4   5  191.88   36.20
  -5   4   5  236.18   32.90
  -5  -4  -5  243.38   32.60
   5   4  -5  139.49   38.20
   5  -4  -5  204.58   36.20
   5  -4  -5  155.88   34.50
  -5  -4   5  215.28   30.30
   5   4   5  222.58   36.00
  -6   4   5  512.05   73.59
   6  -4   5  394.96   74.09
  -6  -4  -5  507.25   74.49
   6   4  -5  372.56   80.69
  -6  -4   5  593.24   69.49
   6  -4  -5  421.66   78.79
   6   4   5  562.54   78.99
   7   4  -5   20.90   20.80
  -7  -4  -5    8.60    6.40
  -7   4   5    5.00    8.70
   7  -4   5   19.90   17.50
   7  -4  -5    6.00   17.90
   7  -4  -5    4.40   18.20
  -7  -4   5   16.10    8.00
   7   4   5   10.80   19.80
  -7   4  -5    8.80    8.00
   0   5   5  117.99   23.10
   0  -5   5  172.08   22.00
   0   5  -5  146.69   21.10
   0  -5  -5  162.88   22.40
   0  -5   5  128.89   20.70
   0  -5  -5  155.58   22.30
   1  -5   5  158.18   25.20
  -1  -5  -5  202.18   25.60
  -1  -5  -5  154.88   26.00
  -1   5   5  201.48   28.30
   1  -5   5  149.59   26.40
   1   5  -5  197.58   25.40
   1  -5  -5  149.49   26.80
  -1   5  -5  181.28   25.90
  -1  -5   5  206.38   25.30
   1   5   5  229.78   29.90
  -1  -5   5  166.58   25.60
   1  -5  -5  164.98   26.70
   2  -5   5  141.59   30.70
  -2  -5  -5  256.37   28.90
   2   5  -5  203.98   30.00
  -2   5   5  220.88   32.30
  -2  -5  -5  187.18   30.30
   2  -5  -5  212.78   32.70
   2  -5  -5  207.98   32.00
  -2  -5   5  240.08   29.20
  -2   5  -5  209.28   30.80
  -2  -5   5  176.28   30.80
   2   5   5  208.68   33.50
  -3   5   5   65.39   14.80
   3  -5   5   69.19   16.70
  -3  -5  -5   87.79   13.70
  -3  -5   5   80.79   14.10
  -3   5  -5   75.69   13.90
   3  -5  -5   69.59   17.60
   3  -5  -5   83.69   16.90
  -3  -5   5  109.09   13.70
   3   5   5  101.79   19.10
  -4   5   5   56.29   11.40
   4  -5   5   39.10   14.80
  -4  -5  -5   42.60    8.80
  -4   5  -5   49.40    9.90
   4  -5  -5   63.69   15.90
   4  -5  -5   27.40   12.30
  -4  -5   5   54.19    9.10
   4   5   5   66.19   15.80
  -5  -5  -5   34.90    9.30
   5  -5   5   40.10   15.80
  -5   5   5   49.70   11.70
  -5   5  -5   65.19   11.70
  -5  -5   5   68.09   10.20
   5   5   5   74.89   17.10
   5  -5  -5   21.90   15.40
   5  -5  -5   63.89   14.80
  -6  -5  -5  389.06   42.00
   6  -5   5  223.48   43.90
  -6   5   5  258.37   41.00
  -6   5  -5  212.78   40.20
  -6  -5   5  226.38   37.60
   6   5   5  343.07   47.10
   6  -5  -5  224.28   45.10
   6  -5  -5  309.27   47.50
  -7   5   5  196.88   30.50
   7  -5   5  120.89   34.60
  -7  -5  -5  236.18   30.00
   7  -5  -5  144.99   36.10
  -7   5  -5  187.58   30.10
   7  -5  -5  151.28   34.70
  -7  -5   5  186.38   27.70
  -7  -5   5  146.29   29.30
   0   6   5  391.86   62.29
   0   6  -5  449.26   59.19
   0  -6  -5  388.36   60.79
   0  -6   5  397.36   59.99
   0  -6  -5  543.85   59.29
   0  -6   5  388.66   58.09
   1   6  -5   90.99   13.70
  -1   6   5   92.09   16.00
  -1  -6  -5  111.69   15.70
   1  -6   5   86.79   13.10
   1  -6   5   91.29   16.40
  -1  -6  -5   81.89   14.00
  -1   6  -5   80.69   13.80
  -1  -6   5   81.29   13.30
   1   6   5   71.09   16.60
  -1  -6   5   91.59   14.20
   1  -6  -5   62.19   14.30
   1  -6  -5   80.39   16.50
   2  -6   5  622.34   93.09
   2   6  -5  643.24   91.19
   2  -6   5  730.33   91.39
  -2   6   5  683.63   92.59
  -2  -6  -5  659.43   86.79
  -2  -6  -5  614.04   93.09
  -2   6  -5  664.33   91.49
   2  -6  -5  579.74   94.09
  -2  -6   5  632.74   93.09
   2  -6  -5  685.23   90.69
   2   6   5  633.44   95.19
  -2  -6   5  664.73   86.69
  -3   6   5  321.77   42.30
   3  -6   5  243.58   41.90
  -3  -6  -5  271.37   39.70
  -3  -6   5  250.87   40.60
  -3   6  -5  259.77   40.20
   3  -6  -5  275.77   42.50
  -3  -6   5  264.67   37.80
   3   6   5  277.07   44.00
   3  -6  -5  274.07   43.10
  -4   6   5  360.76   47.00
  -4  -6  -5  283.57   44.50
   4  -6   5  231.48   46.10
   4  -6  -5  267.37   48.30
  -4   6  -5  386.96   46.30
  -4  -6   5  286.97   42.10
  -4  -6   5  281.17   45.50
   4   6   5  370.16   49.40
   4  -6  -5  319.47   48.10
   5  -6   5   74.69   19.90
  -5   6   5   56.59   11.90
  -5  -6  -5   50.89    9.40
   5  -6  -5   41.90   13.90
   5   6   5   49.10   15.30
  -5  -6   5   41.90    9.20
  -5  -6   5   35.20    8.80
  -5   6  -5   16.20    8.90
   5  -6  -5   46.70   18.60
   6  -6   5  198.58   41.20
  -6   6   5  259.87   37.50
  -6  -6  -5  282.77   36.20
   6  -6  -5  220.08   43.20
  -6  -6   5  260.87   33.60
  -6   6  -5  191.68   35.80
   6  -6  -5  139.49   38.80
  -6  -6   5  212.48   36.20
   6   6   5  227.98   43.70
  -7  -6  -5   43.50   10.00
  -7   6   5   29.10   12.80
   7  -6   5    1.80   21.10
  -7  -6   5   54.19   12.20
  -7   6  -5   36.10   11.70
   7  -6  -5   23.10   22.90
  -7  -6   5   35.10   10.00
   7  -6  -5    6.10   19.20
   0   7   5  684.03  101.29
   0  -7  -5  716.43  101.99
   0  -7  -5  728.53   95.89
   0  -7   5  690.03  101.09
   0  -7   5  597.24   95.39
   0   7  -5  750.12   99.49
  -1  -7  -5  219.18   35.80
   1   7  -5  246.68   35.30
  -1  -7  -5  287.07   35.70
   1  -7   5  228.98   34.80
   1  -7   5  233.48   37.20
  -1   7   5  261.37   38.20
   1   7   5  225.48   38.20
  -1  -7   5  234.48   34.80
  -1   7  -5  241.08   35.40
   1  -7  -5  216.18   36.80
  -1  -7   5  258.87   35.20
   1  -7  -5  217.38   36.20
  -2  -7  -5  128.89   17.80
  -2   7   5  124.99   20.00
   2  -7   5   77.49   20.10
   2   7  -5   97.89   18.50
  -2   7  -5  105.09   17.70
  -2  -7   5  108.19   17.20
   2  -7  -5  120.09   22.50
   2   7   5  106.49   20.90
   2  -7  -5   86.39   19.00
  -2  -7   5  102.79   17.40
  -3  -7  -5  206.38   33.80
  -3   7   5  275.37   36.80
   3  -7   5  145.89   35.40
   3  -7  -5  219.18   36.90
   3  -7  -5  167.98   35.50
  -3  -7   5  273.87   34.60
  -3  -7   5  276.27   32.90
  -3   7  -5  200.08   33.80
   3   7   5  236.98   37.90
  -4   7   5  529.85   71.09
   4  -7   5  344.57   68.89
  -4  -7  -5  495.55   68.99
  -4  -7   5  493.55   69.29
   4   7   5  594.54   74.19
  -4  -7   5  460.25   64.29
   4  -7  -5  384.46   69.49
  -4   7  -5  494.55   68.49
   4  -7  -5  347.37   71.59
  -5   7   5  121.89   22.90
  -5  -7  -5  146.39   20.90
   5  -7   5  136.89   29.40
  -5  -7   5  120.29   21.40
   5   7   5  134.59   28.00
  -5   7  -5  123.99   21.40
   5  -7  -5  104.39   25.30
   5  -7  -5   85.29   25.30
  -5  -7   5  120.29   19.80
   6  -7   5   99.89   27.80
  -6  -7  -5   77.39   13.90
  -6   7   5   62.59   17.00
  -6  -7   5   72.29   14.50
   6  -7  -5   42.20   19.80
   6  -7  -5   34.00   23.00
  -6  -7   5   69.09   14.30
  -6   7  -5   87.89   16.80
   0   8   5  339.07   52.49
   0  -8   5  356.56   50.09
   0  -8  -5  269.97   48.70
   0  -8  -5  342.37   51.19
   0  -8   5  348.57   48.80
   0   8  -5  308.67   49.20
   1  -8   5  618.84   80.79
   1   8  -5  592.44   79.79
  -1   8   5  730.73   84.59
  -1  -8  -5  541.85   80.89
  -1  -8  -5  583.54   78.29
   1  -8   5  520.75   80.59
   1  -8  -5  536.45   78.99
  -1   8  -5  572.54   79.39
  -1  -8   5  609.04   78.19
  -1  -8   5  533.85   80.39
   1  -8  -5  477.65   81.39
   1   8   5  628.64   84.09
  -2  -8  -5  174.68   33.20
   2  -8   5  184.48   36.40
  -2   8   5  210.78   35.70
   2  -8  -5  273.97   38.10
   2   8   5  214.98   37.10
  -2   8  -5  269.27   34.20
  -2  -8   5  261.67   33.60
   2  -8  -5  178.68   35.00
  -2  -8   5  243.38   33.40
  -3   8   5  356.36   51.39
   3  -8   5  199.98   49.50
  -3  -8  -5  356.66   48.20
   3  -8  -5  252.57   50.49
  -3  -8   5  356.26   46.90
  -3   8  -5  348.57   49.20
  -3  -8   5  329.67   48.10
   3  -8  -5  242.68   49.50
   3   8   5  367.16   53.29
  -4  -8  -5   28.50    6.30
   4  -8   5   12.60   15.90
  -4   8   5   17.20   10.80
  -4  -8   5   22.00    6.90
   4   8   5   17.80   14.70
  -4   8  -5   24.10    7.90
   4  -8  -5   15.60   17.30
   4  -8  -5   11.10   12.10
  -4  -8   5   14.60    8.50
  -5  -8  -5   14.30    6.10
   5  -8   5    8.50   17.60
  -5   8   5   15.70   12.00
   5  -8  -5  -11.40   14.10
  -5   8  -5    1.30    6.80
  -5  -8   5    4.40    8.20
  -5  -8   5   10.00    6.50
   5  -8  -5   20.50   21.50
  -6   8   5   16.50   12.10
  -6  -8  -5   -3.20    5.60
  -6   8  -5    4.10    7.40
  -6  -8   5   -5.00    6.00
   6  -8  -5   -7.60   20.00
   0  -9  -5  484.05   65.09
   0   9  -5  491.35   64.09
   0   9   5  519.05   69.69
   0  -9   5  404.46   64.19
   0  -9  -5  426.96   65.29
   0  -9   5  425.36   64.69
  -1   9   5   48.50   15.10
   1  -9   5   92.49   19.90
  -1  -9  -5   57.49   11.70
   1   9  -5   69.89   14.90
   1  -9  -5   43.70   12.40
  -1  -9   5   44.10   14.60
  -1   9  -5   66.09   12.10
   1  -9  -5   44.30   18.50
   1   9   5   73.69   16.80
  -1  -9   5   58.39   10.20
  -2  -9  -5   25.00    8.20
  -2   9   5   30.60   12.50
   2  -9   5   41.80   19.70
   2  -9  -5   30.60   19.20
   2   9   5   55.09   15.80
   2  -9  -5   61.09   13.20
  -2   9  -5   53.69   10.60
  -2  -9   5   48.60    8.50
  -2  -9   5   27.60   12.30
  -3  -9  -5   26.80    6.80
   3  -9   5  -13.40   17.10
  -3   9   5   17.60   11.00
  -3   9  -5   18.80    7.80
  -3  -9   5   32.10   11.10
  -3  -9   5   32.00    7.10
   3  -9  -5   23.40   11.60
   3   9   5   19.90   13.70
   3  -9  -5   20.10   19.40
   4  -9   5   70.69   23.70
  -4  -9  -5   39.40    9.10
  -4   9   5   42.10   15.70
  -4  -9   5   55.99   12.80
  -4   9  -5   55.79   12.00
   4  -9  -5   20.40   15.70
   4  -9  -5    6.90   21.20
   4   9   5   51.19   21.30
  -4  -9   5   33.90    9.10
  -5   9   5    6.30   12.40
  -5  -9  -5    2.50    5.30
   5  -9   5  -30.90   18.90
  -5  -9   5    4.10    5.90
  -5   9  -5    8.30    7.50
  -5  -9   5   18.00   13.80
   5  -9  -5   -3.70   19.70
   5  -9  -5    2.40   21.30
   0 -10   5  261.07   53.29
   0 -10  -5  312.57   53.99
   0  10   5  392.86   57.39
   0  10  -5  446.96   54.19
  -1 -10  -5   25.60    8.90
  -1  10   5   37.10   14.40
   1 -10   5   55.69   20.10
  -1  10  -5   24.60    9.00
   1 -10  -5   12.30   20.60
  -1 -10   5   49.90   16.50
   1 -10  -5   37.30   11.40
   1  10   5   50.09   16.50
  -1 -10   5   21.40    7.30
   2 -10   5   59.49   21.30
  -2  10   5   35.10   14.00
  -2 -10  -5   17.70    6.90
   2  10   5   57.69   18.40
  -2 -10   5    9.40   14.00
   2 -10  -5   17.90   21.20
  -2  10  -5   40.60    9.80
  -2 -10   5   22.10    6.40
   2 -10  -5    5.80   10.50
   3 -10   5  126.99   30.20
  -3 -10  -5   97.29   18.10
  -3  10   5   75.49   21.90
   3 -10  -5   82.69   28.90
  -3  10  -5  129.49   19.90
  -3 -10   5  109.19   18.00
  -3 -10   5  135.09   23.10
   3 -10  -5   84.39   22.60
   3  10   5  125.99   27.90
   4 -10   5  152.08   35.40
  -4 -10  -5  143.59   24.80
  -4  10   5  151.78   28.60
   4 -10  -5   84.99   32.90
  -4  10  -5  177.38   27.20
   4 -10  -5  103.39   30.90
  -4 -10   5  143.69   27.90
  -4 -10   5  185.68   25.50
   0 -11   5    7.40   18.60
   0  11  -5   45.80   17.00
   0  11   5   13.80   15.80
   0 -11  -5   15.60    9.40
  -1  11   5   18.40   14.90
   1 -11   5   23.40   20.30
  -1 -11  -5   18.70    8.40
   1  11   5   33.10   18.20
  -1  11  -5   22.20   10.90
  -1 -11   5    6.00   18.30
   1 -11  -5   55.49   13.30
   2 -11   5   10.20   22.20
  -2  11   5   16.00   13.30
  -2 -11  -5   25.60    8.30
  -2  11  -5   11.40    9.30
  -2 -11   5   11.30    6.80
   2  11   5   18.10   19.10
   2 -11  -5   19.00   25.20
   2 -11  -5   11.60   13.40
  -2 -11   5    0.70   18.50
   0   0  -6 3690.63  578.14
   0   0   6 4310.37  534.85
   1   0   6   39.00    9.20
   1   0   6   53.19    6.80
  -1   0   6   26.50    6.20
  -1   0  -6   50.79    7.20
   1   0  -6   45.60    9.60
  -1   0   6   41.90    8.70
  -2   0   6  157.38   23.50
   2   0   6  162.18   22.80
   2   0  -6  149.59   25.20
  -2   0   6  142.69   21.80
   2   0   6  109.89   24.20
  -2   0  -6  164.38   22.60
  -3   0   6   86.89   14.00
  -3   0   6  102.89   15.00
   3   0   6  155.78   17.10
   3   0  -6  145.19   19.30
  -3   0  -6   81.39   14.30
   4   0   6  161.68   26.60
   4   0  -6  130.59   25.60
  -4   0   6  133.69   21.50
  -4   0   6  131.59   20.90
  -4   0  -6  147.49   21.30
   4   0   6  170.78   23.90
   5   0   6   -3.30   10.40
  -5   0   6   -0.10    4.80
  -5   0   6    3.80    4.50
  -5   0  -6    5.60    3.60
   5   0   6   -0.70    7.20
   5   0  -6   -7.80    7.90
   6   0   6  655.53   79.69
  -6   0   6  555.94   74.99
   6   0   6  578.04   84.79
   6   0  -6  377.96   83.89
  -6   0  -6  565.84   80.09
   7   0   6    3.80   22.60
  -7   0  -6   19.80    8.00
  -7   0   6   11.40    8.40
   7   0   6   33.20   14.50
   7   0  -6   19.00   17.90
   8   0   6   76.59   23.40
   8   0  -6   33.90   24.10
  -8   0   6   75.49   15.40
   0   1   6 4881.51  685.73
   0   1  -6 4832.52  701.93
   0   1   6 4835.82  649.24
   0  -1   6 4642.84  649.34
   0  -1  -6 5210.48  701.93
  -1  -1  -6  977.70  138.59
  -1   1   6  963.60  128.39
   1   1  -6  894.31  139.39
   1  -1   6  921.71  136.39
   1  -1   6  944.91  128.59
  -1  -1   6  907.51  128.39
   1   1   6 1003.40  136.79
  -1   1  -6  932.81  138.59
  -1  -1   6  905.01  135.79
   1   1   6 1021.70  128.09
   1  -1  -6 1091.39  139.59
   2  -1   6  140.59   27.70
   2  -1   6  174.18   26.00
  -2   1   6  163.68   24.40
  -2   1   6  179.78   26.50
  -2  -1  -6  176.18   25.60
   2   1  -6  181.48   28.60
  -2   1  -6  176.08   25.40
   2   1   6  180.28   28.60
  -2  -1   6  145.99   24.30
  -2  -1   6  203.38   26.30
   2   1   6  196.48   24.80
   2  -1  -6  167.88   28.40
   3  -1   6  468.55   61.29
  -3   1   6  490.65   62.39
   3  -1   6  465.55   65.59
  -3  -1  -6  433.76   63.09
   3   1  -6  574.14   68.29
  -3   1   6  427.06   58.99
   3  -1  -6  383.36   66.29
   3   1   6  374.66   64.49
  -3  -1   6  435.06   61.89
   3   1   6  433.76   59.59
  -3  -1   6  434.36   58.89
  -3   1  -6  414.46   62.89
  -4   1   6  206.98   32.30
   4  -1   6  168.88   36.10
  -4  -1  -6  228.58   33.60
   4   1  -6  247.68   39.10
   4  -1   6  260.97   35.20
  -4   1   6  266.97   34.00
  -4  -1   6  234.48   33.10
   4   1   6  278.37   38.50
   4  -1  -6  262.27   38.50
  -4   1  -6  215.18   33.50
   4   1   6  280.07   34.20
  -4  -1   6  201.78   32.00
   5  -1   6  535.95   69.59
  -5   1   6  474.55   68.99
   5   1  -6  399.46   74.59
  -5   1   6  478.85   65.89
  -5  -1  -6  470.15   70.19
   5  -1   6  486.55   73.49
  -5  -1   6  457.75   68.59
   5  -1  -6  466.65   74.79
   5   1   6  651.03   68.19
   5   1   6  534.05   74.39
  -5  -1   6  456.85   65.59
  -5   1  -6  496.15   70.09
   6   1  -6  123.89   37.20
  -6  -1  -6  231.78   33.40
  -6   1   6  210.18   32.80
  -6   1   6  195.38   31.70
   6  -1   6  260.37   39.90
   6  -1   6  224.88   36.40
   6   1   6  215.38   36.10
   6  -1  -6  159.48   37.50
   6   1   6  182.98   37.10
  -6   1  -6  283.67   33.60
  -6  -1   6  213.58   31.70
  -7   1   6  123.19   22.10
   7  -1   6  137.79   29.30
   7  -1   6  172.28   30.00
   7   1  -6  106.29   30.40
  -7  -1  -6  149.69   22.70
  -7  -1   6  149.99   22.30
   7  -1  -6   85.49   28.60
   7   1   6  144.59   28.60
   8   1  -6   41.00   25.20
  -8   1   6   71.29   15.60
   8  -1   6   61.99   22.90
  -8  -1  -6   68.09   14.20
   8  -1  -6   49.99   25.40
  -8  -1   6   53.19   13.80
   8   1   6   80.29   24.00
   0   2   6 6412.86  873.81
   0  -2  -6 6964.60  944.61
   0   2  -6 6606.34  944.61
   0  -2   6 6264.17  874.01
   0   2   6 6074.99  922.51
   0  -2   6 7045.29  922.21
  -1   2   6 1578.64  218.28
   1   2  -6 1447.26  223.38
   1  -2   6 1525.15  218.48
  -1  -2  -6 1533.75  222.68
   1  -2   6 1548.65  206.58
  -1   2   6 1548.05  206.08
   1   2   6 1544.05  218.88
   1  -2  -6 1680.63  223.38
  -1  -2   6 1487.15  206.08
  -1  -2   6 1554.24  217.58
   1   2   6 1549.34  205.68
  -2   2   6  126.79   21.20
   2  -2   6  123.19   22.90
  -2  -2  -6  142.59   20.10
   2  -2   6  129.59   21.30
   2   2  -6  173.88   23.90
  -2  -2   6   99.59   19.00
   2   2   6  142.99   23.50
   2  -2  -6  232.28   24.40
   3  -2   6   86.49   15.30
   3  -2   6   75.59   16.80
  -3  -2  -6   99.59   12.60
   3   2  -6   75.79   17.00
  -3   2   6   69.59   13.10
   3  -2  -6   83.09   15.60
  -3  -2   6   62.79   11.70
  -3   2  -6   73.69   11.60
   3   2   6   92.39   16.60
   3  -2  -6   93.19   16.50
   4   2  -6   27.30   12.70
  -4   2   6   53.39    9.60
   4  -2   6   51.59   13.70
  -4  -2  -6   47.60    8.30
   4  -2   6   30.50   11.80
   4   2   6   61.89   14.50
  -4  -2   6   49.90    8.90
  -4  -2   6   40.90    8.40
  -4   2  -6   54.09    8.00
   4  -2  -6   38.50   12.80
  -5  -2  -6  188.78   25.20
  -5   2   6  182.38   27.20
  -5   2   6  155.68   26.30
  -5  -2  -6  182.58   27.30
   5   2  -6  144.39   32.30
   5  -2   6  171.18   29.60
   5  -2   6  194.58   32.10
   5  -2  -6  103.59   29.60
  -5   2  -6  193.18   26.90
   5   2   6  158.08   30.60
  -5  -2   6  198.68   26.30
  -6  -2  -6  177.48   23.10
   6  -2   6  143.59   29.00
  -6   2   6  129.69   22.50
  -6   2   6  150.88   22.90
   6   2  -6   91.69   28.10
  -6  -2   6  136.79   21.60
   6   2   6  145.89   28.10
   6  -2  -6  102.69   27.10
  -7   2   6  166.68   27.10
   7  -2   6  216.88   33.40
  -7   2   6  139.89   27.30
   7   2  -6  119.89   34.40
   7  -2   6  237.58   36.50
  -7  -2  -6  202.58   27.90
   7  -2  -6  123.89   33.20
  -7  -2   6  162.08   26.10
   7   2   6  218.08   34.70
  -8  -2  -6   24.40    9.10
   8  -2   6   13.00   18.10
  -8   2   6   16.00   11.30
   8  -2   6  -13.80   26.00
   8   2  -6   33.10   24.10
  -8  -2   6   22.60   10.00
   8  -2  -6   24.90   22.40
   8   2   6    3.20   19.00
   0   3  -6  365.16   48.70
   0  -3  -6  353.26   45.00
   0   3   6  303.37   48.20
   0  -3   6  260.17   43.50
   0  -3   6  363.66   47.90
   0  -3  -6  340.57   47.20
  -1  -3  -6  707.73   95.79
  -1   3   6  552.24   94.39
   1   3  -6  632.64   96.99
   1  -3   6  650.93   94.99
   1  -3   6  601.24   89.29
   1   3   6  689.83   88.19
   1   3   6  590.74   94.99
  -1  -3   6  684.93   93.89
  -1  -3   6  634.54   88.69
   1  -3  -6  726.13   89.89
   1  -3  -6  696.43   96.49
   2  -3   6   -2.60    6.80
  -2   3   6   -2.30    4.50
   2  -3   6   -3.40    5.20
   2   3  -6   -1.00    8.10
  -2  -3  -6   -0.20    1.80
   2  -3  -6    8.80    5.40
   2   3   6    4.80    7.50
  -2  -3   6    1.80    2.50
   2  -3  -6   -1.40    5.10
   3  -3   6  285.37   42.10
   3  -3   6  293.57   40.40
  -3   3   6  299.77   39.90
   3   3  -6  318.97   45.40
  -3  -3  -6  235.78   38.90
   3  -3  -6  253.17   39.70
   3  -3  -6  357.66   43.70
  -3  -3   6  253.17   36.40
   3   3   6  300.67   42.50
   4  -3   6  151.28   27.70
   4   3  -6  203.08   32.30
   4  -3   6  135.89   28.60
  -4   3   6  194.18   26.10
  -4  -3  -6  198.38   25.60
  -4  -3  -6  156.38   22.70
   4   3   6  221.58   30.90
  -4  -3   6  154.98   23.90
  -4   3  -6  157.58   24.40
   4  -3  -6  151.68   28.30
   4  -3  -6  184.98   29.30
  -5  -3  -6   14.40    4.70
   5   3  -6    1.90   12.50
   5  -3   6   16.00   11.40
  -5   3   6   13.20    6.20
   5  -3   6   10.80   10.20
   5  -3  -6    9.10   11.90
   5   3   6    4.70    9.60
  -5  -3   6    7.20    5.00
   5  -3  -6    6.70    9.60
  -6  -3  -6  611.74   85.49
   6   3  -6  473.15   91.79
  -6   3   6  582.14   84.19
   6  -3   6  650.93   91.39
   6  -3   6  622.14   85.39
  -6  -3   6  624.34   79.69
   6  -3  -6  404.66   83.59
   6   3   6  689.83   89.99
   6  -3  -6  494.75   89.79
   7  -3   6   22.80   16.50
  -7   3   6   20.80   10.40
  -7   3   6   33.00   11.50
   7   3  -6   18.10   19.70
   7  -3   6   -5.60   17.20
  -7  -3  -6   43.80    8.90
  -7  -3   6   22.10    8.50
   7  -3  -6   14.90   17.30
   7   3   6    9.00   14.90
   0  -4  -6  296.17   43.10
   0  -4   6  356.06   44.60
   0  -4   6  254.27   42.40
   0   4   6  290.07   44.60
   0  -4   6  317.37   40.30
   0  -4  -6  409.36   42.20
   1  -4   6 1114.29  148.09
  -1  -4  -6 1078.69  138.99
   1   4  -6  828.22  150.98
   1  -4   6 1028.90  139.89
  -1   4   6  995.10  147.59
  -1  -4  -6 1060.69  150.08
   1   4  -6 1016.60  146.09
  -1  -4   6 1133.59  139.19
   1  -4  -6  972.90  150.48
   1   4   6 1077.19  148.39
   1  -4  -6 1108.99  140.19
  -2  -4  -6   83.39   12.50
   2  -4   6   81.69   16.50
   2   4  -6   62.39   17.10
   2  -4   6   64.59   14.20
  -2   4   6   66.69   13.90
   2  -4  -6   76.59   14.50
   2  -4  -6   74.69   14.70
  -2  -4   6   78.69   11.90
   2   4   6  100.09   17.40
   3  -4   6  155.28   28.00
  -3   4   6  148.79   24.50
  -3  -4  -6  174.88   23.90
   3  -4   6   92.79   24.30
   3   4  -6  197.98   31.10
   3  -4  -6  144.59   26.40
   3  -4  -6  166.18   26.50
   3   4   6  168.08   27.30
  -3  -4   6  152.48   22.40
  -4  -4  -6   89.29   13.70
   4   4  -6   81.09   20.90
   4  -4   6   75.89   19.60
  -4   4   6   80.29   14.90
   4  -4   6   71.49   17.40
   4  -4  -6   71.29   17.10
  -4  -4   6   71.29   12.90
   4   4   6  114.59   20.10
   4  -4  -6  122.19   20.80
   5  -4   6  287.47   42.00
  -5   4   6  275.27   39.20
  -5  -4  -6  260.37   38.60
   5   4  -6  216.48   45.10
   5  -4   6  286.17   44.30
   5  -4  -6  200.58   40.70
   5  -4  -6  184.58   41.20
   5   4   6  239.48   41.60
  -5  -4   6  296.67   36.70
  -6   4   6  119.09   20.50
   6   4  -6   73.89   28.30
   6  -4   6  130.99   25.80
  -6  -4  -6  141.89   19.20
   6  -4   6   98.79   24.90
   6   4   6  165.98   26.20
  -6  -4   6  106.69   18.00
   6  -4  -6   63.79   23.20
   6  -4  -6   62.89   22.90
   7  -4   6   61.49   24.80
  -7   4   6   87.49   18.10
  -7  -4  -6  101.59   17.00
   7   4  -6   60.29   27.30
   7  -4  -6   50.09   22.20
   7   4   6   77.79   25.20
  -7  -4   6  125.09   17.30
   7  -4  -6  106.59   26.00
   0  -5   6   -1.30    3.40
   0  -5  -6    1.70    7.10
   0  -5   6    3.60    2.30
   0   5  -6    4.60    3.20
   0  -5  -6   10.40    4.00
   0   5   6   -9.00    5.30
   1  -5   6  513.45   69.79
  -1  -5  -6  515.15   70.59
  -1   5   6  512.95   71.99
   1   5  -6  473.05   68.49
  -1  -5  -6  434.66   65.59
   1  -5   6  443.26   67.69
   1   5   6  478.65   72.59
  -1  -5   6  533.55   65.69
  -1  -5   6  410.16   70.09
   1  -5  -6  510.75   68.09
   1  -5  -6  491.65   71.09
  -1   5  -6  495.85   68.89
   2   5  -6  231.28   34.20
  -2  -5  -6  256.87   35.20
  -2   5   6  253.77   37.30
   2  -5   6  231.58   36.70
   2  -5  -6  206.88   37.30
   2   5   6  227.38   38.50
  -2  -5   6  225.38   35.20
   2  -5  -6  281.07   37.30
  -2  -5   6  240.68   33.40
  -3   5   6   20.70    7.90
  -3  -5  -6   13.20    4.00
   3  -5   6    6.20    8.40
   3   5   6    6.00    9.80
   3  -5  -6   18.20    8.40
  -3  -5   6   19.50    5.10
   3  -5  -6   16.80   10.10
  -4  -5  -6   74.29   12.20
   4  -5   6   89.69   18.70
  -4   5   6   60.79   14.00
   4   5  -6   38.50   20.70
  -4  -5   6   76.59   12.10
   4   5   6   86.59   18.20
   4  -5  -6   62.89   16.80
   4  -5  -6   48.30   16.90
   5  -5   6  117.79   25.90
  -5  -5  -6  141.89   20.20
  -5   5   6  121.89   21.80
   5   5  -6  146.99   31.10
  -5  -5   6  142.09   19.40
   5   5   6  141.49   26.60
   5  -5  -6   83.79   23.00
   5  -5  -6   61.69   22.30
  -6  -5  -6  111.09   17.60
  -6   5   6   97.49   19.40
   6  -5   6   93.09   24.90
   6  -5  -6   74.89   23.90
   6   5   6  142.99   26.60
  -6  -5   6   98.39   16.70
   6  -5  -6   94.69   24.80
  -6   5  -6   96.89   18.80
  -7   5   6   67.79   15.20
   7  -5   6   61.29   25.40
  -7  -5  -6   61.49   11.50
  -7   5  -6   45.60   13.10
   7   5   6   47.60   31.60
   7  -5  -6    8.60   20.60
  -7  -5   6   47.10   11.80
   7  -5  -6   61.59   23.70
   0   6  -6    3.10    3.80
   0  -6   6    8.00    2.90
   0  -6  -6    8.30    4.50
   0   6   6   10.30    6.60
   0  -6   6    8.70    5.80
   0  -6  -6    6.40    8.70
  -1  -6  -6   21.60    5.40
  -1  -6  -6   19.40    9.20
   1  -6   6   20.60    8.60
   1  -6   6   22.10    4.60
   1   6  -6   28.80    5.70
  -1   6   6   23.60    8.00
  -1  -6   6   24.50    6.40
   1   6   6   32.10   10.90
  -1   6  -6   17.80    5.40
   1  -6  -6   16.50    6.20
  -1  -6   6   14.90    4.70
   1  -6  -6   29.80   10.90
   2  -6   6  400.76   67.09
   2   6  -6  491.75   67.19
  -2  -6  -6  451.35   68.59
  -2   6   6  563.44   70.99
   2  -6  -6  450.85   69.79
   2  -6  -6  521.35   68.09
  -2  -6   6  481.75   64.09
   2   6   6  404.76   70.79
  -2  -6   6  460.55   68.59
  -2   6  -6  486.45   67.49
  -3   6   6   70.79   14.80
  -3  -6  -6   67.99   12.30
   3  -6   6  105.99   18.20
   3  -6  -6   96.79   18.70
   3   6   6  101.49   18.00
  -3  -6   6   56.79   12.50
  -3   6  -6   96.09   13.60
   3  -6  -6   78.29   15.60
  -3  -6   6   65.59   12.00
   4  -6   6   72.09   23.50
  -4  -6  -6  167.68   21.20
  -4   6   6  165.28   24.00
  -4   6  -6  144.19   22.00
  -4  -6   6  112.29   21.10
   4   6   6  131.99   25.20
   4  -6  -6  152.88   27.50
  -4  -6   6  119.09   19.60
   4  -6  -6   91.69   23.70
  -5  -6  -6   16.90    5.50
  -5   6   6   21.10    9.90
   5  -6   6    3.90   15.50
  -5  -6   6    3.80    5.50
   5  -6  -6    1.60   10.60
   5   6   6    0.10   10.90
  -5  -6   6    4.10    5.90
   5  -6  -6   21.60   15.70
  -5   6  -6    0.10    6.00
   6  -6   6  121.79   28.10
  -6  -6  -6  117.49   18.20
  -6   6   6   96.19   20.60
  -6   6  -6  133.49   20.90
  -6  -6   6  105.29   17.60
   6   6   6  112.99   27.70
  -6  -6   6   79.79   18.30
   6  -6  -6  134.89   29.00
   6  -6  -6   91.89   24.30
  -7   6   6   17.10   12.40
  -7   6  -6   13.80    9.60
   0  -7   6 1530.45  226.68
   0  -7   6 1588.44  211.88
   0  -7  -6 1508.65  227.58
   0   7   6 1596.94  224.08
   0   7  -6 1671.53  221.88
   1  -7   6  394.76   55.09
  -1  -7  -6  365.66   55.69
   1  -7   6  381.36   55.49
  -1  -7  -6  454.85   54.39
  -1   7   6  387.36   57.89
   1   7  -6  380.86   54.39
   1  -7  -6  437.96   55.89
  -1  -7   6  356.86   53.29
   1  -7  -6  333.57   57.09
   1   7   6  365.46   58.69
  -1  -7   6  382.66   55.09
  -1   7  -6  337.37   54.49
  -2   7   6   63.99   16.80
  -2  -7  -6   81.29   13.60
   2  -7   6   82.49   19.00
  -2   7  -6   80.39   14.00
   2  -7  -6   36.40   16.80
   2  -7  -6   70.19   15.50
  -2  -7   6   87.29   13.60
   2   7   6   86.09   18.50
  -2  -7   6  107.89   14.90
  -3   7   6   70.49   14.50
   3  -7   6   55.89   17.10
  -3  -7  -6   52.89   10.50
  -3  -7   6   88.99   12.30
   3  -7  -6   57.99   18.20
   3  -7  -6   46.20   14.00
   3   7   6   61.59   15.90
  -3  -7   6   48.80   10.70
  -3   7  -6   59.79   11.40
  -4   7   6   40.50   12.10
   4  -7   6    9.30   13.80
  -4  -7  -6   21.50    6.60
  -4  -7   6   53.99    9.20
  -4   7  -6   33.90    8.50
   4  -7  -6   29.20   13.20
   4   7   6   37.00   14.50
  -4  -7   6   34.00    8.50
   4  -7  -6   23.20   15.30
  -5  -7  -6   56.79   11.90
   5  -7   6   68.99   23.90
  -5   7   6   64.69   16.30
  -5  -7   6   53.89   12.20
   5  -7  -6   61.39   21.30
   5  -7  -6   65.59   19.20
  -5  -7   6   77.89   12.70
   5   7   6   91.29   21.80
  -5   7  -6   64.19   13.30
   6  -7   6  160.88   34.20
  -6   7   6  150.48   28.60
  -6  -7  -6  182.98   26.20
   6  -7  -6  126.59   34.50
   6  -7  -6   82.59   30.20
  -6  -7   6  176.28   25.50
  -6   7  -6  200.78   28.80
  -6  -7   6  143.49   26.20
   0  -8   6  698.53  102.99
   0   8   6  812.92  106.89
   0  -8   6  726.23   99.89
   0   8  -6  701.03  101.39
   0  -8  -6  808.82   99.79
   0  -8  -6  675.73  104.09
  -1  -8  -6  369.76   56.39
  -1   8   6  451.85   60.69
   1  -8   6  406.96   57.69
   1   8  -6  401.96   56.09
  -1   8  -6  388.66   55.19
   1  -8  -6  332.37   57.89
  -1  -8   6  354.66   54.89
   1  -8  -6  416.26   56.89
  -1  -8   6  368.16   55.59
   1   8   6  450.75   61.29
  -2   8   6   29.00   11.20
   2  -8   6   64.99   17.80
  -2  -8  -6   37.00    8.00
  -2  -8   6   33.50    7.40
   2   8   6   39.00   12.60
   2  -8  -6   35.20   17.10
  -2   8  -6   48.30    8.90
  -2  -8   6   35.90   10.30
   2  -8  -6   31.70   10.70
  -3  -8  -6   42.10    8.30
  -3   8   6   32.60   13.30
   3  -8   6   36.70   15.50
   3  -8  -6   28.00   17.90
  -3  -8   6   28.30    7.60
   3   8   6   21.30   13.20
  -3   8  -6   58.39   10.10
   3  -8  -6   37.00   12.10
  -3  -8   6   31.60    9.80
  -4   8   6  120.79   21.80
   4  -8   6   75.89   23.80
  -4  -8  -6   94.89   16.90
   4  -8  -6   98.89   25.70
  -4   8  -6  104.79   17.90
  -4  -8   6   93.29   17.20
   4  -8  -6  117.49   23.20
   4   8   6   89.39   22.70
  -4  -8   6  110.19   17.80
  -5   8   6   20.20   12.40
  -5  -8  -6   23.30    6.70
   5  -8   6   15.30   19.90
  -5  -8   6   14.20    7.00
   5  -8  -6    9.70   15.40
   5  -8  -6   27.70   19.30
  -5   8  -6   12.60    8.10
  -5  -8   6   12.10    8.60
   5   8   6    4.00   22.40
   0  -9  -6   31.40   20.70
   0  -9  -6   15.10    7.10
   0   9  -6   16.50    7.20
   0   9   6   19.80   12.80
   0  -9   6   13.20   11.70
  -1   9   6   66.39   16.20
   1  -9   6   29.60   17.50
  -1  -9  -6   52.29   12.00
  -1  -9   6   40.90   14.70
   1  -9  -6   40.00   19.00
  -1  -9   6   67.59   10.60
   1  -9  -6   56.39   13.70
   1   9   6   48.00   16.50
  -1   9  -6   74.29   12.40
  -2  -9  -6  100.59   14.00
  -2   9   6   82.49   18.00
   2  -9   6   69.59   20.60
  -2  -9   6   44.60   14.90
  -2  -9   6   70.39   12.20
   2   9   6   60.59   18.30
   2  -9  -6   64.89   21.60
  -2   9  -6   82.09   13.40
   2  -9  -6   30.40   13.80
  -3  -9  -6   93.39   19.40
  -3   9   6  103.39   23.00
   3  -9   6  120.99   27.10
  -3  -9   6  134.19   21.50
  -3  -9   6  122.19   19.60
  -3   9  -6  144.99   21.10
   3  -9  -6  139.39   24.20
   3  -9  -6  100.59   27.20
   3   9   6  158.28   27.60
  -4  -9  -6   16.30    6.50
  -4   9   6   53.49   16.00
   4  -9   6   42.80   21.60
  -4  -9   6   29.70   11.00
   4  -9  -6    9.40   14.20
  -4   9  -6   28.70    9.20
   4   9   6   11.70   18.00
  -4  -9   6   30.40    8.40
   4  -9  -6   35.10   23.30
   5  -9   6   44.60   24.40
  -5   9   6   74.19   18.90
  -5  -9  -6   58.39   11.80
   5  -9  -6   46.60   21.10
  -5  -9   6   38.30   11.60
   5  -9  -6   77.59   28.70
  -5   9  -6   54.09   13.70
  -5  -9   6   88.99   16.40
   0  10  -6   90.89   18.20
   0 -10  -6   80.09   17.60
   0  10   6  141.99   25.30
   0 -10   6   86.69   23.00
   1 -10   6   17.60   17.30
  -1  10   6   13.70   11.90
  -1 -10  -6    9.60    6.80
   1 -10  -6    5.90    8.60
  -1  10  -6    0.40    6.50
  -1 -10   6    1.10   12.60
   1 -10  -6  -15.90   20.30
  -1 -10   6   13.50    6.60
   1  10   6   19.80   14.50
  -2  10   6  121.49   22.20
   2 -10   6   80.69   24.10
  -2 -10  -6   55.49   13.30
   2 -10  -6   85.89   24.00
   2 -10  -6   62.49   17.10
  -2 -10   6   68.59   18.80
  -2 -10   6   83.49   13.20
  -2  10  -6   69.39   14.60
   2  10   6   65.79   21.20
  -3 -10  -6   -2.30    5.30
   3 -10   6   -4.00   19.60
  -3  10   6    0.40   10.80
  -3 -10   6   -3.00    5.10
  -3  10  -6   -4.40    6.80
   3 -10  -6    3.40   12.50
  -3 -10   6   -2.10   12.30
   3  10   6   -6.00   16.50
   3 -10  -6   -3.90   18.10
   0  11   6   91.79   24.70
   0 -11   6  107.49   28.10
   0 -11  -6   91.09   18.90
  -1  11   6   64.29   21.90
  -1 -11  -6   94.19   17.40
   1 -11   6   60.19   24.40
   1  11   6  101.59   25.60
   1 -11  -6   63.59   17.50
  -1 -11   6   33.80   21.20
  -1  11  -6  103.49   17.70
   2 -11   6   91.99   25.60
  -2 -11  -6   59.99   15.00
  -2  11   6   98.89   22.20
  -2 -11   6   85.29   16.10
   2  11   6   50.39   23.10
  -2 -11   6   80.69   22.70
   2 -11  -6   75.29   20.10
  -2  11  -6  111.29   17.80
   2 -11  -6   65.29   30.40
   0   0  -7   37.50    6.30
   0   0   7   12.30    3.70
   0   0   7   57.49    8.30
   1   0   7    7.40    2.80
   1   0  -7    3.40    5.50
   1   0   7    7.00    5.90
  -1   0  -7    7.40    3.20
  -1   0   7    4.70    5.30
  -1   0   7    8.80    3.00
   2   0   7   32.60    6.90
   2   0  -7   27.70    8.50
   2   0   7   20.70    8.60
  -2   0   7   18.80    7.80
  -2   0  -7   34.30    5.00
  -2   0   7   16.90    4.90
   3   0   7  918.51  130.59
  -3   0  -7  903.81  131.09
   3   0  -7  869.71  133.19
  -3   0   7  921.11  121.99
   3   0   7  937.81  122.69
  -3   0   7  899.71  128.69
   4   0  -7  316.27   56.19
   4   0   7  442.56   57.39
   4   0   7  404.66   51.49
  -4   0   7  376.96   51.49
  -4   0   7  360.76   48.90
  -4   0  -7  335.17   51.79
   5   0   7    5.00   11.70
   5   0  -7   19.30   11.50
  -5   0   7   19.20    7.40
  -5   0  -7   32.50    5.60
  -5   0   7   22.90    6.90
   5   0   7    5.80    9.10
   6   0  -7   45.80   16.30
   6   0   7   66.39   20.20
  -6   0  -7   48.50    9.10
  -6   0   7   36.70    9.90
   6   0   7   53.59   17.20
   7   0  -7   84.99   26.50
   7   0   7  112.99   26.30
  -7   0   7  119.49   18.70
  -7   0  -7   97.59   17.90
   8   0  -7   43.50   23.30
  -8   0   7   41.70   12.00
   8   0   7   35.80   21.50
   0   1   7   12.90    6.90
   0   1  -7   20.00    6.30
   0  -1  -7   13.90    4.70
   0  -1   7   15.40    6.10
   0   1   7   14.80    3.30
   0  -1   7   15.00    3.50
  -1  -1  -7  662.33   97.69
   1  -1   7  641.34   90.59
  -1   1   7  706.53   90.49
   1  -1   7  652.43   96.69
   1   1  -7  638.24   98.49
   1   1   7  706.33   90.19
  -1  -1   7  631.94   90.39
  -1   1  -7  662.43   97.69
   1   1   7  611.04   96.89
  -1  -1   7  687.73   96.09
   1  -1  -7  809.52   98.79
  -2   1   7  580.44   80.59
   2  -1   7  597.04   81.29
   2   1  -7  683.63   88.59
   2  -1   7  573.64   86.59
  -2   1   7  560.24   85.49
  -2  -1  -7  596.64   86.59
  -2  -1   7  618.34   85.29
   2  -1  -7  767.62   88.79
   2   1   7  547.95   80.49
  -2  -1   7  579.84   80.59
   2   1   7  558.04   87.79
  -2   1  -7  608.14   86.49
   3  -1   7  146.99   26.50
   3   1  -7  180.28   26.80
  -3   1   7  131.89   22.80
   3  -1   7  186.68   24.10
  -3  -1  -7  147.99   21.80
  -3   1   7  149.39   21.50
   3   1   7  156.98   25.10
   3  -1  -7  140.89   25.50
  -3  -1   7  151.18   21.50
  -3   1  -7  139.69   21.50
  -3  -1   7  155.08   22.80
   3   1   7  144.39   22.20
  -4   1   7  290.27   40.20
   4   1  -7  225.68   46.10
   4  -1   7  333.07   46.70
  -4  -1  -7  275.97   41.80
  -4   1   7  326.57   42.40
   4  -1   7  302.37   42.60
   4   1   7  393.46   48.40
   4   1   7  347.87   41.80
  -4   1  -7  273.27   41.60
  -4  -1   7  279.87   41.60
  -4  -1   7  279.27   40.20
   4  -1  -7  258.47   45.70
   5  -1   7    7.70   11.60
  -5   1   7    5.00    6.00
  -5  -1  -7    6.90    3.70
  -5   1   7   11.20    5.90
   5   1  -7    0.60    8.50
   5  -1   7   12.30    9.10
   5   1   7    1.20    8.50
  -5  -1   7    1.80    4.80
   5  -1  -7   19.10   11.30
  -5   1  -7    7.10    3.70
   5   1   7   26.40   12.00
   6   1  -7   38.60   15.30
  -6   1   7   27.70    9.40
   6  -1   7   55.79   16.50
  -6   1   7   19.40    7.90
  -6  -1  -7   23.30    6.20
   6  -1   7    6.40   11.70
  -6  -1   7   15.10    6.80
   6   1   7    8.60   10.50
  -6   1  -7   28.90    6.90
   6  -1  -7   38.30   14.80
   7  -1   7  180.58   31.50
  -7  -1  -7  119.39   18.00
   7   1  -7   62.99   26.80
  -7   1   7  113.29   18.50
   7  -1   7   85.09   24.00
  -7  -1   7   83.79   17.50
   7  -1  -7   98.79   27.30
   7   1   7  104.09   24.70
   8   1  -7  102.19   34.80
   8  -1   7  251.87   37.40
  -8   1   7  160.18   24.40
   8   1   7  205.18   35.60
   8  -1  -7  118.09   33.40
  -8  -1   7  106.99   23.30
   0  -2   7  438.96   64.59
   0   2   7  422.46   70.39
   0  -2   7  525.05   69.29
   0   2  -7  523.35   70.39
   0   2   7  452.55   64.29
   0  -2  -7  534.75   70.09
   1   2  -7 1044.30  155.78
   1  -2   7 1146.69  143.89
  -1   2   7 1052.49  143.39
  -1  -2  -7 1121.19  154.88
  -1   2   7 1074.39  152.28
   1  -2   7 1168.68  152.68
   1   2   7 1144.89  142.99
   1  -2  -7 1065.39  155.58
   1   2   7  939.81  152.58
  -1  -2   7 1006.50  143.39
  -1  -2   7 1058.69  151.58
  -1   2  -7 1000.00  154.68
  -2  -2  -7  270.57   37.80
   2  -2   7  328.47   38.30
  -2   2   7  225.38   38.50
  -2   2   7  265.77   35.50
   2   2  -7  297.57   41.50
   2  -2   7  267.77   40.90
  -2  -2   7  226.18   37.30
   2   2   7  268.07   41.10
  -2  -2   7  226.38   35.30
   2  -2  -7  366.66   42.40
  -3  -2  -7 1713.03  243.58
   3  -2   7 1745.83  240.28
   3  -2   7 1701.03  227.18
  -3   2   7 1676.33  238.58
   3   2  -7 1459.45  245.28
  -3   2   7 1703.23  225.98
  -3  -2   7 1666.23  225.88
   3  -2  -7 1599.14  245.28
   3   2   7 1776.32  240.38
  -3   2  -7 1750.92  243.18
   4  -2   7  467.85   66.49
   4   2  -7  412.96   71.89
  -4   2   7  485.85   66.99
  -4  -2  -7  478.35   67.59
   4  -2   7  532.45   71.99
  -4   2   7  451.45   63.29
  -4   2  -7  452.25   67.19
  -4  -2   7  488.95   63.29
   4   2   7  558.44   71.59
   4  -2  -7  367.76   70.49
  -5   2   7  153.58   27.80
   5  -2   7  189.08   30.90
   5   2  -7  217.28   34.70
   5  -2   7  147.29   31.80
  -5   2   7  184.58   27.10
  -5  -2  -7  193.98   27.80
   5   2   7  182.18   32.30
  -5  -2   7  161.18   26.30
   5  -2  -7  163.68   32.40
  -5   2  -7  199.18   27.30
  -6   2   7   80.69   12.30
  -6  -2  -7   39.00    9.30
   6  -2   7   61.39   16.70
  -6   2   7   44.20   11.00
   6   2  -7   43.10   18.60
   6  -2   7   62.49   18.20
  -6  -2   7   39.10    9.60
   6  -2  -7   53.79   18.90
   6   2   7   51.39   16.60
   7  -2   7   50.19   17.90
  -7  -2  -7   60.89   10.40
  -7   2   7   24.60   11.20
   7   2  -7   20.80   21.40
   7  -2   7   62.29   20.80
   7   2   7   44.40   19.50
   7  -2  -7   46.10   20.40
  -7  -2   7   31.00   10.10
   0  -3  -7 1132.69  153.58
   0   3  -7 1029.20  153.68
   0  -3   7 1070.39  150.48
   0  -3   7 1012.90  141.99
   0   3   7 1039.10  151.08
   0   3   7 1064.09  141.59
   1  -3   7  627.04   83.49
   1  -3   7  636.44   89.09
   1   3  -7  600.54   90.79
  -1  -3  -7  660.23   89.59
  -1   3   7  627.94   88.79
   1   3   7  639.64   82.29
  -1  -3   7  611.04   87.89
  -1  -3   7  585.14   82.89
   1   3   7  496.05   89.89
   1  -3  -7  574.44   90.09
   2  -3   7  760.62   93.59
  -2  -3  -7  692.33   99.09
   2   3  -7  710.83  101.09
  -2   3   7  705.93   97.99
   2  -3   7  646.84   98.79
   2   3   7  672.83   99.29
  -2  -3   7  624.04   91.89
   2  -3  -7  709.03  100.49
   2  -3  -7  685.83   93.59
  -3   3   7  132.39   19.80
  -3  -3  -7  102.29   17.90
   3  -3   7  168.18   24.80
   3  -3   7  104.79   20.20
   3   3  -7  153.98   24.30
   3  -3  -7  112.99   20.90
   3  -3  -7  111.49   21.70
   3   3   7  145.19   23.10
  -3  -3   7  114.19   17.30
  -4   3   7  185.28   27.90
   4  -3   7  163.88   29.50
   4  -3   7  137.39   30.60
  -4  -3  -7  200.38   27.00
   4   3  -7  135.19   31.70
   4   3   7  241.28   32.60
   4  -3  -7  152.48   30.10
   4  -3  -7  147.49   29.60
  -4  -3   7  170.28   25.60
  -5  -3  -7   62.49   10.70
   5   3  -7   30.20   19.00
   5  -3   7   44.00   15.30
  -5   3   7   81.49   13.00
   5  -3   7   89.49   18.30
   5   3   7   70.59   16.70
  -5  -3   7   46.50   10.30
   5  -3  -7   52.89   16.30
   6   3  -7  128.79   35.50
  -6  -3  -7  191.58   27.80
   6  -3   7  156.98   31.90
   6  -3   7  172.88   34.20
  -6   3   7  191.38   28.60
  -6   3   7  169.18   27.30
   6   3   7  155.48   32.30
   6  -3  -7  192.28   34.70
  -6  -3   7  176.78   26.40
  -7   3   7   20.20   10.70
   7  -3   7   64.29   19.80
  -7   3   7   41.20   13.00
   7  -3   7   33.60   21.00
  -7  -3  -7   46.10    9.70
   7   3  -7   25.10   20.60
  -7  -3   7   38.40    9.80
   7  -3  -7    7.60   18.00
   7   3   7   17.10   17.30
   0  -4  -7  136.09   20.30
   0   4   7  144.49   23.30
   0  -4  -7  171.68   20.50
   0  -4   7  112.29   21.00
   0  -4   7   94.69   18.50
   1   4  -7  117.79   26.30
   1  -4   7  169.38   26.40
  -1  -4  -7  174.08   24.00
   1  -4   7  113.39   22.90
  -1   4   7  125.09   24.90
  -1  -4   7  174.88   22.40
   1   4   7  165.68   27.00
   1  -4  -7  186.88   24.90
   1   4   7  148.59   20.80
   1  -4  -7  165.58   25.00
   2   4  -7  221.88   35.60
   2  -4   7  202.68   34.20
   2   4  -7  201.98   29.20
  -2   4   7  215.88   32.70
   2  -4   7  187.18   31.30
  -2  -4  -7  195.18   30.50
   2  -4  -7  238.78   32.60
   2  -4  -7  185.18   32.60
   2   4   7  190.18   34.50
  -2  -4   7  269.67   29.80
  -3   4   7   48.40   11.10
   3  -4   7   76.29   14.60
   3   4  -7   37.90   15.00
   3  -4   7   26.60   14.10
  -3  -4  -7   77.99    9.40
   3   4   7   76.49   15.00
   3  -4  -7   67.79   13.40
   3  -4  -7   47.90   12.50
  -3  -4   7   25.90    8.00
   4   4  -7  113.69   22.90
   4  -4   7   38.30   17.40
   4  -4   7   71.29   17.40
  -4   4   7   68.09   14.60
  -4  -4  -7   85.89   13.20
   4  -4  -7   81.69   18.10
   4   4   7   89.79   18.50
   4  -4  -7  100.49   18.70
  -4  -4   7   74.19   12.80
  -5  -4  -7  533.25   72.49
   5  -4   7  495.85   72.99
   5   4  -7  509.95   80.19
  -5   4   7  508.85   72.99
   5  -4   7  478.05   76.89
   5  -4  -7  396.66   72.49
   5   4   7  509.45   75.99
  -5  -4   7  463.45   67.59
  -6  -4  -7    7.00    5.10
   6  -4   7    8.20   12.80
   6   4  -7    6.20   19.20
   6  -4   7   -1.20   13.00
  -6   4   7   -4.90    7.70
   6  -4  -7   -8.50   13.40
   6   4   7   23.50   15.00
  -6  -4   7    0.40    6.10
   6  -4  -7    9.30   14.40
   7   4  -7    1.30   23.20
   7  -4   7  -13.10   16.10
   7  -4   7  167.28   26.50
  -7  -4  -7   12.40    6.50
  -7   4   7    6.70   10.10
  -7  -4   7    7.40    8.00
   7   4   7  -14.10   18.10
   7  -4  -7   -7.50   17.00
   0  -5   7  239.18   37.60
   0   5  -7  249.38   37.20
   0  -5  -7  349.17   38.50
   0  -5   7  307.07   37.80
   0  -5  -7  248.28   39.40
   0   5   7  322.17   42.30
   1  -5   7   98.49   13.40
  -1  -5  -7  112.79   15.40
   1  -5   7  105.69   16.60
  -1   5   7   89.49   17.40
   1   5  -7   95.69   13.90
  -1  -5  -7   63.99   14.50
   1  -5  -7   98.89   16.90
   1   5   7   75.29   17.80
   1  -5  -7   75.49   15.50
  -1  -5   7   92.39   14.40
  -1  -5   7   69.69   13.90
   2  -5   7  270.27   39.00
  -2   5   7  288.47   40.30
   2   5  -7  254.97   36.20
   2  -5   7  288.27   41.70
  -2  -5  -7  240.68   37.40
  -2  -5   7  243.68   35.50
   2  -5  -7  238.48   39.80
   2  -5  -7  292.47   39.30
   2   5   7  222.08   40.30
  -3   5   7   61.69   13.70
   3   5  -7   82.89   21.00
   3  -5   7   58.59   17.30
   3  -5   7   39.00   14.80
  -3  -5  -7   81.99   12.00
  -3  -5   7   67.29   11.70
   3  -5  -7   62.99   17.00
   3  -5  -7   58.79   14.70
   3   5   7  102.89   17.90
  -4  -5  -7    2.60    3.60
   4  -5   7    8.40   12.50
   4  -5   7   13.90   11.00
   4   5  -7  -17.40   13.10
  -4   5   7    2.40    7.20
   4  -5  -7   -3.40   12.10
   4  -5  -7   11.40   10.00
  -4  -5   7    0.00    4.20
   4   5   7   -3.30    8.80
   5  -5   7   90.39   24.00
   5  -5   7  101.99   26.70
   5   5  -7  148.09   32.00
  -5  -5  -7  120.79   18.50
  -5   5   7  106.99   20.00
   5  -5  -7  103.79   23.10
  -5  -5   7  114.99   17.80
   5  -5  -7  133.89   25.80
   5   5   7   83.39   23.00
  -6   5   7  376.16   54.49
   6   5  -7  316.27   62.79
  -6  -5  -7  356.36   52.69
   6  -5   7  292.87   55.79
   6  -5  -7  288.47   58.09
  -6  -5   7  362.46   50.19
   6   5   7  483.25   60.69
   7  -5   7   11.10   20.80
  -7   5   7    3.20   11.10
  -7  -5  -7    4.80    6.60
   7  -5  -7    1.20   20.00
  -7   5  -7    2.80    8.40
  -7  -5   7   -2.30    7.30
   7  -5  -7   -5.70   18.60
   7   5   7  -14.20   25.30
   0  -6   7  631.44   81.59
   0   6   7  596.34   88.69
   0  -6   7  628.64   86.09
   0   6  -7  600.74   84.59
   0  -6  -7  591.14   82.39
   0  -6  -7  502.65   86.99
   1  -6   7  138.89   18.00
  -1  -6  -7  143.39   20.20
  -1  -6  -7  118.99   19.30
  -1   6   7   84.09   20.60
   1   6  -7  124.39   18.30
   1  -6   7  110.09   20.30
   1  -6  -7   88.99   19.70
  -1  -6   7  115.39   18.70
   1   6   7   86.19   21.20
  -1  -6   7  107.49   19.50
  -1   6  -7  126.89   19.00
   1  -6  -7  122.99   21.50
   2  -6   7   65.09   16.10
   2   6  -7   89.19   13.40
  -2   6   7   71.79   16.70
  -2  -6  -7   87.09   13.50
   2  -6  -7   74.59   15.50
   2   6   7   94.99   18.50
  -2   6  -7   59.69   12.70
  -2  -6   7   80.79   13.30
   2  -6  -7   74.39   17.20
  -2  -6   7   83.99   13.20
   3  -6   7    5.70   10.10
  -3  -6  -7   11.10    4.20
  -3   6   7   16.90    9.80
   3  -6  -7    6.90    7.50
   3  -6  -7   27.50   11.80
  -3  -6   7    8.40    4.40
   3   6   7   11.30    9.40
  -3  -6   7   12.40    5.10
  -3   6  -7    9.40    4.50
  -4   6   7   40.50   12.00
  -4  -6  -7   38.20    7.80
   4  -6   7   12.50   13.50
   4  -6  -7   32.50   12.60
  -4  -6   7   47.40    8.80
   4  -6  -7   36.00   16.50
   4   6   7   30.60   13.90
  -4  -6   7   34.70    8.50
  -4   6  -7   37.10    8.80
   5  -6   7  679.33   99.99
  -5  -6  -7  756.32   99.59
  -5   6   7  814.42   99.79
   5  -6  -7  464.35  102.29
  -5   6  -7  692.73   98.39
  -5  -6   7  673.53   99.99
   5  -6  -7  457.85   97.09
  -5  -6   7  687.13   92.69
   5   6   7  758.02  103.99
   6  -6   7   78.49   25.80
  -6   6   7   63.59   17.10
  -6  -6  -7   71.09   13.70
  -6   6  -7   82.39   15.70
   6  -6  -7   83.59   22.90
   6  -6  -7   29.70   19.20
  -6  -6   7   83.19   15.20
  -6  -6   7   80.69   14.20
   6   6   7   91.49   24.50
   0  -7   7   10.50    3.50
   0   7   7    3.80    7.60
   0   7  -7    4.80    4.80
   0  -7  -7   -1.20   10.70
   0  -7   7   11.30    7.30
   0  -7  -7    6.20    5.20
  -1  -7  -7    1.00    3.70
  -1   7   7    4.40    7.50
   1  -7   7   15.60    8.80
   1   7  -7    1.80    4.70
   1   7   7   10.40    9.00
  -1   7  -7    7.60    4.80
   1  -7  -7   -4.30   10.50
   1  -7  -7    2.70    5.10
  -1  -7   7   -7.10    5.00
  -1  -7   7   -0.20    3.10
  -2   7   7  138.49   25.10
  -2  -7  -7  119.79   21.50
   2  -7   7  122.49   25.60
  -2  -7   7  153.88   22.00
  -2  -7   7  149.59   21.60
   2   7   7  135.69   26.00
   2  -7  -7  126.99   24.60
  -2   7  -7  167.38   22.30
   2  -7  -7  101.29   23.10
   3  -7   7   22.00   12.90
  -3   7   7   13.00   10.70
  -3  -7  -7    7.80    4.90
  -3  -7   7   22.40    5.80
   3  -7  -7    4.20    9.20
  -3   7  -7   22.10    6.40
  -3  -7   7   12.40    5.90
   3  -7  -7   18.80   13.10
   3   7   7    9.50   10.00
  -4   7   7   26.40   12.60
   4  -7   7    7.40   14.70
  -4  -7  -7   34.40    7.30
  -4  -7   7   32.20    7.80
   4   7   7   36.40   14.90
  -4  -7   7   21.30    7.90
  -4   7  -7   27.60    8.30
   4  -7  -7   13.50   12.70
   4  -7  -7   11.90   15.70
   5  -7   7   35.40   21.70
  -5   7   7   68.29   18.10
  -5  -7  -7   63.19   13.10
   5   7   7  105.59   24.00
   5  -7  -7   34.10   19.90
  -5   7  -7   88.99   15.20
  -5  -7   7   84.99   14.20
   5  -7  -7   84.29   20.60
  -5  -7   7   84.29   14.70
  -6   7   7    8.30   12.30
   6  -7   7   -2.70   20.00
  -6  -7  -7   32.70    8.10
   6   7   7   26.50   29.00
  -6  -7   7   13.10    8.80
   6  -7  -7   11.40   16.20
  -6  -7   7   24.90    8.30
   6  -7  -7   38.20   19.60
  -6   7  -7   25.40    9.30
   0  -8   7   61.79   15.40
   0   8   7   62.79   16.50
   0   8  -7   61.19   11.90
   0  -8   7   60.59   10.80
   0  -8  -7   63.09   19.00
   0  -8  -7   72.89   13.40
  -1   8   7   68.19   17.80
  -1  -8  -7   69.89   14.60
   1   8  -7   92.69   15.50
   1  -8   7   86.39   19.00
   1  -8  -7   61.49   18.60
   1  -8  -7   85.39   15.90
  -1   8  -7   90.29   14.40
  -1  -8   7   81.99   16.50
   1   8   7   60.79   17.90
  -1  -8   7   82.99   13.30
   2  -8   7  134.19   25.50
  -2   8   7  117.69   22.80
  -2  -8  -7   86.89   18.80
   2   8   7  121.99   24.40
  -2  -8   7  136.49   20.60
  -2  -8   7  150.88   19.30
  -2   8  -7  149.79   20.10
   2  -8  -7   68.79   20.30
   2  -8  -7  115.29   24.60
  -3   8   7   10.20   12.30
  -3  -8  -7   23.20    6.50
   3  -8   7   -2.00   15.80
   3  -8  -7    9.90    9.90
  -3  -8   7   28.70    9.10
   3  -8  -7   16.80   15.80
  -3   8  -7   29.40    8.00
   3   8   7    9.70   13.10
  -3  -8   7   39.90    7.40
  -4  -8  -7    3.20    4.70
   4  -8   7   -8.80   15.60
  -4   8   7   -1.00   10.80
  -4   8  -7    0.60    6.70
   4   8   7    8.90   15.10
   4  -8  -7   22.80   18.20
  -4  -8   7    3.90    5.00
   4  -8  -7   -6.80   12.10
  -4  -8   7    3.50    7.50
  -5   8   7   47.60   16.50
   5  -8   7   20.60   20.80
  -5  -8  -7   63.29   11.70
  -5  -8   7   76.79   12.90
   5  -8  -7   33.60   22.30
   5   8   7   19.70   22.80
  -5   8  -7   73.09   14.00
   5  -8  -7   22.40   19.40
  -5  -8   7   46.40   12.40
   0  -9  -7    1.40    6.60
   0  -9   7   13.80   11.20
   0   9  -7   -3.30    5.40
   0   9   7    6.60   11.00
   1  -9   7   41.40   16.20
  -1  -9  -7   49.60   10.50
  -1   9   7   11.40   12.20
   1   9   7   52.69   14.50
  -1  -9   7   80.99   15.20
   1  -9  -7   28.50   11.00
   1  -9  -7   19.20   18.80
  -1   9  -7   34.90    9.20
  -1  -9   7   43.30    8.20
  -2  -9  -7  103.19   21.70
   2  -9   7  111.89   28.00
  -2   9   7  151.98   26.90
  -2  -9   7  139.19   24.00
   2   9   7  126.19   27.40
  -2  -9   7  141.39   21.30
   2  -9  -7  158.58   29.30
  -2   9  -7  185.18   23.10
   2  -9  -7  104.19   24.50
  -3  -9  -7   45.00    9.80
   3  -9   7   15.90   19.20
  -3   9   7   31.50   15.80
   3   9   7   26.70   16.00
  -3  -9   7   35.80   12.10
  -3  -9   7   62.39   10.00
   3  -9  -7   32.80   14.30
  -3   9  -7   41.20   10.60
   3  -9  -7   43.10   20.40
  -4  -9  -7   27.50    8.80
  -4   9   7   57.19   16.60
   4  -9   7   60.09   21.80
   4   9   7   43.70   19.70
  -4  -9   7   52.69   10.10
  -4  -9   7   47.50   12.80
   4  -9  -7   35.80   17.20
   4  -9  -7   43.00   23.90
  -4   9  -7   48.20   11.80
   0  10   7   48.80   17.10
   0  10  -7   34.40   13.00
   0 -10   7   32.30   16.30
   0 -10  -7   23.60   10.50
  -1  10   7  135.39   27.00
   1 -10   7  130.19   27.90
  -1 -10  -7   95.09   20.90
   1 -10  -7  103.29   22.60
  -1 -10   7  140.69   25.40
   1  10   7  126.99   27.30
  -1  10  -7  143.69   21.50
   2 -10   7   16.90   16.90
  -2  10   7    5.60   12.60
  -2 -10  -7   14.00    6.80
  -2  10  -7   15.50    8.30
   2 -10  -7   12.10   21.90
   2  10   7   11.50   16.40
   2 -10  -7    9.00   10.80
  -2 -10   7   11.40    6.40
  -2 -10   7    7.40   13.00
  -3 -10  -7   17.10    7.80
   3 -10   7   18.60   20.20
  -3  10   7   49.70   15.90
   3  10   7   21.90   18.50
  -3  10  -7   19.80    9.10
  -3 -10   7   15.10   12.80
  -3 -10   7   29.70    7.70
   3 -10  -7   54.59   22.70
   3 -10  -7   27.70   14.90
   0 -11   7   27.00   19.50
   0  11   7    6.10   16.00
   0 -11  -7   35.60   12.00
   1 -11   7   83.39   25.30
  -1 -11  -7   49.30   14.40
  -1  11   7   71.59   20.50
  -1 -11   7   68.39   21.50
   1 -11  -7   65.29   16.40
   1  11   7   17.40   19.10
  -1  11  -7   59.89   15.50
   0   0   8  248.38   28.80
   0   0  -8  163.18   27.10
   0   0   8  160.68   24.00
   1   0  -8  648.94   96.69
   1   0   8  682.73   95.19
  -1   0   8  914.41   95.19
   1   0   8  676.53   88.49
  -1   0  -8  577.94   95.59
  -1   0   8  630.44   88.59
   2   0   8  157.98   22.80
   2   0  -8  134.19   25.90
  -2   0  -8  174.68   23.40
  -2   0   8  164.88   25.10
  -2   0   8  140.09   22.10
   2   0   8  122.79   25.60
   3   0   8  236.38   40.40
   3   0   8  282.97   44.70
  -3   0   8  303.47   39.20
   3   0  -8  292.07   45.50
  -3   0  -8  274.67   41.30
  -3   0   8  332.47   42.70
   4   0   8  417.76   62.49
  -4   0   8  416.26   54.59
  -4   0   8  422.36   57.89
   4   0   8  415.66   56.89
   4   0  -8  418.06   63.89
  -4   0  -8  376.76   57.89
   5   0   8  386.46   49.99
  -5   0   8  326.17   47.10
  -5   0  -8  324.97   48.70
   5   0  -8  329.77   54.59
   5   0   8  317.07   52.69
  -5   0   8  349.77   49.30
  -6   0  -8  117.39   18.10
   6   0   8   83.89   26.60
  -6   0   8  105.69   18.70
   6   0   8  132.29   25.70
   6   0  -8  107.49   24.80
   7   0  -8   82.69   26.10
  -7   0   8  111.59   19.50
   7   0   8  179.68   29.60
   0   1  -8   84.69   14.90
   0   1   8   53.99   15.20
   0  -1   8  107.49   15.90
   0   1   8   81.19   12.10
   0  -1  -8   89.29   14.40
   0  -1   8   82.99   12.30
  -1  -1  -8 1243.18  186.58
   1  -1   8 1354.46  172.88
   1   1  -8 1306.07  187.48
  -1   1   8 1365.86  172.78
   1   1   8 1385.76  172.48
   1  -1  -8 1357.76  187.48
  -1  -1   8 1209.28  172.68
  -1   1  -8 1225.38  186.58
   1   1   8 1188.28  183.68
  -1  -1   8 1227.38  182.88
  -2  -1  -8  984.90  145.09
   2   1  -8  974.30  146.69
  -2   1   8 1068.29  134.69
  -2   1   8 1171.68  143.09
   2  -1   8  992.70  135.19
   2  -1   8  893.71  143.49
  -2   1  -8  968.10  144.99
  -2  -1   8  972.90  142.39
  -2  -1   8  964.80  134.69
   2   1   8  978.50  143.89
   2  -1  -8 1139.59  146.99
   2   1   8 1016.60  134.59
  -3   1   8  490.75   78.89
  -3  -1  -8  572.44   79.79
   3   1  -8  574.74   84.19
   3  -1   8  582.34   82.39
   3  -1   8  547.45   75.69
  -3   1   8  535.35   74.49
   3   1   8  583.14   82.39
  -3  -1   8  610.74   79.19
   3   1   8  525.85   74.89
  -3  -1   8  475.35   74.29
  -3   1  -8  571.24   79.59
   3  -1  -8  581.24   82.29
   4   1  -8   52.59   13.90
  -4   1   8   31.70    9.40
   4  -1   8   27.50   10.70
  -4  -1  -8   45.90    7.50
  -4   1   8   31.70    7.90
   4  -1   8   63.49   13.20
   4   1   8   43.20   12.70
  -4  -1   8   36.80   10.70
   4  -1  -8   48.20   13.30
  -4   1  -8   52.79    7.30
   4   1   8   55.89   12.80
  -4  -1   8   30.50    7.70
  -5   1   8  124.29   21.00
   5   1  -8   78.79   24.60
   5  -1   8  142.79   26.20
  -5  -1  -8  138.69   19.90
  -5   1   8  120.29   19.60
   5  -1   8  116.19   24.00
   5   1   8  133.79   24.40
  -5  -1   8  162.18   20.40
  -5   1  -8  123.79   19.50
   5  -1  -8   85.29   25.00
   5   1   8  148.59   26.40
  -6  -1  -8  549.15   76.99
   6  -1   8  493.55   81.29
  -6   1   8  567.54   72.79
   6   1  -8  440.46   82.89
   6  -1   8  509.45   76.59
   6   1   8  528.55   81.49
  -6  -1   8  559.44   72.49
   6  -1  -8  388.16   81.89
   7  -1   8  110.59   25.10
   7   1  -8   44.80   23.50
  -7  -1  -8  118.49   16.50
  -7   1   8  103.79   17.10
   7   1   8   72.99   22.10
   7  -1  -8   53.19   23.00
  -7  -1   8   73.39   15.90
   0  -2   8  113.89   18.70
   0   2  -8  159.68   21.90
   0   2   8  131.29   22.90
   0   2   8  135.99   18.40
   0  -2  -8  119.09   20.70
   0  -2   8  124.79   21.70
   1  -2   8 1296.87  193.08
  -1   2   8 1423.36  193.28
   1  -2   8 1379.66  182.28
   1   2  -8 1244.98  197.28
  -1  -2  -8 1349.16  196.58
  -1   2   8 1399.26  181.88
  -1   2  -8 1324.77  196.48
   1   2   8 1385.76  181.48
  -1  -2   8 1393.46  181.98
   1  -2  -8 1473.65  197.38
   1   2   8 1243.88  193.58
  -1  -2   8 1346.57  192.38
  -2   2   8   40.10   10.00
   2   2  -8   69.89   12.80
  -2  -2  -8   46.30    7.60
   2  -2   8   44.90    9.80
   2  -2   8   66.09   13.70
  -2   2   8   39.60    7.40
  -2  -2   8   30.30    9.60
   2   2   8   66.29   13.70
   2  -2  -8   69.19   12.10
   2   2   8   37.80    7.40
  -2  -2   8   32.40    7.40
   3   2  -8  357.66   46.80
   3  -2   8  297.67   41.50
  -3   2   8  296.17   38.40
   3  -2   8  201.18   43.10
  -3  -2  -8  268.97   40.50
  -3   2   8  270.47   41.80
   3  -2  -8  306.87   45.20
  -3   2  -8  275.27   40.20
   3   2   8  339.97   46.20
  -3  -2   8  276.17   40.20
  -3  -2   8  267.07   38.10
   4  -2   8  117.89   22.20
   4   2  -8  109.99   23.90
  -4  -2  -8  127.29   19.10
  -4   2   8  137.69   19.50
  -4   2   8   87.89   20.00
   4  -2   8  136.99   25.00
   4   2   8   99.19   22.50
   4  -2  -8   93.69   22.20
  -4  -2   8  134.89   19.10
   4   2   8  109.89   19.90
  -4   2  -8  137.49   18.50
  -5  -2  -8  463.25   69.99
   5  -2   8  470.95   74.79
   5   2  -8  532.85   77.89
  -5   2   8  434.16   69.39
   5  -2   8  474.35   69.89
  -5   2   8  528.35   66.19
   5   2   8  539.05   75.19
  -5  -2   8  486.35   65.69
   5  -2  -8  517.95   76.69
   6   2  -8   25.50   17.20
  -6   2   8   36.50   10.40
  -6   2   8   50.99   11.90
   6  -2   8   78.89   18.80
  -6  -2  -8   37.40    8.30
   6  -2   8   36.20   15.30
   6   2   8   40.40   15.80
   6  -2  -8   26.60   16.80
  -6  -2   8   41.50    9.50
  -7   2   8   62.99   12.80
   7   2  -8   16.20   20.80
   7  -2   8   40.30   18.90
  -7  -2  -8   47.60    9.90
   7  -2   8   23.20   22.30
   7   2   8   46.30   17.60
   7  -2  -8   16.00   17.80
  -7  -2   8   41.50   10.40
   0   3   8 1374.46  204.78
   0  -3  -8 1453.45  208.38
   0   3   8 1457.95  192.28
   0  -3   8 1381.86  192.68
   0  -3   8 1457.65  204.08
   0   3  -8 1492.55  208.58
  -1   3   8 1009.60  135.49
  -1   3   8  997.80  144.39
   1  -3   8 1036.20  144.49
   1   3  -8  975.90  147.49
   1  -3   8 1061.89  136.19
  -1  -3  -8  997.90  146.49
   1   3   8  975.90  144.99
   1  -3  -8 1041.10  147.19
  -1  -3   8 1075.69  143.49
   1   3   8 1015.60  134.99
  -1  -3   8  950.20  135.59
  -2   3   8  206.68   28.40
  -2  -3  -8  187.28   29.70
   2  -3   8  186.58   32.80
   2  -3   8  185.18   30.30
   2   3  -8  180.58   33.30
  -2   3   8  180.48   31.40
   2  -3  -8  205.28   32.20
   2   3   8  194.18   33.50
  -2  -3   8  228.28   29.70
  -2  -3   8  217.68   28.50
   3  -3   8   24.70   10.30
  -3  -3  -8   14.40    4.00
   3  -3   8   11.30    9.30
   3   3  -8   23.40   10.90
  -3   3   8   10.70    7.00
   3   3   8   21.10   10.60
   3  -3  -8   32.30    9.60
  -3  -3   8   20.20    5.20
   4  -3   8   14.90   11.10
  -4   3   8   24.80    9.20
  -4  -3  -8   42.50    7.00
  -4   3   8   35.20    7.80
   4   3  -8   14.50   14.00
   4  -3   8   42.80   14.10
   4  -3  -8   25.20   10.80
  -4  -3   8   37.30    7.50
   4   3   8   45.10   13.50
  -5  -3  -8  333.07   48.20
   5   3  -8  338.87   56.59
  -5   3   8  329.47   46.90
   5  -3   8  269.17   51.89
   5  -3   8  342.77   50.39
  -5   3   8  357.16   49.50
   5   3   8  371.56   53.89
  -5  -3   8  352.96   46.20
   5  -3  -8  223.48   51.99
  -6  -3  -8  158.98   23.10
   6  -3   8  205.58   33.20
  -6   3   8  103.19   22.20
  -6   3   8  162.18   24.70
   6  -3   8  132.89   28.20
   6   3  -8  108.49   31.80
   6   3   8  238.38   33.20
  -6  -3   8  161.38   22.80
   6  -3  -8   82.29   27.50
   7  -3   8   22.60   19.00
   7   3  -8  -15.70   20.10
  -7   3   8   -7.00    9.00
   7  -3   8   -9.70   14.30
  -7   3   8    8.70   13.20
  -7  -3  -8    4.70    6.00
   7   3   8   -9.00   16.70
   7  -3  -8   20.00   19.60
  -7  -3   8    0.30    7.40
   0   4   8   42.50   12.80
   0  -4  -8   76.79   12.20
   0   4   8   75.19   10.20
   0  -4   8   58.59   14.00
   0   4  -8   65.39   14.70
   0  -4   8   53.29   10.50
  -1  -4  -8  494.85   74.49
   1   4  -8  555.64   78.09
  -1   4   8  543.05   76.19
   1  -4   8  487.85   75.79
   1  -4   8  495.55   69.89
   1  -4  -8  535.65   75.29
   1   4   8  538.05   76.89
  -1  -4   8  505.15   69.09
  -1  -4   8  517.35   73.59
   1   4   8  493.05   68.29
   1  -4  -8  588.84   72.19
  -2   4   8  193.38   26.60
   2  -4   8  174.18   25.90
   2  -4   8  147.29   27.40
   2   4  -8  151.48   28.60
  -2  -4  -8  145.69   23.70
   2   4  -8  161.08   22.20
   2   4   8  159.98   28.10
   2  -4  -8  127.89   25.40
  -2  -4   8  166.68   22.80
   2  -4  -8  104.99   24.20
  -3  -4  -8   11.80    4.00
   3   4  -8   21.40   13.50
   3  -4   8   15.40   18.50
  -3   4   8   11.30    7.90
   3  -4   8   16.20    8.40
   3  -4  -8   10.70    8.60
   3   4   8   13.60    8.20
  -3  -4   8   23.50    6.40
   3  -4  -8   10.10   10.70
   4  -4   8   29.50   14.90
  -4   4   8   43.50   10.70
   4   4  -8   47.80   17.70
   4  -4   8   27.10   12.40
  -4  -4  -8   37.50    7.10
   4  -4  -8   34.70   14.40
   4  -4  -8   38.90   12.70
  -4  -4   8   29.90    7.20
   4   4   8   38.50   13.20
   5  -4   8   18.20   14.10
  -5  -4  -8   28.80    5.90
  -5   4   8    9.30    9.00
   5  -4   8   30.30   15.10
   5   4  -8   11.20   16.20
   5   4   8   19.90   11.60
  -5  -4   8   16.00    6.50
   5  -4  -8   11.80   10.40
   5  -4  -8   11.70   13.20
   6  -4   8   24.00   16.80
  -6  -4  -8   16.60    6.20
   6   4  -8   38.50   22.30
   6  -4   8   -7.40   12.70
  -6   4   8   35.40   11.40
   6  -4  -8   11.50   14.90
   6   4   8   20.90   15.80
  -6  -4   8   15.70    7.10
  -7   4   8   30.30   11.10
  -7   4   8   26.70   13.70
  -7  -4  -8   31.40    8.10
   7   4  -8   12.30   22.50
   7  -4   8   41.70   21.10
   7  -4   8   17.70   16.90
   7  -4  -8    9.60   20.10
  -7  -4   8   12.70    8.90
   7   4   8   43.90   21.10
   0   5   8   63.09   14.10
   0  -5   8   58.49   10.20
   0  -5  -8   55.09   12.10
   0  -5   8   54.69    8.50
   0  -5  -8   32.30    9.50
   1  -5   8  543.85   71.59
   1  -5   8  559.64   76.49
  -1  -5  -8  479.85   74.09
   1   5  -8  490.85   71.79
   1  -5   8  508.55   73.09
  -1   5   8  495.45   75.69
  -1  -5   8  539.55   68.99
   1  -5  -8  477.95   74.69
   1   5   8  527.25   77.39
   1  -5  -8  544.15   71.59
   2  -5   8  162.98   29.40
   2   5  -8  142.99   31.10
  -2   5   8  181.48   28.80
   2  -5   8  182.48   27.80
   2   5  -8  187.78   24.50
  -2  -5  -8  156.68   25.90
   2  -5  -8  179.68   28.00
   2   5   8  182.88   30.20
  -2  -5   8  157.48   24.40
   2  -5  -8  125.49   27.10
   3   5  -8   29.80   16.70
  -3   5   8   33.40   10.50
   3  -5   8   11.50   12.20
  -3  -5  -8   32.70    6.70
   3  -5   8   36.20   12.00
  -3  -5   8   24.20    7.00
   3  -5  -8   38.10   11.20
   3  -5  -8   19.70   11.60
   3   5   8   87.69   15.30
  -4   5   8   37.20   12.00
   4  -5   8   27.10   13.80
   4   5  -8   73.19   20.60
   4  -5   8   43.10   18.20
  -4  -5  -8   49.70    8.70
   4  -5  -8   47.90   14.30
  -4  -5   8   49.10    9.30
   4   5   8   25.50   12.30
   4  -5  -8   44.30   14.10
   5   5  -8  163.98   36.70
  -5   5   8  135.49   26.90
  -5  -5  -8  165.68   25.00
   5  -5   8  123.79   29.50
   5  -5   8  223.48   35.80
   5  -5  -8   85.79   28.10
   5   5   8  268.37   34.50
  -5  -5   8  192.88   24.60
   5  -5  -8  133.59   30.90
  -6   5   8   17.60   11.40
  -6  -5  -8   19.20    6.70
   6  -5   8   18.70   16.20
   6   5  -8   12.50   21.30
   6  -5   8   22.10   18.80
   6  -5  -8   19.80   20.50
   6   5   8   15.80   16.90
   6  -5  -8   23.90   16.40
  -6  -5   8   15.60    7.60
   7   5  -8   -6.30   25.30
  -7   5   8   19.30   14.20
   7  -5   8   15.90   23.50
  -7  -5  -8   32.40    8.20
   7   5   8   46.10   24.60
  -7   5  -8   14.30    9.60
  -7  -5   8   10.90    9.10
   7  -5  -8    1.20   19.90
   0   6  -8  244.18   36.30
   0   6   8  272.47   41.00
   0  -6   8  262.87   36.70
   0  -6  -8  234.68   38.30
   0  -6  -8  236.28   36.70
   0  -6   8  247.58   36.20
   1  -6   8  127.89   20.10
  -1   6   8  106.19   23.90
   1   6  -8  150.18   20.50
  -1  -6  -8  117.19   21.80
   1  -6   8   88.19   21.60
  -1  -6  -8  147.49   22.90
  -1   6  -8  151.28   21.30
  -1  -6   8  172.28   21.90
   1   6   8  179.28   26.80
  -1  -6   8  160.88   21.10
   1  -6  -8  123.89   23.10
   1  -6  -8  101.49   21.90
  -2   6   8   62.79   16.00
  -2  -6  -8   68.09   13.30
   2  -6   8   72.59   16.20
   2   6   8  107.99   19.40
   2  -6  -8   75.09   15.80
   2  -6  -8  101.89   17.60
  -2  -6   8   97.49   13.90
  -2  -6   8   82.79   13.50
  -2   6  -8   68.59   13.30
  -3   6   8   10.30    9.20
   3  -6   8   -9.10    9.70
  -3  -6  -8    2.70    3.90
   3  -6  -8   -6.50    7.90
  -3  -6   8    5.50    4.30
  -3  -6   8   -2.50    3.60
   3   6   8    1.50    9.30
   3  -6  -8   22.20   11.90
  -4   6   8   19.60   10.40
  -4  -6  -8   27.30    6.30
   4  -6   8   20.50   13.00
   4   6   8   17.70   11.70
   4  -6  -8   19.10   15.20
  -4  -6   8   16.90    7.10
   4  -6  -8   11.50   10.60
   5  -6   8   44.60   19.10
  -5  -6  -8   22.50    6.70
  -5   6   8   14.10   11.60
   5   6   8   29.40   15.40
  -5  -6   8   43.30    8.90
   5  -6  -8   28.10   14.00
  -5   6  -8   28.00    8.20
   5  -6  -8    7.90   14.60
   6  -6   8    3.40   19.90
  -6   6   8    1.60   11.50
  -6  -6  -8   24.60    7.20
  -6   6  -8   13.70    8.80
  -6  -6   8   24.40    9.00
   6  -6  -8   26.30   21.10
   6   6   8    0.80   18.00
   6  -6  -8   -0.90   15.10
   0   7  -8   48.10   10.40
   0  -7   8   39.70   11.80
   0  -7   8   62.69    9.50
   0  -7  -8   42.00   15.40
   0  -7  -8   58.89   11.80
   0   7   8   68.59   15.90
  -1  -7  -8  569.14   79.69
  -1   7   8  617.24   82.99
   1   7  -8  538.75   77.19
   1  -7   8  450.75   76.39
  -1  -7   8  573.44   74.59
  -1   7  -8  590.14   77.59
   1  -7  -8  539.35   76.79
   1   7   8  700.23   84.89
   1  -7  -8  476.45   79.99
  -1  -7   8  509.85   78.69
  -2  -7  -8  226.58   37.20
  -2   7   8  292.27   41.60
   2  -7   8  294.77   40.20
   2  -7  -8  227.88   38.60
   2  -7  -8  217.88   39.00
  -2   7  -8  256.47   36.70
  -2  -7   8  261.47   36.80
  -2  -7   8  228.18   35.20
   2   7   8  188.28   39.30
  -3  -7  -8   52.49   10.10
  -3   7   8   72.29   16.70
   3  -7   8   41.30   16.00
   3   7   8   75.39   17.20
   3  -7  -8   36.30   12.80
  -3  -7   8   40.50    9.90
   3  -7  -8   56.29   17.50
  -3   7  -8   63.39   11.20
  -3  -7   8   60.39   10.90
   4  -7   8   -5.60   13.10
  -4   7   8    0.10   10.60
  -4  -7  -8    1.90    4.40
   4   7   8   -5.50   11.20
  -4  -7   8   -4.80    4.10
   4  -7  -8    1.80   15.80
  -4  -7   8   -2.80    5.90
   4  -7  -8   -5.50   10.80
  -4   7  -8   -0.10    5.60
  -5   7   8   92.39   21.00
  -5  -7  -8  102.79   17.40
   5  -7   8  102.69   27.30
  -5   7  -8  135.89   19.70
   5  -7  -8   63.29   22.80
  -5  -7   8  101.49   17.50
  -5  -7   8   94.39   18.30
   5   7   8  114.59   26.60
   5  -7  -8   93.09   26.50
  -6   7   8   15.00   14.50
   6  -7   8   13.80   21.40
  -6  -7  -8   15.10    6.30
  -6   7  -8    0.50    7.40
  -6  -7   8    8.70    7.20
  -6  -7   8   13.00    8.40
   6  -7  -8   54.49   23.40
   6   7   8   10.20   26.40
   6  -7  -8   10.40   16.40
   0   8   8   24.20   12.60
   0  -8   8   28.20   11.30
   0   8  -8   22.90    7.50
   0  -8  -8   15.70    7.50
  -1  -8  -8   90.29   17.60
   1  -8   8   89.99   20.20
  -1   8   8  122.29   22.70
  -1  -8   8   75.99   17.70
   1  -8  -8  102.79   22.10
   1   8   8  109.49   23.00
  -1   8  -8  124.19   17.40
   1  -8  -8   77.49   18.40
  -1  -8   8  111.79   16.50
  -2  -8  -8   22.00    6.60
  -2   8   8   11.00   12.10
   2  -8   8   18.80   14.90
   2  -8  -8   14.60    8.90
  -2  -8   8   15.30    5.40
   2   8   8   28.90   11.90
  -2   8  -8   23.00    6.80
   2  -8  -8   30.00   16.60
  -2  -8   8   17.90    8.40
  -3  -8  -8   33.30    8.90
  -3   8   8   54.29   16.10
   3  -8   8   23.60   16.10
  -3  -8   8   28.70    8.30
  -3  -8   8   60.29   11.50
   3  -8  -8   42.10   14.20
  -3   8  -8   53.09   10.20
   3   8   8   42.90   16.00
   3  -8  -8   56.89   19.90
   4  -8   8   51.69   21.60
  -4  -8  -8   61.89   12.10
  -4   8   8   85.59   19.30
   4  -8  -8   45.00   18.10
  -4  -8   8   64.99   12.60
   4  -8  -8   77.19   24.20
   4   8   8   81.19   22.30
  -4  -8   8   72.49   13.60
  -4   8  -8   52.89   12.80
  -5   8   8   65.59   18.40
  -5  -8  -8   83.39   13.00
   5  -8   8   55.69   23.20
   5   8   8   90.39   25.80
  -5  -8   8   49.10   12.50
   5  -8  -8   63.39   24.40
  -5  -8   8   50.69   12.90
  -5   8  -8   56.09   13.40
   5  -8  -8   33.30   19.70
   0   9  -8    5.60    7.40
   0  -9   8   20.90   13.40
   0  -9  -8   17.40    8.00
   0   9   8    4.50   10.50
  -1   9   8   15.10   11.30
  -1  -9  -8   13.30    7.10
   1  -9   8   25.30   13.90
   1  -9  -8   20.70    9.70
   1   9   8    0.70   10.80
  -1  -9   8    6.10   10.40
   1  -9  -8    9.90   20.50
  -1   9  -8    7.60    5.70
   2  -9   8   87.09   25.20
  -2   9   8  145.99   26.00
  -2  -9  -8   80.29   19.20
   2  -9  -8  109.49   22.90
   2  -9  -8  110.19   26.30
  -2   9  -8  128.79   20.10
  -2  -9   8  108.39   20.90
  -2  -9   8  136.19   19.20
   2   9   8  181.58   29.80
   3  -9   8   63.29   23.10
  -3  -9  -8   51.19   11.30
  -3   9   8   82.19   19.80
   3   9   8   59.89   21.30
   3  -9  -8   62.19   21.80
   3  -9  -8   55.29   16.50
  -3  -9   8   46.80   11.00
  -3  -9   8   61.39   14.00
  -3   9  -8   67.29   12.80
   4  -9   8   28.40   20.60
  -4  -9  -8   56.79   11.00
  -4   9   8   57.99   19.50
   4  -9  -8    8.40   20.80
  -4  -9   8   56.59   13.70
   4   9   8   25.50   18.50
  -4   9  -8   72.39   13.30
   4  -9  -8   20.90   17.00
  -4  -9   8   42.30   10.50
   0 -10  -8    1.60    7.90
   0  10   8    0.00   13.50
   0 -10   8    0.90   13.30
  -1  10   8   58.69   18.90
  -1 -10  -8   48.30   12.50
   1 -10   8   26.00   18.60
   1 -10  -8   44.90   13.60
   1  10   8   32.90   19.00
  -1  10  -8   63.39   12.40
  -1 -10   8   53.19   16.90
  -2 -10  -8   38.70   10.80
  -2  10   8   68.59   19.70
   2 -10   8   52.59   21.30
   2 -10  -8   48.30   16.20
  -2 -10   8   57.99   16.00
   2 -10  -8   74.39   26.90
  -2  10  -8   36.20   11.10
   2  10   8   54.59   20.60
  -3 -10  -8   46.90   11.40
   3 -10   8   38.30   21.40
  -3  10   8   85.19   19.90
   3 -10  -8   40.20   17.20
   3  10   8   18.10   19.70
  -3  10  -8   67.89   13.40
  -3 -10   8   52.49   11.20
  -3 -10   8   48.10   15.20
   3 -10  -8   39.10   23.70
   0  11   8  151.38   32.00
   0   0  -9   25.50    6.90
   0   0   9   32.30    8.00
   0   0   9   10.10    3.70
  -1   0   9 1460.55  174.78
   1   0  -9 1358.36  189.78
   1   0   9 1302.57  174.58
  -1   0  -9 1157.78  188.78
   1   0   9 1262.77  185.88
  -2   0   9  916.21  124.39
   2   0  -9  921.81  127.89
  -2   0  -9  875.21  125.99
  -2   0   9  838.72  116.99
   2   0   9  846.22  125.39
   2   0   9  853.31  117.19
   3   0  -9  199.18   29.60
  -3   0   9  143.19   22.80
   3   0   9  206.58   29.30
  -3   0   9  168.58   26.10
   3   0   9  161.88   24.70
  -3   0  -9  151.38   23.40
  -4   0   9  234.98   34.10
   4   0   9  237.08   34.10
  -4   0   9  191.78   31.60
  -4   0  -9  222.28   32.30
   4   0   9  204.98   36.50
   4   0  -9  238.58   38.30
  -5   0   9  239.58   32.50
   5   0   9  174.38   37.00
   5   0   9  219.88   35.40
  -5   0  -9  224.28   32.90
   5   0  -9  229.68   39.80
  -6   0   9   38.90   10.60
  -6   0  -9   55.89   10.30
   6   0   9   99.99   19.80
   6   0  -9   55.09   21.20
  -7   0   9   36.50   10.40
   7   0  -9   32.50   20.60
   7   0   9   40.30   17.70
   0  -1  -9   44.50    9.20
   0  -1   9   44.20   10.80
   0   1  -9   63.59   11.10
   0   1   9   42.70    7.10
   0   1   9   30.60   11.20
   0  -1   9   37.30    7.20
  -1   1   9   10.90    7.40
   1  -1   9    2.60    3.30
   1  -1   9    5.60    7.10
  -1  -1  -9    3.60    3.80
  -1   1   9    4.90    3.10
   1   1  -9    5.70    6.70
   1   1   9   -4.70    6.10
   1   1   9    2.80    2.60
   1  -1  -9    7.30    6.00
  -1  -1   9    9.10    7.40
  -1  -1   9    2.60    2.70
  -1   1  -9    5.50    5.80
  -2   1   9  381.46   53.79
  -2   1   9  312.77   48.60
   2   1  -9  411.16   56.49
   2  -1   9  384.06   55.49
  -2  -1  -9  370.86   52.29
   2  -1   9  400.26   50.49
  -2  -1   9  295.27   48.60
   2   1   9  336.67   55.19
  -2  -1   9  413.76   53.59
   2  -1  -9  472.75   56.79
  -2   1  -9  369.36   52.29
   2   1   9  353.26   48.80
  -3  -1  -9  195.48   26.50
   3  -1   9  166.98   30.40
  -3   1   9  147.29   25.30
   3  -1   9  183.48   27.80
  -3   1   9  149.49   28.00
   3   1  -9  154.78   30.60
   3  -1  -9  169.48   31.10
  -3   1  -9  186.38   26.40
   3   1   9  190.88   26.80
  -3  -1   9  200.88   28.30
   3   1   9  172.68   30.80
  -3  -1   9  166.28   25.70
   4  -1   9  219.78   35.80
  -4   1   9  245.18   33.60
   4   1  -9  254.07   40.80
  -4  -1  -9  218.28   34.50
  -4   1   9  219.18   35.80
   4  -1   9  242.38   39.30
  -4  -1   9  235.98   36.50
   4  -1  -9  207.88   39.30
   4   1   9  284.67   40.50
   4   1   9  224.78   35.00
  -4  -1   9  285.47   34.30
  -4   1  -9  238.78   34.40
   5   1  -9   44.10   19.10
  -5   1   9   67.79   13.60
  -5  -1  -9   91.29   13.20
   5  -1   9   87.09   19.30
  -5   1   9   85.39   16.30
   5  -1   9   64.49   18.40
  -5  -1   9   74.99   13.50
   5   1   9   92.49   20.40
  -5   1  -9   91.49   13.30
   5  -1  -9   42.20   18.10
   6  -1   9   93.59   25.10
   6   1  -9   74.09   24.40
  -6   1   9   95.49   17.00
   6  -1   9   78.29   22.20
  -6  -1  -9  117.69   16.70
   6  -1  -9   99.39   25.10
   6   1   9   79.19   22.20
  -6  -1   9  105.59   17.40
   7   1  -9   99.29   31.10
   7  -1   9  114.59   30.30
  -7   1   9  170.28   24.10
   7  -1  -9  100.89   30.90
  -7  -1   9  163.98   23.50
   7   1   9  138.59   30.80
   0  -2   9  641.94   88.09
   0  -2  -9  631.64   95.49
   0  -2   9  784.32   94.49
   0   2   9  632.54   87.79
   0   2  -9  662.43   95.79
   0   2   9  644.54   96.49
   1  -2   9  669.43   95.09
  -1   2   9  736.23  101.79
  -1   2   9  677.83   94.69
   1   2  -9  671.33  103.49
  -1  -2  -9  701.33  102.49
   1  -2   9  711.03  101.59
   1  -2  -9  753.92  103.29
  -1   2  -9  655.53  102.39
   1   2   9  742.73   94.29
  -1  -2   9  705.43   94.79
   1   2   9  732.43  102.49
  -1  -2   9  731.93  100.89
   2  -2   9  774.62  106.59
   2  -2   9  822.62  113.69
  -2   2   9  770.82  112.79
  -2   2   9  785.82  105.69
  -2  -2  -9  755.82  113.89
   2   2  -9  873.91  116.09
  -2  -2   9  791.72  111.99
  -2   2  -9  795.42  113.79
   2   2   9  811.82  105.39
   2   2   9  713.13  115.09
   2  -2  -9  781.82  115.49
  -2  -2   9  758.82  105.69
   3  -2   9  158.98   25.40
   3  -2   9  134.79   27.60
  -3   2   9  125.59   22.40
  -3  -2  -9  152.18   23.60
  -3   2   9  158.08   25.40
   3   2  -9  149.39   27.80
  -3  -2   9  183.78   24.30
   3   2   9  169.48   28.50
   3   2   9  159.48   22.70
  -3  -2   9  144.99   22.70
   3  -2  -9  133.49   26.70
  -3   2  -9  167.28   23.30
   4  -2   9  173.48   30.00
  -4  -2  -9  175.18   24.40
  -4   2   9  157.08   25.90
  -4   2   9  183.48   24.10
   4  -2   9  188.28   27.60
   4   2  -9  138.19   28.90
   4  -2  -9   99.29   27.10
   4   2   9  164.08   28.60
  -4  -2   9  145.59   23.50
  -5   2   9  295.07   43.70
   5  -2   9  356.96   49.80
   5   2  -9  254.87   48.90
  -5  -2  -9  280.67   42.20
  -5   2   9  293.67   41.00
   5  -2  -9  187.78   47.00
   5   2   9  374.26   49.20
  -5  -2   9  301.27   40.80
  -6   2   9   84.19   16.00
  -6  -2  -9  102.69   15.20
   6   2  -9   42.40   23.90
   6  -2   9   87.49   23.20
   6  -2   9   90.29   22.70
  -6   2   9   82.09   18.20
   6  -2  -9   55.29   22.10
   6   2   9  121.09   24.00
  -6  -2   9   93.49   16.00
   7   2  -9   16.10   21.50
  -7  -2  -9   64.89   11.20
   7  -2   9   33.50   18.30
  -7   2   9   60.69   12.70
   7  -2   9   71.59   28.50
  -7  -2   9   42.10   11.30
   7  -2  -9   16.70   18.80
   7   2   9   70.59   21.30
   0   3   9  462.85   70.69
   0   3   9  494.75   63.09
   0  -3   9  423.26   63.49
   0  -3   9  520.35   69.69
   0   3  -9  471.65   69.49
   0  -3  -9  455.95   68.79
   1  -3   9  968.20  141.29
   1   3  -9 1036.80  144.39
   1  -3   9 1003.10  133.09
  -1  -3  -9 1014.80  143.29
  -1   3   9 1063.59  132.49
  -1   3   9 1001.50  141.59
   1   3   9  980.40  142.19
  -1  -3   9 1025.80  132.69
  -1  -3   9  988.40  140.39
  -1   3  -9  805.12  142.89
   1   3   9 1009.50  131.89
   1  -3  -9 1010.70  143.99
   2  -3   9  339.37   44.90
  -2   3   9  282.57   46.80
  -2  -3  -9  308.97   45.20
  -2   3   9  284.67   42.00
   2   3  -9  317.17   49.30
   2  -3   9  387.36   49.90
   2   3   9  285.17   48.70
  -2  -3   9  351.86   45.30
   2  -3  -9  321.67   48.40
  -2  -3   9  271.87   42.50
   3  -3   9  625.34   84.69
  -3   3   9  552.04   81.29
   3   3  -9  685.33   87.59
  -3  -3  -9  509.15   81.49
   3  -3   9  565.84   79.39
  -3   3   9  570.14   76.19
  -3  -3   9  501.65   75.89
   3   3   9  750.82   86.69
   3  -3  -9  703.83   84.49
  -4   3   9  234.58   33.30
  -4   3   9  178.28   29.80
   4  -3   9  269.17   35.10
   4   3  -9  182.48   36.80
   4  -3   9  149.59   34.70
  -4  -3  -9  211.88   30.70
   4  -3  -9  174.58   34.70
  -4  -3   9  224.18   30.10
   4   3   9  250.67   37.00
   5  -3   9   84.79   20.50
   5  -3   9   48.20   17.90
  -5   3   9   89.39   14.80
   5   3  -9   60.19   22.90
  -5  -3  -9   84.09   13.50
  -5   3   9   83.19   16.50
   5   3   9  114.79   22.00
   5  -3  -9   69.69   19.10
  -5  -3   9   71.09   13.70
   6  -3   9  146.29   30.70
  -6   3   9  149.79   26.10
   6   3  -9  198.48   37.30
   6  -3   9  134.79   28.80
  -6   3   9  168.68   24.30
  -6  -3  -9  154.78   23.70
  -6  -3   9  137.39   23.20
   6  -3  -9  117.09   30.40
   6   3   9  151.08   31.10
  -7  -3  -9   68.59   12.00
   7  -3   9   65.69   22.10
  -7   3   9   46.70   13.60
   7   3  -9   42.10   27.30
   7  -3   9   63.49   25.60
   7  -3  -9   29.90   21.80
   7   3   9  102.59   24.80
  -7  -3   9   52.39   12.40
   0  -4   9   67.99   14.90
   0   4   9   70.99   10.60
   0   4   9   53.09   15.00
   0   4  -9   64.59   15.30
   0  -4  -9   68.29   12.60
   0  -4   9   68.99   11.80
  -1   4   9   51.69   13.40
   1   4  -9   71.49   16.90
   1  -4   9   45.90   13.90
   1  -4   9   78.99   12.40
  -1  -4  -9   52.69   10.80
  -1   4   9   49.00    9.70
   1   4   9   36.20   14.10
   1  -4  -9   46.20   11.70
   1   4   9   73.79    9.10
  -1  -4   9   69.19   13.60
  -1  -4   9   64.49   10.40
   2   4  -9  210.48   33.10
  -2   4   9  171.58   30.10
   2  -4   9  150.48   30.20
  -2  -4  -9  198.18   28.30
   2  -4   9  210.68   29.50
   2   4  -9  175.88   25.90
  -2  -4   9  185.88   26.40
   2  -4  -9  180.18   30.00
   2   4   9  165.78   31.60
  -3  -4  -9    9.40    3.60
   3   4  -9   27.00   13.90
   3  -4   9    1.70   10.20
   3  -4   9   -4.40    8.60
  -3   4   9    9.60    7.90
   3   4   9    3.80    9.00
  -3  -4   9    6.10    4.30
   3  -4  -9    4.80    7.80
  -4   4   9   42.50   13.50
   4  -4   9   52.19   15.70
   4  -4   9   57.19   18.50
   4   4  -9   52.19   19.00
  -4  -4  -9   75.29   11.00
   4  -4  -9   31.30   14.10
  -4  -4   9   70.09   11.40
   4   4   9   61.09   17.00
   5  -4   9   70.19   23.30
  -5   4   9   71.39   14.80
   5  -4   9   80.69   20.10
  -5  -4  -9   96.79   14.20
  -5   4   9   83.69   17.40
   5   4  -9   98.99   26.30
   5   4   9   60.39   18.60
  -5  -4   9   91.19   14.20
   5  -4  -9   54.19   17.70
  -6   4   9   45.60   13.70
   6   4  -9   85.69   27.70
  -6  -4  -9   83.79   13.30
  -6   4   9   64.09   17.30
   6  -4   9   67.19   21.40
   6  -4   9   50.79   19.80
   6  -4  -9   66.79   22.00
   6   4   9   98.49   23.40
  -6  -4   9   86.09   14.00
   7  -4   9   62.99   25.50
   7   4  -9   53.29   27.30
  -7   4   9   66.19   18.20
  -7  -4  -9   58.39   11.30
   7  -4   9   53.39   20.80
  -7   4   9   44.50   13.70
   7  -4  -9   -3.70   20.50
   7   4   9   43.00   23.70
  -7  -4   9   60.89   12.30
   0  -5   9  224.18   36.20
   0   5   9  255.97   41.70
   0  -5  -9  223.48   38.80
   0  -5   9  265.67   37.00
   0  -5   9  275.27   40.20
  -1  -5  -9  140.39   21.70
  -1   5   9  127.39   24.30
   1   5  -9  112.69   25.30
   1   5  -9  131.69   19.70
   1  -5   9  109.09   21.10
   1  -5   9  168.98   25.60
   1   5   9  151.98   18.50
  -1  -5   9  100.59   19.50
   1  -5  -9  138.69   22.80
   1   5   9  139.19   24.80
   1  -5  -9  112.29   21.90
   2  -5   9   29.50   12.80
  -2  -5  -9   16.50    5.30
   2  -5   9    8.80    8.20
  -2   5   9   18.70    9.30
   2   5  -9   21.00   14.60
   2   5   9   14.20    9.90
   2  -5  -9   36.00    9.20
  -2  -5   9   17.40    5.20
   2  -5  -9   27.20   10.70
  -3   5   9   51.99   14.30
   3  -5   9  100.09   20.30
   3   5  -9   63.99   20.20
   3  -5   9   71.09   16.80
  -3  -5  -9   58.99   11.00
   3   5   9   53.19   16.10
  -3  -5   9   92.39   12.10
   3  -5  -9   44.00   13.80
   3  -5  -9   40.90   14.30
  -4   5   9    7.80    9.70
   4   5  -9   31.40   18.20
  -4  -5  -9    1.90    3.60
   4  -5   9   -2.30   11.00
   4  -5   9   -4.60   13.60
   4   5   9   12.40   11.70
  -4  -5   9    0.90    4.90
   4  -5  -9   19.20   11.30
   4  -5  -9   25.70   12.60
  -5  -5  -9    4.00    4.30
   5   5  -9    7.30   20.20
  -5   5   9   13.20   10.80
   5  -5   9  -16.10   13.00
   5  -5   9   -3.40   15.40
  -5  -5   9    6.10    6.30
   5  -5  -9  -23.20   14.80
   5   5   9   27.40   15.10
   5  -5  -9    6.20   10.60
   6   5  -9   53.29   27.20
  -6   5   9   54.49   16.20
   6  -5   9   52.39   21.00
   6  -5   9   64.39   24.80
  -6  -5  -9   56.79   11.10
   6  -5  -9   33.30   18.60
  -6  -5   9   65.79   12.30
   6   5   9   73.59   22.50
   0   6   9   88.09   23.00
   0  -6  -9  142.59   22.70
   0  -6   9  135.99   19.80
   0   6  -9  134.59   20.20
   0  -6   9  162.38   22.30
   0  -6  -9  109.49   21.60
  -1  -6  -9   86.19   16.10
  -1   6   9  106.39   20.70
   1  -6   9   68.29   16.40
   1   6  -9  106.29   14.90
   1  -6  -9   83.59   18.00
  -1  -6   9   94.09   15.80
   1   6   9  123.59   21.50
  -1  -6   9  101.49   15.20
   1  -6  -9   73.69   16.50
  -1   6  -9   89.29   15.50
  -2  -6  -9  115.29   16.80
   2  -6   9   93.69   19.30
  -2   6   9   99.89   20.70
   2  -6  -9   64.09   18.60
  -2  -6   9  102.59   16.20
   2  -6  -9   90.79   18.50
   2   6   9   99.69   20.40
  -2  -6   9   87.19   15.90
   3  -6   9  366.76   58.79
   3  -6   9  393.26   62.59
  -3   6   9  441.56   61.09
  -3  -6  -9  396.56   57.59
   3  -6  -9  305.47   60.39
   3   6   9  384.36   62.49
   3  -6  -9  348.97   58.19
  -3  -6   9  431.96   53.99
  -4   6   9   32.80   13.60
  -4  -6  -9   44.30    8.60
   4  -6   9   73.19   18.70
   4   6  -9   27.50   21.10
   4   6   9   35.00   13.80
   4  -6  -9   39.10   15.40
   4  -6  -9   37.10   15.60
  -4  -6   9   28.60    8.30
   5   6  -9  258.67   45.20
   5  -6   9  156.08   36.60
  -5  -6  -9  220.78   32.30
  -5   6   9  197.98   35.40
  -5  -6   9  238.58   31.10
   5  -6  -9  156.58   36.50
   5   6   9  340.17   42.70
   5  -6  -9  116.89   34.20
  -6  -6  -9   47.50    9.10
  -6   6   9   19.90   14.60
   6  -6   9   39.10   25.60
   6  -6  -9   17.80   16.40
  -6   6  -9   32.60    9.60
   6  -6  -9   32.10   22.60
   6   6   9   62.69   23.00
  -6  -6   9   21.10    9.70
   0  -7  -9  633.44   78.59
   0  -7  -9  496.05   81.19
   0   7   9  608.74   85.29
   0   7  -9  557.34   78.69
   0  -7   9  548.35   77.79
   1  -7   9  404.16   59.19
   1   7  -9  440.66   58.29
  -1  -7  -9  417.46   60.09
  -1   7   9  446.56   63.79
   1  -7  -9  386.06   58.89
  -1   7  -9  409.96   58.29
  -1  -7   9  402.26   57.29
   1  -7  -9  386.36   62.39
  -1  -7   9  376.36   58.99
   1   7   9  378.36   63.09
  -2  -7  -9  123.59   22.80
  -2   7   9  180.88   28.50
   2  -7   9  141.19   26.10
  -2   7  -9  150.68   22.90
   2  -7  -9  106.19   24.80
  -2  -7   9  151.48   22.70
   2   7   9  159.88   28.90
   2  -7  -9  108.39   26.10
  -2  -7   9  180.78   23.60
   3  -7   9   11.90   14.20
  -3  -7  -9   58.19   10.10
  -3   7   9   51.09   16.70
  -3   7  -9   58.39   10.80
   3  -7  -9   13.90   11.90
  -3  -7   9   49.80    9.70
   3  -7  -9   27.90   16.20
   3   7   9   44.40   15.60
  -3  -7   9   42.00    9.90
  -4  -7  -9   52.29    9.50
   4  -7   9   13.10   16.40
  -4   7   9   49.80   15.90
   4  -7  -9   26.00   15.00
  -4  -7   9   35.40    9.10
  -4  -7   9   23.20    9.20
  -4   7  -9   58.49   10.70
   4  -7  -9    6.80   16.70
   4   7   9   80.69   19.90
   5  -7   9   70.29   24.50
  -5  -7  -9  103.59   15.90
  -5   7   9   95.29   20.90
  -5   7  -9   77.69   16.40
   5  -7  -9   75.69   22.20
   5   7   9  114.79   26.70
   5  -7  -9   66.09   23.50
  -5  -7   9  120.79   17.10
  -5  -7   9   61.09   15.60
   0   8   9   53.59   16.30
   0  -8   9   35.00   13.00
   0  -8  -9   24.60    9.60
   0   8  -9   62.59   10.40
  -1   8   9    9.40   12.00
  -1  -8  -9   27.60    8.20
   1  -8   9   28.90   13.70
  -1  -8   9   23.20    6.90
  -1  -8   9   24.90    9.30
   1  -8  -9   15.10    8.60
  -1   8  -9   36.70    7.60
   1   8   9   25.00   13.10
   1  -8  -9   23.10   16.60
  -2  -8  -9  100.19   18.60
  -2   8   9  104.89   24.30
   2  -8   9  106.09   25.20
   2   8   9   72.39   22.90
   2  -8  -9   80.49   20.10
  -2  -8   9  121.79   17.80
  -2  -8   9  100.19   18.40
  -2   8  -9  120.39   18.60
   2  -8  -9  130.79   25.10
  -3  -8  -9   11.20    6.30
  -3   8   9    4.70   12.90
   3  -8   9   19.60   15.30
  -3  -8   9   24.30    6.20
   3  -8  -9   22.40   16.70
  -3  -8   9   15.40    8.70
   3  -8  -9   13.30   11.50
   3   8   9    6.00   14.70
  -3   8  -9   15.90    7.30
  -4   8   9   59.29   17.70
   4  -8   9   25.00   19.90
  -4  -8  -9   22.00    7.60
  -4  -8   9   16.90    7.80
  -4  -8   9   43.20   10.60
   4  -8  -9   39.20   16.20
   4  -8  -9    7.40   18.10
   4   8   9   35.10   18.80
  -4   8  -9   39.00    9.80
  -5   8   9   35.70   16.20
  -5  -8  -9   11.10    7.30
   5  -8   9   24.40   21.20
  -5   8  -9   31.50    9.60
   5  -8  -9    7.20   20.20
   5   8   9   27.40   21.90
  -5  -8   9   44.60    9.70
   5  -8  -9   15.60   17.00
  -5  -8   9   26.80   10.00
   0   9  -9  132.89   21.00
   0  -9   9  102.99   22.90
   0  -9  -9  103.19   21.10
   0   9   9  124.49   27.00
   1  -9   9   18.40   14.70
  -1   9   9    9.80   11.20
  -1  -9  -9   19.70    8.60
   1  -9  -9   24.70    9.90
  -1   9  -9   11.90    7.10
  -1  -9   9   17.90   11.10
   1   9   9   15.20   12.80
  -2   9   9   -4.70   10.40
  -2  -9  -9   -0.90    5.90
   2  -9   9   20.20   15.30
   2  -9  -9   -2.50   20.00
  -2  -9   9    1.30    6.10
  -2  -9   9    3.60    9.50
   2  -9  -9   -3.80    9.60
  -2   9  -9    9.20    6.40
   2   9   9   -3.10   12.60
  -3   9   9   68.79   19.20
   3  -9   9   93.69   22.20
  -3  -9  -9   48.60   12.40
   3  -9  -9   80.69   24.90
   3  -9  -9   46.60   16.50
  -3  -9   9   91.09   15.40
  -3   9  -9   73.89   13.20
  -3  -9   9   41.30   11.10
   3   9   9   71.89   20.40
   4  -9   9   36.10   20.60
  -4   9   9    8.20   14.50
  -4  -9  -9   19.30    7.50
  -4  -9   9   14.30   10.80
   4  -9  -9    1.50   15.60
  -4  -9   9   12.80    7.50
   4  -9  -9   -6.60   21.60
   4   9   9  -12.20   18.50
  -4   9  -9   15.30    8.70
   0 -10   9   74.59   20.00
   0  10   9   87.49   22.70
   0 -10  -9   55.79   15.20
   1 -10   9  233.88   40.40
  -1  10   9  243.78   42.80
  -1 -10  -9  197.98   35.90
  -1  10  -9  286.57   36.30
   1 -10  -9  150.88   36.20
  -1 -10   9  252.97   37.80
   1  10   9  277.77   44.30
   2 -10   9   38.10   21.10
  -2 -10  -9   37.40   10.40
  -2  10   9   47.00   19.30
   2  10   9   46.30   20.40
   2 -10  -9   17.10   13.30
  -2 -10   9   13.30   14.20
  -2  10  -9   44.50   10.70
   0   0  10  411.86   42.60
   0   0 -10  279.17   40.50
   0   0  10  231.58   35.40
  -1   0  10  193.78   29.00
   1   0  10  220.78   28.50
   1   0  10  236.88   34.60
  -1   0 -10  180.98   31.70
   1   0 -10  218.18   34.00
  -2   0  10    2.70    3.40
   2   0  10    9.70    9.20
   2   0  10   -3.00    4.80
  -2   0  10    3.90    8.10
  -2   0 -10    0.50    4.00
   2   0 -10    3.60    7.40
   3   0  10  108.49   18.30
  -3   0  10   89.69   19.50
  -3   0 -10  111.29   16.90
   3   0 -10   97.09   21.40
  -3   0  10  116.29   16.90
   3   0  10  100.39   22.40
  -4   0  10   18.20    5.00
  -4   0  10    9.80   10.60
   4   0 -10   -0.90   10.70
  -4   0 -10    0.30    3.20
   4   0  10   -0.80   10.30
   4   0  10    5.40    7.50
  -5   0  10   93.59   16.20
   5   0  10   74.39   22.60
   5   0 -10   76.29   23.30
   5   0  10  113.99   22.30
  -5   0 -10   99.09   15.40
   6   0 -10   -9.20   14.90
  -6   0  10    0.50    5.50
   6   0  10   -3.90   14.30
  -7   0  10   37.50   10.40
   7   0  10   35.40   18.10
   7   0 -10   49.40   23.30
   0   1  10 1007.90  129.79
   0   1  10  882.51  120.59
   0  -1 -10  866.41  130.99
   0  -1  10  881.11  120.69
   0   1 -10  944.01  131.39
  -1   1  10  108.69   14.70
   1  -1  10   91.49   14.90
  -1  -1 -10   92.89   16.20
   1  -1  10   83.89   18.10
   1   1 -10  118.39   19.20
   1  -1 -10   78.29   17.50
  -1   1 -10   97.09   16.80
  -1  -1  10   90.09   14.50
   1   1  10   99.79   14.20
   1   1  10  106.39   19.60
  -1  -1  10  108.69   18.40
   2  -1  10  286.17   35.70
  -2   1  10  186.08   33.90
  -2   1  10  222.28   38.20
  -2  -1 -10  262.47   37.10
   2  -1  10  261.47   40.50
   2   1 -10  298.77   41.10
   2   1  10  264.07   34.50
   2   1  10  227.28   39.80
  -2  -1  10  243.48   34.50
   2  -1 -10  252.47   39.90
  -2   1 -10  252.07   36.80
  -2  -1  10  234.68   37.60
   3  -1  10   -0.50    8.60
   3  -1  10    6.80    7.90
  -3   1  10   -1.60    8.10
  -3   1  10   -1.30    2.80
  -3  -1 -10    1.80    3.00
   3   1 -10   13.30   10.60
  -3   1 -10    2.30    4.10
   3   1  10   14.20    7.80
  -3  -1  10   -1.50    8.70
   3  -1 -10   14.70    9.60
   3   1  10    6.60    8.00
  -3  -1  10    2.50    2.80
   4  -1  10   58.39   13.10
  -4   1  10   32.30    7.60
  -4  -1 -10   37.00    7.10
  -4   1  10   39.50   11.70
   4   1 -10   60.49   15.20
   4  -1  10   29.40   12.90
   4   1  10   53.59   14.80
   4   1  10   39.30   13.30
   4  -1 -10   43.90   14.20
  -4  -1  10   34.30    7.90
  -4   1 -10   35.60    7.30
   5   1 -10   50.89   17.00
   5  -1  10    9.90   12.00
  -5  -1 -10   36.10    7.10
   5  -1  10   32.30   15.30
  -5   1  10   73.19   15.00
  -5   1  10   43.50    8.50
   5   1  10   30.60   14.30
  -5  -1  10   34.10    8.40
   5  -1 -10   11.50   14.20
  -6  -1 -10  265.77   38.90
  -6   1  10  304.77   38.70
   6  -1  10  281.97   46.70
   6   1 -10  210.58   45.50
   6  -1  10  282.77   45.50
  -6  -1  10  237.38   37.60
   6   1  10  291.07   46.30
   6  -1 -10  184.38   45.20
  -7   1  10   24.10    9.70
   7   1 -10   45.70   23.30
   7  -1  10    9.40   14.40
  -7  -1  10   15.40    8.00
   7   1  10    3.30   15.50
   7  -1 -10   -1.40   18.40
   0  -2  10 2862.51  398.06
   0  -2  10 3281.77  420.96
   0  -2 -10 2976.70  430.46
   0   2 -10 2882.51  430.46
   0   2  10 3122.89  421.76
   0   2  10 2927.91  397.66
   1  -2  10   80.99   16.80
   1   2 -10   65.99   16.20
  -1   2  10   61.29   15.50
  -1   2  10   71.59   12.10
   1  -2  10   85.29   13.10
  -1  -2 -10   80.39   13.70
  -1  -2  10   63.19   15.20
   1  -2 -10   63.49   14.70
   1   2  10   83.29   17.60
  -1   2 -10   88.79   14.40
   1   2  10   98.19   11.70
  -1  -2  10   72.79   12.30
   2  -2  10  101.99   22.40
  -2   2  10  105.39   21.80
  -2  -2 -10  121.19   19.40
   2  -2  10  103.19   19.30
   2   2 -10  110.09   22.90
  -2   2  10  122.39   18.20
   2   2  10  148.59   17.90
  -2   2 -10  137.39   19.70
  -2  -2  10  118.59   21.10
   2  -2 -10  113.79   22.50
  -2  -2  10  106.79   18.00
   2   2  10  128.49   23.90
  -3   2  10  116.29   24.20
  -3   2  10  128.89   21.20
   3  -2  10  165.58   24.80
   3   2 -10  174.38   27.70
  -3  -2 -10  133.29   22.20
   3  -2  10  138.69   26.50
  -3   2 -10  135.69   22.40
  -3  -2  10  157.98   24.30
   3   2  10  136.29   22.00
   3  -2 -10  158.18   26.50
   3   2  10  172.88   28.20
  -3  -2  10  207.08   22.80
   4  -2  10   53.49   14.50
  -4   2  10   40.00    8.50
   4  -2  10   54.19   16.60
   4   2 -10   32.90   16.40
  -4   2  10   52.79   12.60
  -4  -2 -10   45.40    8.20
  -4  -2  10   42.60    8.90
   4  -2 -10   31.60   11.30
   4   2  10   64.89   14.70
  -5   2  10    8.50    5.60
   5  -2  10    2.00   11.80
   5  -2  10    9.90   12.50
  -5  -2 -10    5.10    4.00
   5   2 -10   18.10   15.00
  -5   2  10    3.20    9.70
  -5  -2  10    6.00    5.70
   5   2  10    0.40   10.60
   5  -2 -10   10.90   12.40
   6  -2  10   40.20   15.00
   6   2 -10   31.40   19.50
  -6   2  10   28.90    9.40
   6  -2  10    8.60   18.40
  -6  -2 -10   35.80    7.60
   6   2  10   42.00   17.20
   6  -2 -10   36.80   18.60
  -6  -2  10   24.60    8.50
   7  -2  10  117.79   28.10
   7   2 -10   85.59   31.80
  -7   2  10   85.39   18.30
  -7  -2 -10  126.39   18.00
  -7  -2  10  103.69   17.90
   7   2  10  115.59   29.40
   7  -2 -10   36.30   24.90
   0   3  10 1831.92  228.98
   0   3 -10 1702.03  248.18
   0   3  10 1833.02  244.18
   0  -3  10 1628.34  242.88
   0  -3  10 1569.54  229.38
   0  -3 -10 1728.13  248.18
  -1   3  10   44.20   11.00
   1   3 -10   21.50   11.80
   1  -3  10   42.40   11.80
  -1  -3 -10   30.10    7.60
   1  -3  10   26.30    7.50
  -1   3  10   41.80    6.90
  -1  -3  10   37.90    7.00
   1   3  10   30.50   11.80
   1   3  10   34.60    5.80
   1  -3 -10   33.20    9.20
  -1   3 -10   33.20    9.70
  -1  -3  10   39.30   11.60
   2  -3  10   36.60   12.10
  -2   3  10   38.90   11.00
   2  -3  10   23.50    9.20
   2   3 -10   49.00   13.90
  -2  -3 -10   37.50    7.70
  -2   3  10   29.60    7.20
   2  -3 -10   41.90   11.50
  -2  -3  10   42.70    7.50
  -2  -3  10   61.59   11.20
   2   3  10   23.80   10.40
  -3  -3 -10  183.78   27.90
  -3   3  10  151.88   29.60
   3  -3  10  170.68   32.40
   3  -3  10  235.98   31.00
   3   3 -10  192.38   34.00
  -3   3  10  183.38   26.60
   3  -3 -10  158.88   31.10
   3   3  10  229.98   34.10
  -3  -3  10  177.78   26.30
   4  -3  10  355.66   63.69
  -4  -3 -10  429.16   59.89
  -4   3  10  418.56   61.59
   4  -3  10  394.26   60.39
   4   3 -10  382.86   65.89
  -4   3  10  427.16   56.39
  -4  -3  10  413.96   56.19
   4  -3 -10  306.87   63.49
   4   3  10  462.05   65.39
   5  -3  10   92.89   27.30
  -5   3  10  151.68   24.10
  -5   3  10  140.09   20.90
   5  -3  10   83.19   24.70
  -5  -3 -10  136.29   20.80
   5   3 -10  125.89   29.20
   5  -3 -10   80.09   24.50
   5   3  10  152.78   28.20
  -5  -3  10  163.28   21.30
   6  -3  10  197.68   36.10
  -6   3  10  164.78   30.30
  -6   3  10  180.48   27.20
   6  -3  10  174.58   33.10
  -6  -3 -10  179.98   27.10
   6   3 -10  133.49   35.80
  -6  -3  10  185.08   26.80
   6  -3 -10  120.09   33.00
   6   3  10  209.98   36.40
  -7   3  10   81.09   16.50
   7  -3  10   47.00   30.80
   7  -3  10   71.29   24.40
   7   3 -10   70.09   29.20
  -7  -3 -10   84.29   14.20
  -7  -3  10   68.39   14.70
   7   3  10   99.69   27.30
   7  -3 -10   43.70   25.40
   0  -4 -10   16.10    5.90
   0   4  10   11.10    3.80
   0  -4  10    2.30    9.10
   0  -4  10    5.70    3.90
   0   4 -10    5.40   10.90
   0   4  10    5.10    8.10
  -1  -4 -10    6.30    4.30
   1  -4  10    7.40    9.70
   1  -4  10    2.20    4.80
  -1   4  10    4.20    3.80
  -1   4  10   -0.70    8.70
   1   4 -10    2.20   10.90
   1   4  10    4.00    8.20
  -1  -4  10    3.00    3.10
   1   4  10    5.70    3.10
  -1  -4  10    9.60    9.20
   1  -4 -10   13.60    6.60
   2   4 -10  263.97   33.20
  -2   4  10  180.08   29.10
   2  -4  10  199.28   27.80
   2  -4  10  181.48   29.90
  -2  -4 -10  194.38   26.60
  -2   4  10  150.48   24.20
  -2  -4  10  136.79   24.10
   2  -4 -10  132.49   27.70
   2   4  10  185.88   31.50
  -2  -4  10  152.28   27.20
   3  -4  10  279.77   39.10
  -3   4  10  247.28   34.40
   3  -4  10  221.18   40.00
   3   4 -10  191.48   40.50
  -3   4  10  255.17   39.00
  -3  -4 -10  255.87   35.90
   3  -4 -10  208.88   39.50
   3   4  10  230.98   40.00
  -3  -4  10  230.08   34.30
  -4   4  10   42.70   12.50
   4  -4  10   18.90   11.50
   4   4 -10   26.90   16.80
   4  -4  10   30.70   16.40
  -4  -4 -10   37.80    7.40
  -4   4  10   27.80    7.80
   4  -4 -10   15.60   11.40
   4   4  10   50.79   15.20
  -4  -4  10   40.20    8.50
  -5   4  10   83.79   19.80
   5  -4  10  100.59   22.30
   5  -4  10  104.89   25.70
   5   4 -10  115.59   28.20
  -5   4  10  119.49   17.90
  -5  -4 -10   98.59   16.40
  -5  -4  10   97.69   16.60
   5   4  10  139.49   25.70
   5  -4 -10   63.99   20.90
  -6   4  10   36.90   14.10
   6  -4  10   21.40   18.20
  -6  -4 -10   19.80    6.50
   6   4 -10   10.80   22.40
  -6   4  10   16.30    8.50
   6  -4  10   31.30   15.60
   6   4  10   33.10   18.00
   6  -4 -10   -7.60   16.40
  -6  -4  10   21.40    8.00
  -7   4  10   68.49   15.20
  -7  -4 -10   86.69   13.80
   7   4 -10   69.89   31.50
   7  -4  10   60.29   22.90
   7  -4  10   61.69   28.70
  -7  -4  10   71.59   15.00
   7   4  10   52.09   24.50
   7  -4 -10   29.50   24.60
   0  -5  10  228.78   34.00
   0  -5 -10  218.78   36.30
   0   5  10  253.67   39.80
   0   5  10  233.08   32.10
   0  -5  10  253.57   37.90
  -1   5  10   89.59   19.70
   1  -5  10  109.89   16.90
  -1  -5 -10   74.39   15.80
   1  -5  10   84.99   19.80
   1   5 -10  100.79   22.20
  -1   5  10   89.39   14.50
   1   5  10   88.79   19.80
  -1  -5  10   94.79   15.10
   1   5  10   99.09   13.70
   1  -5 -10  106.79   18.00
  -2  -5 -10  144.49   22.30
   2  -5  10  161.58   24.70
   2  -5  10  184.38   28.10
  -2   5  10  154.88   25.80
   2   5 -10  164.28   29.10
   2   5  10  129.79   25.70
  -2  -5  10  128.69   20.80
   2  -5 -10   97.29   23.20
  -3  -5 -10  301.57   44.60
  -3   5  10  330.37   48.20
   3  -5  10  246.18   45.50
   3  -5  10  282.77   49.30
   3   5 -10  367.26   53.39
   3   5  10  349.17   51.19
   3  -5 -10  267.57   47.70
  -3  -5  10  303.07   42.50
   4  -5  10  352.86   55.59
   4  -5  10  315.57   51.09
  -4   5  10  349.17   51.49
   4   5 -10  318.57   57.19
  -4  -5 -10  360.36   48.50
  -4  -5  10  323.37   46.40
   4   5  10  408.66   56.39
   4  -5 -10  193.68   51.09
  -5   5  10  -10.20   11.30
   5  -5  10   20.40   16.40
   5  -5  10   -4.90   13.40
  -5  -5 -10    2.60    4.30
   5   5 -10    4.60   20.80
   5  -5 -10  -19.10   11.40
  -5  -5  10    5.10    6.90
   5   5  10  -16.70   12.80
  -6  -5 -10   27.70    7.70
  -6   5  10   28.60   10.60
  -6   5  10   27.00   14.60
   6  -5  10   23.60   23.40
   6   5 -10   19.10   23.80
   6  -5  10   -1.30   19.10
   6   5  10   44.50   21.00
  -6  -5  10   36.10    9.50
   6  -5 -10   23.00   16.80
   0  -6 -10  137.29   24.40
   0  -6  10  122.09   22.70
   0  -6  10  154.78   22.00
   0   6 -10  146.59   22.10
   0   6  10  123.19   26.70
   1   6 -10   25.60    6.40
  -1   6  10   32.00   12.90
  -1  -6 -10   42.10    8.30
   1  -6  10   14.70    8.60
   1   6  10   12.50   10.70
  -1  -6  10   14.00    5.30
   1  -6 -10   19.50    8.10
  -1  -6  10   19.80    6.70
   1  -6 -10   15.70   12.30
  -2   6  10    7.10   11.20
   2  -6  10   23.30   10.00
  -2  -6 -10   13.30    6.00
   2  -6  10   23.20   14.20
   2  -6 -10    1.30    7.40
  -2  -6  10   15.10    6.20
   2  -6 -10   21.10   13.40
   2   6  10   21.90   10.70
  -3  -6 -10  147.09   24.80
   3   6 -10  185.48   35.20
  -3   6  10  190.78   30.00
   3  -6  10  200.08   30.80
   3  -6  10  173.38   31.60
  -3  -6  10  170.58   24.10
   3  -6 -10  110.29   26.80
   3  -6 -10  107.99   27.30
   3   6  10  199.48   31.10
  -4  -6 -10   65.39   12.70
  -4   6  10   92.89   19.00
   4  -6  10   62.89   20.00
   4  -6  10   65.69   21.70
   4   6 -10   26.10   24.50
   4  -6 -10   72.19   19.80
   4   6  10   64.89   20.30
   4  -6 -10   87.29   19.90
  -4  -6  10   82.49   13.60
  -5   6  10   15.50   13.60
   5  -6  10   20.00   17.20
   5  -6  10   11.40   20.10
  -5  -6 -10   11.80    5.50
   5   6 -10    2.30   24.60
   5  -6 -10    0.20   14.50
   5   6  10   -4.90   14.50
  -5  -6  10    7.20    7.00
   5  -6 -10   -1.10   14.20
   6   6 -10   14.80   28.80
  -6   6  10   38.00   16.30
  -6  -6 -10   44.10    8.60
   6  -6  10   17.10   22.60
   6   6  10   -1.30   21.10
   6  -6 -10  -13.10   14.60
  -6  -6  10   17.60    9.20
   0   7  10  152.18   29.70
   0  -7 -10  139.99   26.70
   0   7 -10  180.18   25.00
   0  -7  10  151.78   25.90
  -1   7  10   54.99   18.20
  -1  -7 -10   63.99   13.50
   1  -7  10   43.50   13.70
   1   7  10   90.99   19.40
  -1  -7  10   75.59   11.70
   1  -7 -10   25.70   12.20
   1  -7 -10   61.69   17.10
  -1  -7  10  100.09   14.80
  -1   7 -10   76.49   11.90
  -2  -7 -10   47.40   11.00
   2  -7  10   37.00   14.60
  -2   7  10   33.20   15.90
  -2  -7  10   54.69    9.80
   2  -7 -10   67.09   14.00
   2   7  10   52.39   16.90
  -2  -7  10   59.19   11.70
   2  -7 -10   35.90   15.40
  -2   7 -10   47.20   10.20
  -3   7  10   46.80   16.10
   3  -7  10   22.70   15.00
  -3  -7 -10   35.00    8.90
   3  -7 -10   19.10   12.70
  -3  -7  10   38.70    8.80
  -3   7 -10   37.20    9.00
  -3  -7  10   50.69   10.30
   3  -7 -10   40.00   17.20
   3   7  10   46.10   16.60
   4  -7  10   85.29   30.30
  -4   7  10  185.68   32.20
  -4  -7 -10  186.68   27.50
  -4  -7  10  191.58   28.10
   4   7  10  145.09   32.80
  -4   7 -10  202.38   28.60
  -4  -7  10  196.68   27.00
   4  -7 -10  118.09   32.40
   4  -7 -10  119.29   31.20
  -5   7  10   32.40   15.80
  -5  -7 -10    9.70    5.80
   5  -7  10   15.50   18.10
   5  -7 -10   17.00   18.80
  -5  -7  10   16.80    8.30
   5  -7 -10   22.30   17.10
   5   7  10   13.20   16.80
  -5   7 -10   21.80    8.00
  -5  -7  10    0.00    6.50
   0  -8 -10  110.09   23.00
   0  -8  10  143.79   24.50
   0   8  10  140.59   27.60
   0   8 -10  137.09   21.30
  -1  -8 -10   83.79   15.40
  -1   8  10  120.49   23.30
   1  -8  10   54.69   17.10
  -1  -8  10   57.89   15.50
   1   8  10   89.09   20.50
   1  -8 -10   82.29   23.30
   1  -8 -10   65.19   16.20
  -1   8 -10   75.99   13.70
  -2   8  10   36.60   15.80
  -2  -8 -10    7.40    6.50
   2  -8  10  -14.40   10.80
  -2  -8  10   -1.20    5.10
   2   8  10    6.60   12.10
   2  -8 -10    0.60    9.40
   2  -8 -10   25.90   18.40
  -2  -8  10   10.60    8.00
  -2   8 -10   10.40    6.10
   3  -8  10   43.90   17.40
  -3  -8 -10   12.60    7.00
  -3   8  10   38.90   16.50
   3  -8 -10    6.80   11.80
   3  -8 -10   14.00   16.30
  -3   8 -10   25.80    8.30
  -3  -8  10   31.20   10.30
   3   8  10   12.90   14.70
  -3  -8  10   26.50    7.30
  -4  -8 -10    6.30    5.90
  -4   8  10   21.50   15.80
   4  -8  10  -22.80   13.70
   4  -8 -10   19.40   18.90
  -4   8 -10    5.20    7.00
  -4  -8  10    3.50    6.30
  -4  -8  10   11.70    8.90
   4  -8 -10   11.10   14.80
   4   8  10   31.50   18.70
   0   9  10   35.60   16.60
   0  -9 -10   34.80   11.70
   0  -9  10   36.20   14.50
  -1   9  10   40.50   17.30
  -1  -9 -10   58.89   13.70
   1  -9  10   67.69   18.60
   1  -9 -10   49.50   14.80
  -1  -9  10   80.49   16.00
   1   9  10   68.69   19.70
  -1   9 -10   49.99   11.90
   2  -9  10   66.99   21.30
  -2   9  10   73.09   22.20
  -2  -9 -10   71.19   14.10
   2  -9 -10   55.09   24.40
  -2   9 -10   77.19   13.90
  -2  -9  10   65.29   15.60
   2  -9 -10   33.60   15.90
   2   9  10   59.89   20.50
  -3   9  10  -10.90   13.80
  -3  -9 -10    4.80    6.90
   3  -9  10   -9.40   15.10
   3   9  10  -19.30   15.10
  -3  -9  10    9.40    9.40
  -3   9 -10   15.50    7.60
   3  -9 -10    7.30   13.00
  -3  -9  10    1.90    6.40
   3  -9 -10    0.80   19.00
   0  10  10   67.19   21.80
   0 -10  10   36.90   18.20
   0 -10 -10   49.70   14.40
  -1  10  10   15.40   13.90
  -1 -10 -10    0.60    8.60
   1 -10  10   37.80   18.30
  -1 -10  10    9.90   13.40
  -1  10 -10   40.00   13.80
   1  10  10   44.10   17.60
   1 -10 -10    5.60   10.60
  -2 -10 -10   13.70    9.70
  -2  10  10   32.30   16.80
   2 -10  10   12.20   18.20
  -2  10 -10   45.30   11.30
   2  10  10   59.19   21.90
   2 -10 -10   27.30   13.80
  -2 -10  10   34.60   14.20
   0   0 -11  254.37   39.50
  -1   0 -11   12.60    6.90
  -1   0  11   15.60    9.30
   1   0  11   23.80    5.00
   1   0  11   28.00   11.40
   1   0 -11   21.00    9.10
  -1   0  11   16.20    4.70
  -2   0  11   18.40   10.70
   2   0  11   31.40   12.30
  -2   0 -11   28.20    6.80
   2   0 -11   10.90    8.70
  -2   0  11   11.40    4.90
   2   0  11   42.20    7.50
  -3   0  11   48.80   15.20
   3   0 -11   73.89   16.90
   3   0  11   69.99   13.30
  -3   0  11   55.89   10.80
   3   0  11   42.70   16.00
  -3   0 -11   74.69   11.60
  -4   0 -11   -2.10    4.30
  -4   0  11    7.00    4.20
  -4   0  11    4.20   13.70
   4   0 -11   24.90   13.40
   4   0  11    0.40    9.70
   4   0  11   13.60   11.80
  -5   0  11  345.17   53.99
   5   0 -11  457.45   65.19
   5   0  11  455.35   63.89
  -6   0  11   49.00   11.90
   6   0 -11   86.59   23.20
   6   0  11   90.49   21.80
   7   0 -11    4.10   18.20
   7   0  11   54.59   19.80
  -7   0  11   37.70   11.50
   0   1 -11    2.00    8.30
   0  -1  11   -0.60    3.00
   0   1  11   10.50    3.30
   0   1  11    0.40    8.20
   0  -1  11   -3.70    8.20
   0  -1 -11    7.90    6.20
  -1   1  11   34.60    7.00
  -1  -1 -11   29.40    8.40
  -1   1  11   25.00   11.10
   1   1 -11   27.50   10.70
   1  -1  11   33.00   11.40
   1  -1  11   40.00    7.70
  -1   1 -11   49.70   10.80
   1  -1 -11   40.20   10.70
   1   1  11   30.40   12.70
   1   1  11   53.99    7.10
  -1  -1  11   37.90   11.60
  -1  -1  11   38.70    7.20
   2  -1  11   40.70   12.80
   2  -1  11   30.40    8.80
  -2   1  11   44.70    7.80
  -2  -1 -11   42.70    8.50
  -2   1  11   45.30   13.00
   2   1 -11   32.80   11.90
   2  -1 -11   30.50   11.40
  -2  -1  11   42.90   12.40
   2   1  11   29.10    7.70
   2   1  11   19.80   11.30
  -2  -1  11   49.60    8.00
  -2   1 -11   45.40    9.30
   3  -1  11  500.85   68.69
  -3   1  11  427.46   59.29
  -3  -1 -11  399.26   63.39
  -3   1  11  470.65   65.49
   3   1 -11  435.36   68.59
   3  -1  11  421.36   61.59
   3   1  11  384.96   60.39
  -3   1 -11  450.05   63.49
   3  -1 -11  463.35   68.69
  -3  -1  11  568.74   65.59
  -3  -1  11  427.56   59.29
   3   1  11  422.86   67.89
  -4   1  11  395.46   56.89
  -4   1  11  445.46   62.49
   4  -1  11  427.26   60.19
   4  -1  11  443.56   66.49
  -4  -1 -11  443.66   60.59
   4   1 -11  352.06   65.89
  -4  -1  11  370.16   56.69
   4  -1 -11  405.86   66.59
   4   1  11  489.25   66.79
  -5   1  11  174.08   31.80
   5   1 -11  126.29   31.90
  -5   1  11  171.78   25.70
   5  -1  11  158.08   31.10
  -5  -1 -11  192.98   26.10
   5  -1  11  172.98   32.60
   5  -1 -11  115.39   31.70
  -5  -1  11  152.18   25.50
   5   1  11  198.08   33.50
   6   1 -11  121.49   34.50
   6  -1  11  283.07   38.80
  -6   1  11  177.48   26.40
  -6  -1  11  157.68   26.20
   6   1  11  235.08   36.20
   6  -1 -11  119.59   32.50
   7  -1  11  106.89   26.30
   7   1 -11  135.59   32.10
  -7   1  11   73.39   17.10
  -7  -1  11  101.09   17.40
   7  -1 -11   56.99   25.00
   7   1  11  133.29   27.60
   0  -2 -11   63.79   12.40
   0  -2  11   52.19   10.10
   0   2 -11   60.89   13.40
   0   2  11   66.19    9.80
   0   2  11   58.69   15.20
   0  -2  11   65.79   14.90
   1  -2  11   74.19   17.20
  -1  -2 -11   80.29   13.70
  -1   2  11   76.99   11.80
  -1   2  11   95.79   17.70
   1   2 -11   60.49   15.80
   1  -2  11   61.79   12.30
  -1  -2  11   65.89   15.50
  -1   2 -11   67.99   14.30
  -1  -2  11   89.89   12.20
   1   2  11   83.79   11.30
   1  -2 -11   50.59   14.10
   1   2  11   69.19   17.20
  -2   2  11   62.59   15.60
  -2   2  11   55.39   11.00
   2  -2  11   86.99   13.50
   2  -2  11   43.20   15.00
   2   2 -11   78.69   17.00
  -2  -2 -11   78.29   12.70
   2   2  11   39.70   16.80
  -2  -2  11   72.39   11.50
   2   2  11   78.79   11.40
  -2   2 -11   71.49   13.80
  -2  -2  11   48.90   15.20
   2  -2 -11   79.59   16.50
  -3  -2 -11   66.29   12.40
   3  -2  11   76.49   15.70
  -3   2  11   80.99   12.70
  -3   2  11   55.79   15.90
   3  -2  11   76.29   19.30
   3   2 -11   57.39   18.40
   3  -2 -11   69.59   17.00
  -3  -2  11   85.29   12.50
   3   2  11   79.79   17.50
  -4   2  11  108.59   17.80
   4  -2  11   65.39   21.20
   4   2 -11  129.69   25.10
  -4   2  11   91.59   21.30
   4  -2  11   74.99   22.90
  -4  -2 -11  168.38   19.00
   4  -2 -11  107.29   23.80
   4   2  11  130.79   24.30
  -4  -2  11   99.49   17.80
  -5   2  11  109.49   21.30
   5  -2  11  164.88   30.10
  -5   2  11  142.09   25.80
   5  -2  11  127.99   25.80
  -5  -2 -11  160.68   22.20
   5   2 -11   91.59   28.60
   5   2  11  159.98   30.20
  -5  -2  11  160.08   22.40
   5  -2 -11  121.79   28.60
  -6  -2 -11  345.57   50.99
   6  -2  11  359.86   56.19
   6  -2  11  378.36   58.49
   6   2 -11  288.77   59.49
  -6   2  11  360.56   49.70
   6   2  11  365.56   58.49
   6  -2 -11  229.08   56.59
  -6  -2  11  390.56   49.60
   7   2 -11   97.19   31.70
   7  -2  11   51.49   19.90
  -7   2  11   24.40   12.00
   7  -2 -11   58.09   25.90
   7   2  11   89.29   24.40
  -7  -2  11   56.69   11.90
   0  -3  11 2929.91  421.96
   0   3 -11 2899.91  431.56
   0  -3 -11 2983.30  431.66
   0   3  11 3045.20  398.66
   0  -3  11 3165.78  399.36
   0   3  11 2811.72  422.96
  -1   3  11  359.56   51.59
   1  -3  11  284.67   50.39
   1   3 -11  356.16   51.69
  -1   3  11  324.07   44.20
  -1  -3 -11  311.77   49.30
   1  -3  11  355.46   46.50
  -1  -3  11  372.06   49.99
  -1  -3  11  300.97   44.40
   1  -3 -11  330.67   50.59
  -1   3 -11  336.97   49.10
   1   3  11  323.97   43.70
   1   3  11  261.87   51.19
  -2  -3 -11  234.98   36.70
   2  -3  11  231.18   39.70
  -2   3  11  215.78   39.10
  -2   3  11  261.97   34.20
   2   3 -11  263.27   41.10
   2  -3  11  212.78   35.60
  -2  -3  11  265.87   37.90
   2   3  11  302.17   42.30
   2   3  11  230.28   33.30
  -2  -3  11  243.58   34.20
   2  -3 -11  214.68   38.70
  -3   3  11  113.89   25.80
  -3  -3 -11  148.79   23.30
   3  -3  11  175.08   26.20
   3   3 -11  198.38   30.80
  -3   3  11  126.69   21.80
   3  -3  11  146.59   28.40
   3  -3 -11  151.78   27.80
  -3  -3  11  164.58   22.60
   3   3  11  145.39   28.20
  -4   3  11  212.88   32.40
   4  -3  11  220.18   40.60
  -4   3  11  180.38   35.90
   4   3 -11  199.48   40.40
  -4  -3 -11  226.18   33.70
   4  -3  11  197.78   35.80
   4   3  11  268.27   41.00
  -4  -3  11  284.87   33.10
   4  -3 -11  185.88   37.70
   5  -3  11   14.50   15.00
  -5   3  11   40.60    8.90
  -5   3  11   21.80   12.50
   5  -3  11   20.50   14.70
   5   3 -11   21.10   19.70
  -5  -3 -11   38.00    7.10
  -5  -3  11   22.90    7.60
   5  -3 -11    6.80   12.30
   5   3  11    3.60   13.30
  -6  -3 -11   13.20    5.80
  -6   3  11   10.90   15.50
   6   3 -11    4.10   18.90
  -6   3  11    1.60    6.90
   6  -3  11   -6.60   17.40
   6  -3  11   12.50   13.20
   6  -3 -11   19.50   17.80
   6   3  11   22.20   17.50
  -6  -3  11   16.30    7.70
  -7   3  11   50.39   11.90
  -7  -3 -11   56.09   10.50
   7  -3  11   24.70   19.60
   7   3 -11   43.10   28.70
  -7  -3  11   25.10   10.60
   7   3  11   71.99   25.20
   7  -3 -11    7.50   21.50
   0  -4  11   46.70   10.10
   0  -4  11   53.39   14.60
   0   4  11   61.09    9.10
   0   4 -11   58.19   15.30
   0   4  11   83.19   17.00
   0  -4 -11   41.20   11.20
   1   4 -11  115.19   22.50
   1  -4  11  121.59   18.50
   1  -4  11  131.29   23.20
  -1   4  11   95.59   16.20
  -1   4  11  156.18   23.90
  -1  -4 -11  104.79   18.50
  -1  -4  11  101.39   16.90
   1   4  11  120.09   15.60
  -1  -4  11  106.99   20.60
   1   4  11  103.49   22.30
   1  -4 -11   86.99   19.30
   2  -4  11  102.79   19.40
   2   4 -11  105.89   24.10
   2  -4  11  130.49   23.60
  -2   4  11  109.49   21.80
  -2   4  11  100.29   16.80
  -2  -4 -11  116.29   18.80
   2  -4 -11  106.89   20.60
  -2  -4  11  128.69   17.50
   2   4  11   79.59   22.50
   3   4 -11  268.27   44.40
  -3  -4 -11  243.18   38.10
  -3   4  11  265.17   36.10
  -3   4  11  239.28   40.70
   3  -4  11  288.37   40.40
   3  -4  11  247.68   42.60
  -3  -4  11  230.88   35.90
   3   4  11  309.77   44.30
   3  -4 -11  231.48   41.50
  -4   4  11   40.30    9.90
   4   4 -11   26.90   19.90
  -4   4  11   41.90   13.90
   4  -4  11   58.69   19.20
   4  -4  11   68.19   18.10
  -4  -4 -11   53.39    9.80
   4  -4 -11   37.10   13.60
  -4  -4  11   59.79   10.60
   4   4  11   37.20   15.90
  -5   4  11   14.10   12.20
  -5  -4 -11   13.90    5.30
   5  -4  11   -5.40   16.60
   5   4 -11    4.90   19.30
  -5   4  11   12.90    7.60
   5  -4  11    0.80   13.50
   5  -4 -11   15.30   13.40
   5   4  11   17.20   14.80
  -5  -4  11    7.10    6.20
  -6   4  11    3.30   14.70
  -6   4  11   10.50    8.70
  -6  -4 -11   20.00    6.50
   6   4 -11  -16.30   23.80
   6  -4  11    5.30   15.70
   6  -4  11   -9.30   17.40
   6   4  11    7.20   16.00
   6  -4 -11   33.30   18.30
  -6  -4  11   10.70    7.70
   0   5  11   23.60   12.20
   0  -5  11    4.60    5.10
   0  -5 -11    8.80    6.80
   0  -5  11    5.50   11.50
   0   5  11   14.60    4.80
  -1   5  11  235.68   39.90
   1   5 -11  211.08   39.90
  -1   5  11  258.17   33.00
   1  -5  11  252.97   39.50
  -1  -5 -11  246.48   37.10
   1  -5  11  255.37   35.60
  -1  -5  11  238.38   34.00
   1   5  11  196.48   38.50
  -1  -5  11  239.18   38.10
   1  -5 -11  178.48   36.70
  -2  -5 -11   24.80    9.80
  -2   5  11   67.19    9.10
  -2   5  11   30.00   12.80
   2  -5  11   32.20   11.50
   2   5 -11   44.10   17.80
   2  -5  11    8.80   13.70
   2  -5 -11   23.70   10.10
   2   5  11   61.09   15.30
  -2  -5  11   45.10    8.80
  -3   5  11  234.48   34.80
  -3   5  11  161.48   27.40
  -3  -5 -11  203.58   29.70
   3   5 -11  185.28   37.10
   3  -5  11  249.97   37.30
   3  -5  11  276.27   35.00
  -3  -5  11  155.48   27.50
   3  -5 -11  155.68   32.20
   3   5  11  274.67   37.80
  -4   5  11   69.19   13.20
   4  -5  11   69.49   19.40
   4  -5  11   67.89   22.80
  -4  -5 -11   73.09   13.00
  -4   5  11   61.09   17.70
   4   5 -11   74.09   24.90
   4  -5 -11   65.69   19.00
   4   5  11   89.49   21.00
  -4  -5  11   72.19   13.20
   5  -5  11    5.10   17.30
   5  -5  11   38.70   21.10
  -5   5  11   24.90    8.70
   5   5 -11   24.80   24.10
  -5   5  11   33.80   14.90
  -5  -5 -11   23.30    6.90
  -5  -5  11   25.40    8.30
   5  -5 -11    6.50   13.00
   5   5  11   27.00   18.60
   6  -5  11   26.90   20.30
  -6  -5 -11    4.30    5.80
   6   5 -11    0.70   25.20
   6  -5  11   -7.70   18.30
  -6   5  11   -5.90    7.80
  -6   5  11    5.30   13.60
   6  -5 -11    1.60   17.60
  -6  -5  11   14.80    7.80
   6   5  11    4.30   18.80
   0  -6 -11  646.24  108.69
   0   6  11  944.61  113.49
   0  -6  11  710.43  100.99
   0   6  11  785.02   99.69
  -1   6  11  716.33   87.49
   1  -6  11  595.24   78.69
  -1  -6 -11  576.94   81.79
   1  -6  11  609.44   84.29
  -1   6  11  591.14   74.89
   1   6 -11  556.44   78.79
   1   6  11  475.25   83.69
  -1  -6  11  474.65   80.39
   1  -6 -11  521.35   83.49
  -1  -6  11  613.24   76.09
  -2   6  11   67.49   18.40
   2  -6  11   85.19   21.80
   2   6 -11   83.79   23.80
   2  -6  11   54.29   15.50
  -2  -6 -11   66.19   13.70
  -2  -6  11   81.39   13.40
   2   6  11   62.39   18.60
   2  -6 -11   77.39   16.00
   3   6 -11  123.09   29.90
   3  -6  11  136.39   27.80
  -3  -6 -11  105.19   19.10
  -3   6  11  163.48   26.00
   3  -6  11   85.09   22.50
  -3  -6  11  120.39   18.60
   3   6  11  107.49   25.10
   3  -6 -11  101.59   22.30
  -4   6  11   38.80   14.70
   4  -6  11   36.50   16.80
   4   6 -11   31.70   24.90
   4  -6  11    7.60   17.00
  -4  -6 -11   23.90    7.30
   4   6  11   29.50   15.50
   4  -6 -11    9.10   13.10
  -4  -6  11   33.90    8.70
  -5  -6 -11   32.20    7.80
   5  -6  11    6.20   17.10
   5  -6  11   56.99   23.30
  -5   6  11   16.30   14.80
   5   6 -11    5.10   26.30
  -5   6  11   10.70    8.90
   5  -6 -11   34.50   16.50
  -5  -6  11   35.80    9.70
   5   6  11   19.10   18.00
   0   7  11  295.27   48.40
   0  -7 -11  240.58   44.60
   0  -7  11  280.97   43.00
   0   7 -11  320.37   42.60
   1  -7  11   71.19   17.70
  -1  -7 -11  101.09   17.60
  -1   7  11   75.69   22.30
   1   7  11   73.69   21.20
   1  -7 -11   63.99   17.30
  -1  -7  11  100.39   16.10
  -1   7 -11  106.39   15.80
  -1  -7  11   90.29   16.90
  -2   7  11  290.47   44.30
   2  -7  11  232.88   40.20
  -2  -7 -11  216.58   38.70
   2  -7 -11  185.88   39.20
  -2  -7  11  281.47   38.00
   2   7  11  292.67   44.80
   2  -7 -11  184.48   39.70
  -2   7 -11  264.47   37.70
  -2  -7  11  282.77   37.10
  -3  -7 -11   15.70    6.60
  -3   7  11    5.60   13.20
   3  -7  11   12.30   13.10
  -3   7 -11    8.00    6.10
  -3  -7  11   18.60    6.20
   3  -7 -11   27.10   12.40
   3  -7 -11  -13.00   16.10
   3   7  11   22.90   15.70
  -3  -7  11    8.30    7.30
  -4  -7 -11   73.49   12.80
  -4   7  11   86.79   20.40
   4  -7  11   63.79   22.70
   4  -7 -11   26.10   17.20
   4  -7 -11   12.80   18.80
  -4  -7  11   62.29   12.50
  -4  -7  11   66.39   12.50
  -4   7 -11   48.10   12.50
   4   7  11   55.79   20.10
   5  -7  11   22.90   22.10
  -5  -7 -11   49.70   10.60
  -5   7  11   75.79   20.00
   5  -7 -11   34.90   18.50
  -5  -7  11   34.90   10.70
  -5   7 -11   45.60   11.80
   5   7  11   47.80   22.00
  -5  -7  11   50.19   12.00
   0   8  11   70.99   21.00
   0  -8  11   82.49   17.70
   0  -8 -11   77.99   16.80
  -1   8  11   25.60   15.40
   1  -8  11   33.00   13.70
  -1  -8 -11   29.70   10.50
  -1   8 -11   33.90    8.50
   1   8  11   20.70   15.50
   1  -8 -11   41.10   12.20
  -1  -8  11   53.19   11.70
  -2  -8 -11   13.10    8.10
   2  -8  11   23.50   15.70
  -2   8  11   66.59   19.50
  -2  -8  11   15.00    7.90
   2  -8 -11   34.50   20.80
   2   8  11   48.70   16.90
  -2   8 -11   19.70    7.40
  -2  -8  11   32.30   10.60
   2  -8 -11   14.00   11.90
  -3   8  11   63.29   19.90
  -3  -8 -11   42.70   11.10
   3  -8  11   39.70   19.30
  -3  -8  11   54.79   11.00
   3  -8 -11   60.29   22.60
  -3   8 -11   53.09   11.80
  -3  -8  11   35.80   12.00
   3  -8 -11   35.00   16.20
   3   8  11   84.29   22.80
  -4   8  11  -12.30   14.30
   4  -8  11   -2.40   17.40
  -4  -8 -11    3.40    6.20
  -4   8 -11    8.80    7.20
   4  -8 -11  -19.70   20.10
   4   8  11    0.20   15.70
  -4  -8  11   13.40    8.90
   4  -8 -11   13.90   15.60
  -4  -8  11   17.30    7.70
   0  -9  11   11.30   11.80
   0  -9 -11   -0.60    8.10
   0   9  11   -4.30   13.50
  -1   9  11   -3.70   14.70
  -1  -9 -11   23.80   10.00
   1  -9  11   28.00   14.70
   1   9  11   41.70   18.70
  -1   9 -11   49.90   10.80
   1  -9 -11    7.10   10.90
  -1  -9  11   19.70   12.10
  -2   9  11   22.70   19.50
  -2  -9 -11    6.90    8.80
   2  -9  11   37.40   17.20
   2  -9 -11   16.70   13.00
   2   9  11   58.69   20.30
  -2  -9  11   22.50   11.40
  -2   9 -11   27.00    8.60
   3  -9  11   -6.70   15.40
  -3  -9 -11    5.10    7.20
  -3   9  11    4.70   17.00
  -3  -9  11   -7.80    8.60
   3  -9 -11   -3.70   12.80
  -3   9 -11    7.40    7.80
  -3  -9  11    1.00    8.60
   3  -9 -11   17.70   22.70
   3   9  11   -6.90   15.10
   0 -10  11    7.70   14.20
   0 -10 -11   13.30   10.40
   0  10  11   11.70   15.70
  -1  10  11  -16.00   14.00
   1 -10  11   -0.80   16.70
  -1 -10 -11   14.00    8.60
   1  10  11   13.80   18.90
   1 -10 -11    4.60   12.10
  -1 -10  11   -6.10   12.50
   0   0  12  654.13   92.89
   0   0 -12  768.02  101.79
   1   0 -12  424.76   69.19
  -1   0 -12  399.96   67.39
  -1   0  12  518.85   61.39
   1   0  12  437.36   61.19
   1   0  12  414.66   68.59
   2   0  12   49.00   15.40
  -2   0  12   45.90    8.70
  -2   0 -12   43.60   10.00
   2   0 -12   52.29   13.90
   2   0  12   47.90    9.80
  -2   0  12   46.10   14.40
  -3   0  12  136.49   22.80
  -3   0  12  100.29   17.40
   3   0  12  113.69   19.90
   3   0 -12   87.89   23.40
   3   0  12   87.59   23.40
  -3   0 -12  133.59   18.80
  -4   0  12   28.40    8.30
  -4   0 -12   71.09   10.50
   4   0  12   43.60   15.60
   4   0 -12   43.90   17.00
  -4   0  12   66.99   20.10
   4   0  12   56.39   17.00
  -5   0  12   15.50    6.10
   5   0 -12    0.70   15.70
   5   0  12   -8.90   11.40
  -6   0  12   12.10    7.70
   6   0 -12    8.80   19.40
   6   0  12    2.90   13.90
  -7   0  12   10.00    9.00
   7   0  12   15.90   16.40
   7   0 -12   -3.50   19.10
   0  -1  12    7.20   10.20
   0   1 -12    3.20    8.50
   0  -1 -12    4.10    6.70
   0   1  12    9.50    9.50
   0  -1  12    3.30    3.60
   0   1  12    1.80    3.30
   1  -1  12  412.96   58.79
   1  -1  12  374.86   64.99
  -1   1  12  478.05   58.69
  -1  -1 -12  342.17   64.29
   1   1 -12  440.46   66.39
  -1  -1  12  483.55   58.79
   1   1  12  426.36   58.29
  -1   1 -12  455.05   65.09
   1  -1 -12  420.66   65.99
   1   1  12  416.86   66.29
  -2   1  12   77.19   16.20
   2  -1  12   38.10   16.30
  -2   1  12   53.09   10.40
  -2  -1 -12   43.80   11.40
   2   1 -12   56.69   15.30
   2  -1  12   63.49   12.00
   2  -1 -12   77.89   16.10
   2   1  12   66.49   11.20
  -2  -1  12   80.99   11.20
  -2   1 -12   66.49   12.70
   2   1  12   63.49   17.50
  -2  -1  12   75.49   16.20
   3  -1  12   29.60   15.00
  -3   1  12   27.80    5.90
   3  -1  12   33.40   10.50
   3   1 -12   26.40   13.60
  -3  -1 -12   17.20    6.50
  -3   1  12    6.60   12.00
  -3  -1  12   22.50    5.80
  -3   1 -12   19.10    8.60
  -3  -1  12   19.80   13.90
   3   1  12   18.90   12.30
   3   1  12    1.00    9.90
   3  -1 -12   10.90   10.30
   4  -1  12   35.30   16.50
  -4   1  12   48.30   15.40
   4  -1  12   23.60   12.40
   4   1 -12    9.60   15.00
  -4   1  12   42.90    8.10
  -4  -1 -12   26.90    7.20
   4   1  12   15.30   11.50
  -4  -1  12   31.60    7.10
   4  -1 -12   28.60   14.70
  -5  -1 -12   99.89   12.90
   5   1 -12   83.19   23.10
   5  -1  12   35.80   16.30
   5  -1  12   80.79   24.50
  -5   1  12   52.49   11.90
   5   1  12   97.79   22.50
  -5  -1  12   48.00   12.30
   5  -1 -12   73.09   22.90
  -6   1  12  199.28   29.60
   6  -1  12  168.48   36.90
   6   1 -12  133.19   38.30
  -6  -1  12  225.78   30.00
   6   1  12  232.98   39.00
   6  -1 -12  142.59   37.00
  -7   1  12   12.80    9.00
   7  -1  12    1.10   15.90
   7   1 -12  -12.50   23.30
  -7  -1  12   -2.20    7.50
   7  -1 -12  -19.50   17.20
   7   1  12   -1.70   17.00
   0   2  12   -0.70    8.90
   0   2  12   13.60    4.10
   0  -2  12    3.70    9.80
   0  -2  12    3.70    3.80
   0  -2 -12    4.30    6.10
   0   2 -12   -6.50    7.70
  -1  -2 -12  392.66   71.49
   1  -2  12  508.35   66.59
   1   2 -12  477.55   74.29
  -1   2  12  504.45   73.79
  -1   2  12  521.55   65.99
   1  -2  12  541.45   74.19
   1  -2 -12  420.06   73.49
  -1   2 -12  440.76   71.89
   1   2  12  510.75   65.59
   1   2  12  553.04   75.39
  -1  -2  12  525.45   66.19
   2   2 -12   86.09   20.90
  -2  -2 -12   87.89   16.90
   2  -2  12   89.09   17.20
   2  -2  12  149.19   23.50
  -2   2  12  103.39   15.70
  -2   2  12   94.49   20.40
  -2  -2  12  107.99   20.80
  -2  -2  12  137.29   16.50
   2   2  12  103.99   22.90
   2   2  12   95.29   15.50
  -2   2 -12  103.19   19.30
   2  -2 -12   67.79   19.00
   3  -2  12  117.99   19.20
   3   2 -12  107.09   22.30
   3  -2  12   92.19   21.90
  -3   2  12   93.29   20.30
  -3  -2 -12   96.59   15.80
  -3   2  12   69.69   14.40
  -3  -2  12   99.49   15.10
   3   2  12  113.99   21.50
   3  -2 -12   92.09   21.20
  -4   2  12  208.28   38.70
  -4   2  12  252.27   35.00
   4  -2  12  185.78   40.80
   4  -2  12  326.07   39.70
  -4  -2 -12  270.97   36.00
   4   2 -12  163.48   41.50
   4   2  12  289.57   42.60
  -4  -2  12  236.78   34.70
   4  -2 -12  167.68   39.80
  -5   2  12  128.99   20.40
   5  -2  12  185.18   32.70
  -5  -2 -12  127.69   20.40
   5  -2  12  128.89   26.20
   5   2 -12  149.49   31.10
  -5   2  12  154.88   26.90
  -5  -2  12  110.79   19.90
   5  -2 -12   86.29   26.60
   5   2  12  147.79   29.70
   6   2 -12   -2.80   20.50
   6  -2  12   43.80   19.90
  -6   2  12   27.50    9.70
  -6  -2 -12   23.80    8.10
   6   2  12   37.60   18.50
   6  -2 -12   58.39   23.40
  -6  -2  12   31.80    8.90
   0   3  12  887.41  131.19
   0  -3  12  905.11  131.89
   0   3 -12 1097.79  143.39
   0  -3 -12  992.00  142.99
   0   3  12 1092.99  142.39
   0  -3  12 1158.48  141.19
  -1  -3 -12  253.37   41.10
   1   3 -12  224.88   42.60
   1  -3  12  313.17   38.90
   1  -3  12  292.97   43.70
  -1   3  12  258.27   43.40
  -1   3  12  270.07   37.30
   1  -3 -12  224.28   41.80
  -1  -3  12  285.47   42.30
   1   3  12  269.27   36.20
   1   3  12  325.27   47.10
  -1   3 -12  271.67   41.90
  -1  -3  12  250.97   37.60
  -2  -3 -12   63.19   12.50
  -2   3  12   66.29   17.10
   2  -3  12   53.49   13.20
   2  -3  12   48.80   17.20
   2   3 -12   92.99   19.20
  -2   3  12   79.39   11.60
  -2  -3  12   72.99   11.60
   2   3  12   59.99   17.90
   2  -3 -12   57.19   15.40
  -2  -3  12   55.79   18.40
  -3   3  12   89.39   19.30
  -3   3  12   70.09   13.10
   3   3 -12   83.69   21.40
  -3  -3 -12   76.59   14.10
   3  -3  12  109.19   18.10
   3  -3  12   97.19   22.70
  -3  -3  12   81.69   13.60
   3  -3 -12   68.19   18.10
   3   3  12   93.39   19.70
   4  -3  12   15.50   13.50
   4  -3  12   20.10   12.40
  -4  -3 -12   19.80    6.30
  -4   3  12   15.60    6.10
  -4   3  12   17.80   13.30
   4   3 -12   24.30   16.80
   4  -3 -12   28.50   14.40
   4   3  12   40.80   15.50
  -4  -3  12   25.80    7.50
  -5   3  12  122.69   21.50
   5   3 -12  154.38   33.50
   5  -3  12  127.29   27.20
  -5  -3 -12  161.48   22.10
   5  -3  12   92.29   27.70
  -5   3  12  115.79   26.30
   5   3  12  106.19   29.00
   5  -3 -12  103.29   26.50
  -5  -3  12  168.08   22.30
  -6   3  12   48.60   12.10
   6  -3  12  110.59   28.00
  -6  -3 -12   65.49   11.20
   6   3 -12   65.89   25.50
   6  -3  12   51.69   19.60
   6  -3 -12   70.49   21.60
  -6  -3  12   29.70   11.00
   6   3  12  102.99   25.10
   0  -4 -12   90.29   22.10
   0  -4  12  124.89   25.00
   0   4  12  114.59   25.70
   0  -4  12  134.09   20.80
   0   4 -12  164.78   26.30
   0   4  12  169.08   19.90
  -1   4  12   75.39   18.70
   1  -4  12   77.79   18.70
   1  -4  12   75.89   14.40
  -1   4  12   70.79   12.40
  -1  -4 -12   64.79   14.60
   1   4 -12   71.49   19.60
  -1  -4  12   61.39   17.70
   1   4  12   62.69   18.70
   1   4  12  110.79   12.20
  -1  -4  12   65.09   12.70
   1  -4 -12   69.49   16.00
   2   4 -12  225.98   34.40
   2  -4  12  204.08   33.30
  -2   4  12  199.58   32.20
   2  -4  12  177.28   28.10
  -2  -4 -12  174.28   28.20
  -2   4  12  170.68   25.60
   2  -4 -12  143.89   29.50
   2   4  12  176.68   33.10
  -2  -4  12  171.78   26.00
  -3   4  12  184.38   35.00
   3  -4  12  242.28   34.60
  -3   4  12  229.98   30.40
   3  -4  12  252.27   39.20
   3   4 -12  228.58   39.40
  -3  -4 -12  181.78   31.80
  -3  -4  12  203.78   30.30
   3   4  12  231.78   38.20
   3  -4 -12  178.58   35.50
  -4  -4 -12   30.30    8.60
   4   4 -12   52.89   20.90
  -4   4  12   51.19   16.20
   4  -4  12   58.29   16.10
  -4   4  12   41.20    9.70
   4  -4  12   39.50   16.70
   4   4  12   81.69   19.70
   4  -4 -12   48.70   16.10
  -4  -4  12   37.90    9.40
  -5   4  12   46.70   17.60
   5   4 -12   86.19   25.90
   5  -4  12   92.89   21.80
  -5   4  12   43.80   11.70
   5  -4  12   39.40   21.50
  -5  -4 -12   54.59   11.30
  -5  -4  12   89.99   13.40
   5   4  12   81.69   22.20
   5  -4 -12   35.70   17.80
  -6   4  12   48.90   12.70
   6   4 -12    2.00   25.40
  -6  -4 -12   55.19   11.20
   6  -4  12   85.69   26.80
   6  -4  12   56.39   25.00
  -6   4  12   41.60   20.30
  -6  -4  12   87.09   13.60
   6   4  12   54.19   25.60
   6  -4 -12   25.40   20.40
   0  -5  12  137.39   22.80
   0  -5 -12  145.79   25.20
   0   5  12  163.78   29.00
   0  -5  12  116.09   26.70
   0   5  12  150.88   21.10
   1  -5  12  222.58   44.20
   1  -5  12  267.37   40.10
  -1   5  12  319.57   38.30
  -1   5  12  301.47   46.20
   1   5 -12  283.57   46.40
  -1  -5 -12  230.98   41.90
   1   5  12  311.57   47.30
  -1  -5  12  318.97   45.00
   1  -5 -12  192.28   42.30
  -1  -5  12  304.17   39.60
   2   5 -12   84.79   21.40
   2  -5  12   51.59   18.10
  -2   5  12   53.99    9.70
  -2  -5 -12   50.29   11.10
   2  -5  12   43.00   13.20
  -2   5  12   60.39   17.10
   2   5  12   29.10   15.50
   2  -5 -12   55.69   14.20
  -2  -5  12   48.00   10.20
   3  -5  12   19.90   12.40
  -3  -5 -12   15.20    6.50
  -3   5  12   35.60   14.70
  -3   5  12   34.60    7.30
   3  -5  12   22.60   16.50
   3   5 -12    7.50   19.20
  -3  -5  12   20.30    6.70
   3  -5 -12    7.80   10.30
   3   5  12   -0.50   10.90
  -4   5  12   20.70    7.70
   4   5 -12   41.50   22.70
  -4  -5 -12   21.60    7.20
   4  -5  12   21.60   14.40
   4  -5  12   21.90   18.70
  -4   5  12   31.60   15.40
   4  -5 -12   22.20   13.90
  -4  -5  12   37.90    8.70
   4   5  12   12.10   14.00
   5  -5  12    1.90   16.50
   5   5 -12   27.10   22.70
  -5   5  12    5.70   14.40
  -5   5  12    5.20    7.10
  -5  -5 -12    2.40    5.60
   5  -5  12   10.70   19.10
   5  -5 -12  -13.70   13.60
   5   5  12   18.50   18.60
  -5  -5  12   20.10    7.60
  -6   5  12   41.00   17.50
   6  -5  12   49.50   24.80
  -6  -5 -12   44.20    9.10
   6  -5  12    9.20   22.70
  -6   5  12   20.00   10.50
   6   5 -12  -10.90   25.50
   6   5  12   22.20   21.80
   6  -5 -12   31.20   20.10
  -6  -5  12   24.00   10.20
   0   6  12  980.00  121.49
   0  -6 -12  712.83  116.69
   0  -6  12  862.71  117.29
   0  -6  12  799.62  108.39
   1  -6  12   32.10   12.30
   1  -6  12   52.19   18.90
  -1  -6 -12   58.89   13.00
  -1   6  12   70.69   18.70
  -1   6  12   84.29   11.20
   1   6  12   64.79   17.70
   1  -6 -12   20.60   13.10
  -1  -6  12   62.29   11.60
  -2  -6 -12   26.50    8.80
   2  -6  12   41.40   11.90
  -2   6  12   30.20    7.60
   2   6 -12   11.70   21.10
  -2   6  12    2.50   13.60
   2  -6  12   28.60   16.50
   2   6  12   24.50   13.60
  -2  -6  12   39.70    8.80
   2  -6 -12   16.60   10.20
  -3  -6 -12   99.79   16.10
   3  -6  12  117.39   26.10
   3   6 -12  111.39   29.20
  -3   6  12   67.89   14.00
  -3   6  12   72.69   20.80
   3  -6  12   95.49   21.40
  -3  -6  12  102.49   15.70
   3  -6 -12   67.99   19.00
   3   6  12   38.20   19.20
  -4  -6 -12   24.00    7.90
   4  -6  12   50.89   21.80
   4  -6  12   28.10   17.20
   4   6 -12   25.40   25.80
  -4   6  12   45.50   16.90
  -4   6  12   36.50    9.50
   4  -6 -12   21.90   15.20
  -4  -6  12   23.70    8.80
   4   6  12   16.40   14.70
  -5  -6 -12   14.70    7.30
   5  -6  12   -5.70   19.20
   5   6 -12   19.30   28.90
   5  -6  12   17.10   19.70
  -5   6  12   22.40    9.30
  -5   6  12   18.40   16.40
  -5  -6  12   26.60    9.40
   5  -6 -12   20.40   16.70
   5   6  12   31.20   20.60
   0   7 -12  530.55   71.79
   0  -7  12  515.85   71.49
   0  -7 -12  409.16   75.49
   0   7  12  531.35   79.49
  -1   7  12   62.79   20.20
   1  -7  12   62.99   16.00
  -1  -7 -12   52.69   13.90
  -1   7  12   75.19   12.90
  -1   7 -12   67.39   12.00
  -1  -7  12   69.49   14.40
   1   7  12   76.99   20.00
   1  -7 -12   48.50   14.60
   2  -7  12   34.30   14.20
  -2   7  12   14.50    7.50
  -2  -7 -12   26.60    9.40
  -2   7  12   51.89   18.60
   2   7  12   31.20   15.60
   2  -7 -12   12.90   10.40
  -2  -7  12   24.20    7.60
  -2  -7  12   25.10    8.80
  -3  -7 -12    4.40    5.90
  -3   7  12   -0.10   13.30
   3  -7  12   -0.40   13.80
  -3  -7  12    4.80    7.10
   3   7  12  -13.10   12.40
   3  -7 -12    6.50   12.20
  -3  -7  12    1.20    5.60
   4  -7  12   12.10   17.90
  -4   7  12   21.00   15.90
  -4  -7 -12   16.40    7.20
   4   7  12    5.10   16.80
   4  -7 -12   39.50   16.90
  -4  -7  12   29.80    9.20
  -5   7  12   69.19   22.40
   0  -8  12  436.56   56.79
   0   8  12  406.46   61.89
   0  -8 -12  323.87   57.79
   1  -8  12   96.09   21.30
  -1   8  12  132.79   27.60
  -1  -8 -12   86.49   18.50
  -1  -8  12   82.69   18.40
   1  -8 -12   69.89   19.50
  -1   8 -12  114.89   17.30
   1   8  12  101.19   25.20
  -2  -8 -12  102.09   18.20
   2  -8  12   84.49   21.90
  -2   8  12   75.59   24.80
   2   8  12   69.99   24.30
  -2   8 -12   94.19   16.40
  -2  -8  12   95.09   17.50
   2  -8 -12   70.99   19.40
  -3   8  12   10.80   16.90
   3  -8  12   25.70   17.40
  -3  -8 -12   22.50    8.30
   3  -8 -12   16.40   14.00
  -3   8 -12   14.30    7.70
   3  -8 -12  -14.40   17.40
  -3  -8  12   15.40    7.80
   3   8  12   -3.90   15.70
  -3  -8  12    5.80    8.70
  -4  -8 -12   41.80   10.90
   4  -8  12   48.30   24.30
  -4   8  12   42.40   20.20
   4   8  12   33.00   19.80
  -4  -8  12   50.19   10.80
   4  -8 -12    9.50   16.90
  -4  -8  12   60.09   13.10
  -4   8 -12   35.50   11.00
   0   9  12   37.60   18.50
   0  -9  12   71.79   18.60
   0  -9 -12   58.19   14.90
  -1  -9 -12   21.10   10.70
  -1   9  12   45.20   20.60
   1  -9  12   58.09   18.60
   1  -9 -12   32.90   13.30
  -1   9 -12   44.30   13.70
  -1  -9  12   27.60   13.60
   1   9  12   18.00   17.20
  -2   9  12   72.89   24.90
  -2  -9 -12   58.39   14.90
   2  -9  12   84.39   21.60
  -2  -9  12   37.00   14.90
   2  -9 -12   60.89   17.80
  -2   9 -12   65.99   13.40
   2   9  12   50.99   20.60
   0   0 -13  213.58   34.60
  -1   0 -13   44.40   11.80
  -1   0  13   57.69   15.30
   1   0  13   39.80    8.90
   1   0  13   34.30   15.80
   1   0 -13   58.19   14.20
  -1   0  13   77.39   10.00
   2   0 -13    4.90   10.40
   2   0  13    0.80   11.70
  -2   0 -13   15.80    8.20
  -2   0  13   32.10    6.50
   2   0  13   27.10    7.30
  -2   0  13   14.30   13.70
  -3   0  13  161.28   24.10
   3   0  13  138.19   30.20
  -3   0 -13  172.18   26.20
   3   0  13  171.58   26.60
  -3   0  13  152.28   29.50
   3   0 -13  158.18   30.60
  -4   0  13  124.99   17.40
   4   0 -13   45.30   22.10
   4   0  13  120.49   27.30
   5   0 -13  143.39   29.40
   5   0  13   87.79   25.50
  -5   0  13  123.19   19.60
   6   0  13    0.50   15.40
  -6   0  13    7.90    7.30
   6   0 -13    1.50   19.60
   0  -1  13    2.70   11.40
   0  -1 -13   14.00    8.30
   0   1  13   14.90   11.50
   0   1 -13   15.40   10.50
   0  -1  13   12.90    4.80
   0   1  13   11.00    4.40
  -1  -1 -13  580.54  100.79
  -1   1  13  730.53   92.89
   1  -1  13  681.63  101.89
   1  -1  13  756.22   93.19
   1   1 -13  647.44  102.09
   1  -1 -13  618.84  101.69
  -1  -1  13  705.83   92.99
  -1   1 -13  591.94  101.19
   1   1  13  900.41  106.09
   1   1  13  748.43   92.79
   2  -1  13  162.28   25.40
  -2   1  13  106.69   16.50
   2  -1  13  123.19   18.30
  -2   1  13   68.59   20.70
   2   1 -13  108.09   22.60
  -2  -1 -13   92.69   18.30
  -2  -1  13  110.79   16.70
  -2  -1  13  114.39   22.20
  -2   1 -13  103.59   19.30
   2   1  13  119.79   17.20
   2  -1 -13   96.99   21.30
   2   1  13   97.39   23.80
   3  -1  13  243.78   29.80
  -3   1  13  145.19   25.50
  -3  -1 -13  164.78   27.60
  -3   1  13  195.68   32.00
   3   1 -13  151.48   32.20
   3  -1  13  215.68   35.00
  -3  -1  13  174.38   26.00
   3   1  13  163.88   29.20
   3   1  13  218.48   34.50
   3  -1 -13  166.38   32.40
  -3  -1  13  194.48   32.80
   4  -1  13   19.20   14.50
  -4   1  13   20.70   17.70
  -4  -1 -13    7.30    6.40
  -4   1  13    0.80    4.60
   4   1 -13    3.10   16.10
   4  -1  13   -7.20   14.30
   4   1  13   21.00   13.30
  -4  -1  13    8.40    4.50
   4  -1 -13    3.00   12.90
   5   1 -13   33.30   19.70
  -5   1  13   33.50    8.60
   5  -1  13   37.50   15.10
   5  -1 -13   45.80   19.60
  -5  -1  13   24.30    8.10
   5   1  13   37.60   17.50
   6   1 -13   53.29   27.10
   6  -1  13   51.59   20.10
  -6   1  13   80.09   14.20
   6  -1 -13   84.29   26.30
   6   1  13  104.09   24.00
  -6  -1  13   66.89   13.70
   0  -2 -13   96.39   18.50
   0   2  13  104.09   15.40
   0   2  13  105.89   22.80
   0  -2  13   99.59   15.80
   0   2 -13  110.39   20.10
   0  -2  13   99.29   21.30
  -1  -2 -13  110.89   20.50
   1   2 -13  105.29   22.80
  -1   2  13  126.19   18.00
  -1   2  13  116.99   24.20
   1  -2  13  157.78   19.50
   1  -2  13  162.28   25.90
   1  -2 -13   80.19   20.90
  -1  -2  13  102.79   18.00
  -1  -2  13  120.69   22.80
  -1   2 -13  104.79   21.20
   1   2  13  109.99   24.80
   1   2  13  131.89   17.40
   2   2 -13   58.89   15.80
  -2   2  13   54.79   16.10
  -2  -2 -13   23.50    9.20
  -2   2  13   48.60    8.30
   2  -2  13   30.10   10.40
   2  -2  13   59.59   17.40
   2  -2 -13   47.20   13.40
   2   2  13   45.40   17.50
  -2  -2  13   34.00   16.30
   2   2  13   32.60    9.40
  -2  -2  13   51.39    8.90
  -3   2  13    9.50    4.60
   3   2 -13   43.20   15.50
   3  -2  13   24.90   15.30
  -3   2  13    5.50   13.70
   3  -2  13   -0.60    9.40
  -3  -2 -13   22.50    7.30
   3   2  13    2.20   12.60
   3  -2 -13   20.30   11.90
  -3  -2  13    3.90    4.50
  -4   2  13   74.89   14.90
   4   2 -13   77.49   22.70
  -4  -2 -13  110.39   16.10
  -4   2  13   82.69   22.00
   4  -2  13   99.09   23.60
   4  -2  13  112.79   21.10
   4   2  13  108.29   22.80
   4  -2 -13   55.99   20.20
  -4  -2  13   84.59   15.20
  -5   2  13  351.16   48.20
  -5  -2 -13  346.97   49.90
   5   2 -13  261.97   56.19
   5  -2  13  294.17   56.09
   5  -2  13  389.16   53.79
   5  -2 -13  268.57   56.09
  -5  -2  13  330.27   47.90
   5   2  13  422.46   58.49
  -6   2  13    2.30    7.10
   6   2 -13   17.80   22.00
   6  -2  13   -2.90   13.10
  -6  -2  13    6.80    7.50
   6  -2 -13   -3.00   16.20
   6   2  13   13.50   17.00
   0  -3 -13  149.99   29.70
   0   3  13  232.28   35.10
   0   3  13  218.08   26.30
   0  -3  13  152.38   26.80
   0  -3  13  157.08   32.10
   0   3 -13  208.08   32.10
   1  -3  13  181.78   37.00
   1  -3  13  231.38   32.20
  -1  -3 -13  166.08   33.80
   1   3 -13  213.28   37.30
  -1   3  13  229.18   30.90
  -1   3  13  180.58   36.40
   1  -3 -13  192.38   35.10
  -1  -3  13  240.58   31.80
   1   3  13  213.28   39.00
  -1  -3  13  219.98   36.20
   1   3  13  244.38   30.20
   2  -3  13  170.68   29.80
  -2   3  13  109.89   28.00
   2  -3  13  214.58   26.30
   2   3 -13  129.59   29.30
  -2  -3 -13  153.38   25.30
  -2   3  13  151.38   22.80
  -2  -3  13  189.98   23.90
   2  -3 -13  103.69   26.60
   2   3  13  154.58   31.70
  -3   3  13    5.20    4.60
  -3  -3 -13    2.50    6.20
   3  -3  13    0.70   12.30
   3  -3  13    8.80   10.00
  -3   3  13   -2.30   13.20
   3   3 -13   -5.00   14.20
   3   3  13   -7.00   10.10
  -3  -3  13   -5.30    4.10
   3  -3 -13    5.60   12.10
   4  -3  13   38.00   20.70
   4   3 -13   58.79   21.50
  -4  -3 -13   70.99   12.90
   4  -3  13   58.59   18.00
  -4   3  13   87.79   19.70
  -4   3  13   77.89   12.90
   4  -3 -13   41.40   17.90
  -4  -3  13   75.79   13.30
   4   3  13   87.09   22.50
  -5  -3 -13   40.90    9.80
  -5   3  13   74.29   12.10
  -5   3  13   59.59   19.60
   5  -3  13   60.29   20.50
   5  -3  13   23.60   18.10
   5   3 -13   33.50   24.10
   5   3  13   55.09   19.00
  -5  -3  13   31.50   10.00
   5  -3 -13   29.00   16.20
  -6  -3 -13   72.29   13.40
  -6   3  13   76.49   14.20
   6  -3  13  110.89   35.60
   6   3 -13   40.30   27.30
   6  -3  13   84.89   26.00
   6  -3 -13   27.40   20.90
   6   3  13   53.69   25.00
  -6  -3  13   67.89   13.70
   0  -4 -13    6.20    7.20
   0  -4  13   -3.90    4.10
   0   4  13   -6.70   10.70
   0   4  13    2.70    4.00
   0   4 -13    0.60   17.30
   0  -4  13    3.90   12.60
   1   4 -13  112.89   25.10
  -1   4  13  137.79   26.00
  -1   4  13  122.69   17.70
  -1  -4 -13  104.39   20.30
   1  -4  13  137.59   25.40
   1  -4  13  137.29   20.50
  -1  -4  13  123.09   18.60
  -1  -4  13  142.19   25.20
   1   4  13   72.19   23.40
   1  -4 -13   87.79   20.80
   2  -4  13   31.00   10.00
   2   4 -13   27.80   16.40
  -2   4  13   29.20    6.80
  -2   4  13    7.20   13.00
   2  -4  13   32.30   15.80
  -2  -4 -13   41.20    9.40
   2  -4 -13   39.20   12.50
   2   4  13    7.10   10.10
  -2  -4  13   34.60    7.40
  -3   4  13   46.40    8.60
   3  -4  13   31.50   13.70
  -3  -4 -13   26.70    8.80
  -3   4  13   26.70   16.20
   3   4 -13   20.90   18.70
   3  -4  13   26.40   16.40
   3   4  13   26.70   14.60
  -3  -4  13   41.20    8.60
   3  -4 -13   36.90   14.60
   4   4 -13   73.99   24.40
  -4  -4 -13   93.09   14.90
  -4   4  13   74.09   13.90
   4  -4  13   54.99   19.00
  -4   4  13   99.89   21.40
   4  -4  13   65.49   21.80
   4  -4 -13   64.69   19.50
   4   4  13  129.99   25.50
  -4  -4  13   75.09   14.50
   5   4 -13  110.69   33.70
   5  -4  13  143.19   29.70
  -5   4  13  143.59   28.90
   5  -4  13  116.99   32.70
  -5   4  13  194.48   23.80
  -5  -4 -13  123.09   22.40
   5   4  13  127.69   31.10
  -5  -4  13  174.58   23.10
   5  -4 -13   80.99   27.40
   6  -4  13    0.80   24.50
  -6   4  13  -15.90   21.60
  -6   4  13   -2.60    7.40
   6   4 -13  -17.80   26.40
   6  -4  13   -2.30   19.50
  -6  -4 -13   -0.50    6.20
  -6  -4  13    8.60    7.70
   6   4  13  -18.50   19.90
   6  -4 -13   11.60   17.30
   0   5  13  204.88   41.50
   0  -5 -13  210.98   38.50
   0   5  13  279.37   34.30
   0  -5  13  240.28   35.80
   0  -5  13  222.28   40.50
   1  -5  13   44.20   17.10
   1   5 -13   57.39   22.90
   1  -5  13   20.70    9.50
  -1   5  13   40.50   16.70
  -1  -5 -13   23.60    9.80
  -1   5  13   50.29    8.50
   1  -5 -13   33.90   11.80
  -1  -5  13   45.10    9.00
   1   5  13   44.40   17.90
  -2  -5 -13  218.28   41.20
   2  -5  13  294.67   42.10
   2  -5  13  314.07   47.40
  -2   5  13  221.48   44.10
  -2   5  13  313.17   38.30
   2   5 -13  299.57   47.90
   2  -5 -13  260.27   44.00
  -2  -5  13  248.78   38.50
   2   5  13  318.77   49.70
   3   5 -13  211.18   38.10
  -3  -5 -13  182.58   28.30
   3  -5  13  170.18   31.20
  -3   5  13  206.08   34.00
   3  -5  13  224.28   37.00
  -3   5  13  161.78   25.90
   3   5  13  178.18   34.00
   3  -5 -13  104.19   30.00
  -3  -5  13  198.28   27.20
  -4  -5 -13   91.69   16.20
   4  -5  13  106.29   23.40
   4  -5  13  130.99   28.60
   4   5 -13   63.59   28.90
  -4   5  13   62.99   21.70
  -4   5  13   98.39   16.00
   4  -5 -13   52.09   20.70
  -4  -5  13  116.79   16.80
   4   5  13   54.19   23.40
  -5   5  13   37.90   17.60
  -5  -5 -13   21.70    8.60
  -5   5  13   44.20   10.40
   5   5 -13   17.00   26.40
   5  -5  13   25.10   19.20
   5  -5  13   33.00   21.60
   5   5  13   51.89   21.80
   5  -5 -13   41.00   18.80
  -5  -5  13   28.50    9.20
   0  -6  13   -8.90   18.30
   0  -6 -13    9.40    8.60
   0  -6  13   12.50    6.80
   0   6  13    2.60   15.40
  -1   6  13  283.57   47.20
  -1  -6 -13  260.27   42.10
   1  -6  13  273.07   41.00
   1  -6  13  261.67   45.40
  -1   6  13  301.47   38.00
   1   6  13  235.28   45.40
  -1  -6  13  261.37   39.10
   1  -6 -13  224.38   42.60
  -2  -6 -13   25.80    9.00
   2  -6  13   44.00   13.60
  -2   6  13   27.30    7.60
   2   6 -13   19.90   23.70
  -2   6  13   45.10   17.90
   2  -6  13   31.40   19.10
  -2  -6  13   30.30    8.70
   2  -6 -13   19.90   11.20
   2   6  13  -10.90   11.60
   3   6 -13   92.09   29.00
  -3   6  13   98.59   15.00
   3  -6  13   99.09   21.70
  -3   6  13   48.80   21.10
  -3  -6 -13   73.59   15.40
   3  -6  13   77.19   24.80
   3  -6 -13   58.19   18.60
   3   6  13   74.19   23.00
  -3  -6  13   92.59   15.70
  -4   6  13   38.90   10.00
   4   6 -13    4.70   25.80
  -4  -6 -13   37.30    9.50
   4  -6  13   49.50   18.60
   4  -6  13   48.50   23.90
  -4   6  13   18.20   16.30
   4   6  13   45.60   19.90
   4  -6 -13   21.20   15.00
  -4  -6  13   34.40   10.00
  -5   6  13  112.79   17.90
   5   6 -13  139.29   35.90
  -5  -6 -13   77.89   16.40
   5  -6  13   66.69   26.40
   5  -6  13   79.39   27.00
  -5   6  13  100.09   25.10
   5   6  13  144.89   31.00
   5  -6 -13   62.89   21.70
  -5  -6  13  100.49   17.50
   0  -7  13    7.80    8.50
   0   7  13   29.40   17.80
   0  -7 -13   14.00    9.60
   1  -7  13   90.29   20.20
  -1   7  13  103.59   25.20
  -1  -7 -13  100.49   20.30
   1  -7 -13   88.09   21.20
   1   7  13  101.19   24.80
  -1  -7  13  140.29   20.80
   2  -7  13   95.29   20.30
  -2   7  13   73.99   23.50
  -2  -7 -13   97.59   16.70
  -2   7  13   88.19   14.00
   2  -7 -13   52.69   17.70
   2   7  13   79.19   22.20
  -2  -7  13   47.70   13.60
   3  -7  13  186.08   35.70
  -3   7  13  154.08   22.10
  -3  -7 -13   91.09   22.60
   3  -7  13  132.09   28.90
  -3   7  13  185.28   31.50
   3  -7 -13  140.19   27.80
   3   7  13  222.18   33.90
  -3  -7  13  134.99   22.40
  -4   7  13   31.90    9.20
  -4  -7 -13   11.90    8.40
  -4   7  13   -8.30   16.60
   4  -7  13   11.30   18.70
   4   7  13   32.10   20.10
   4  -7 -13   25.30   16.10
  -4  -7  13   24.60    9.70
   0   8  13   60.39   20.20
   0  -8 -13   52.79   15.80
   0  -8  13   85.29   17.90
  -1  -8 -13   18.50   10.80
  -1   8  13    4.20   17.20
   1  -8  13   12.60   12.60
  -1  -8  13    6.20    9.30
   1  -8 -13   -5.10   10.40
  -1   8 -13    0.00    8.00
   1   8  13    5.40   13.20
  -2   8  13   31.50   21.50
  -2  -8 -13   35.30   11.50
   2  -8  13   38.20   16.90
   2   8  13   34.10   17.40
  -2   8 -13   31.30    9.50
  -2  -8  13   38.60   11.20
   2  -8 -13   15.80   13.90
  -3  -8 -13   12.70    8.80
   3  -8  13  -15.40   15.20
  -3   8  13   -5.80    8.70
  -3   8  13   -1.20   18.70
   3   8  13   40.00   18.90
  -3   8 -13    1.40    6.50
   3  -8 -13   14.70   13.50
  -3  -8  13    5.10    9.00
   0   9  13   21.30   16.80
   0  -9 -13   14.40   10.50
   0  -9  13   13.30   13.50
  -1  -9 -13   42.90   14.40
   1  -9  13   45.40   17.80
  -1   9  13   51.69   24.20
   1  -9 -13   47.70   16.20
   1   9  13   63.39   22.00
  -1  -9  13   51.09   15.80
   2  -9  13  113.69   27.50
  -2   9  13  119.59   32.00
  -2  -9 -13  134.69   22.90
   2   9  13  143.49   30.20
  -2  -9  13  132.09   23.30
  -2   9 -13  134.29   21.30
   2  -9 -13   53.69   23.20
   0   0 -14  157.08   20.00
   0   0  14   72.29   13.80
   1   0 -14   91.39   24.30
   1   0  14  108.89   25.90
  -1   0 -14   86.69   22.50
  -1   0  14  142.39   19.90
  -1   0  14  285.27   30.20
   1   0  14  151.58   20.20
   2   0  14   15.30   13.90
  -2   0  14   16.70   14.60
  -2   0  14    0.30    3.90
  -2   0 -14   11.30    8.80
   2   0 -14   -3.20    9.70
   2   0  14   17.10    6.80
   3   0  14   -2.40   15.60
  -3   0  14   13.00   17.50
  -3   0  14   22.70    6.20
  -3   0 -14   15.10   10.50
   3   0  14   29.90   12.40
   3   0 -14   29.30   15.00
   4   0  14   13.80   16.20
  -4   0  14   -0.40    4.50
   4   0 -14  -10.10   14.40
   5   0 -14  366.86   68.49
   5   0  14  572.04   71.69
  -5   0  14  385.96   57.39
   6   0  14  168.58   32.50
   6   0 -14   75.49   29.90
  -6   0  14  122.79   20.20
   0  -1  14  459.15   63.59
   0  -1 -14  378.66   70.69
   0   1  14  508.05   72.99
   0   1 -14  455.25   71.29
   0   1  14  510.15   63.49
   1  -1  14  157.68   27.40
   1  -1  14  130.49   32.30
   1   1 -14  224.18   33.70
  -1  -1 -14  135.59   30.30
  -1   1  14  231.98   27.80
  -1  -1  14  197.58   27.50
  -1   1 -14  151.28   31.30
   1   1  14  256.87   27.60
   1   1  14  219.08   36.00
   1  -1 -14  173.58   32.30
  -2  -1 -14   49.40   11.40
   2   1 -14   31.30   15.50
   2  -1  14   39.00   17.00
   2  -1  14   46.70   10.70
  -2   1  14   62.99   17.10
  -2   1  14   46.70    9.10
   2  -1 -14   34.50   14.30
  -2   1 -14   41.10   14.40
  -2  -1  14   56.39   17.30
   2   1  14   15.70   18.50
  -2  -1  14   44.10    9.00
   2   1  14   46.20   10.10
  -3   1  14  124.49   17.20
   3  -1  14   82.89   19.90
  -3  -1 -14   94.19   18.40
   3   1 -14  112.39   23.70
  -3   1  14  122.29   23.90
   3  -1  14  134.39   27.10
   3   1  14  107.59   25.20
  -3  -1  14   86.69   16.20
   3  -1 -14  101.59   22.90
   4  -1  14   10.80   17.60
   4  -1  14   22.10   18.40
  -4   1  14   26.50    6.90
  -4  -1 -14   21.80    9.80
   4   1 -14   28.90   17.60
  -4   1  14   16.40   22.30
  -4  -1  14   13.30    6.00
   4  -1 -14   26.20   15.80
   4   1  14    2.80   14.90
   5  -1  14   38.20   19.90
   5   1 -14   18.30   21.00
  -5   1  14   22.30    8.80
  -5  -1  14   58.89   10.40
   5  -1 -14   31.70   20.40
   5   1  14   89.19   22.70
   6  -1  14   36.60   17.80
  -6   1  14   22.60    8.40
   6   1 -14   20.70   24.80
   6   1  14   86.19   25.20
   6  -1 -14   44.10   25.50
  -6  -1  14   25.80    9.40
   0   2  14   11.90   13.50
   0   2 -14    6.80   10.20
   0  -2  14   -1.40    3.60
   0   2  14    4.40    4.20
   0  -2  14  -13.90   12.10
   0  -2 -14   -4.30    7.20
  -1   2  14  253.87   32.60
   1  -2  14  210.18   33.10
   1   2 -14  227.68   38.80
   1  -2  14  251.37   40.50
  -1   2  14  230.48   39.20
  -1  -2 -14  164.28   35.70
   1   2  14  259.77   32.10
  -1  -2  14  264.17   33.40
  -1  -2  14  302.07   38.50
   1   2  14  196.48   41.30
   1  -2 -14  197.18   37.20
  -1   2 -14  170.98   36.80
  -2   2  14  269.47   41.40
   2  -2  14  307.97   43.30
  -2  -2 -14  189.68   36.80
   2  -2  14  241.58   35.60
  -2   2  14  216.68   33.70
   2   2 -14  249.88   41.50
   2  -2 -14  228.88   40.30
  -2  -2  14  252.37   41.50
   2   2  14  273.87   44.20
  -2  -2  14  260.37   34.40
  -3   2  14   43.90   17.30
  -3   2  14   27.60    8.10
   3  -2  14   40.90   19.10
  -3  -2 -14   43.30   10.40
   3  -2  14   59.09   14.40
   3   2 -14   45.00   19.40
   3   2  14   67.19   21.70
   3  -2 -14   30.60   14.70
  -3  -2  14   48.90    9.50
   4   2 -14   35.70   19.20
   4  -2  14   38.60   18.90
  -4   2  14   46.80   19.30
  -4  -2 -14   30.70    9.80
   4  -2  14   53.59   16.40
  -4   2  14   40.90    9.00
   4   2  14   48.60   17.40
   4  -2 -14    6.30   16.30
  -4  -2  14   56.19    9.90
   5   2 -14   22.70   20.60
   5  -2  14    7.60   17.90
  -5   2  14    3.80    6.50
  -5  -2 -14    2.90    7.80
  -5  -2  14    7.20    6.60
   5   2  14   -0.70   15.10
   5  -2 -14  -13.70   15.10
   6   2 -14   49.99   26.40
  -6   2  14   31.70    9.90
   6  -2  14   36.20   19.20
  -6  -2  14   47.30   11.20
   6   2  14   52.69   22.00
   6  -2 -14   -0.80   19.60
   0   3  14  465.75   73.29
   0   3  14  482.55   62.69
   0  -3 -14  346.57   69.39
   0  -3  14  476.25   63.39
   0  -3  14  548.95   72.19
   0   3 -14  490.05   71.69
  -1   3  14  179.38   30.40
  -1   3  14  147.89   22.20
   1  -3  14  188.08   31.30
   1  -3  14  148.59   23.60
  -1  -3 -14  132.19   25.30
   1   3 -14  169.78   29.60
   1   3  14  118.79   29.90
  -1  -3  14  172.78   29.40
  -1  -3  14  125.79   22.40
   1  -3 -14  126.99   26.10
   1   3  14  181.68   22.10
  -2   3  14   24.20    6.30
   2  -3  14   13.40    8.70
   2   3 -14   10.00   15.20
  -2  -3 -14   13.80    8.20
  -2   3  14   18.70   16.10
   2  -3  14   32.40   16.20
  -2  -3  14   26.60    6.90
   2  -3 -14   19.40   11.40
   2   3  14   14.80   14.40
   3  -3  14   40.80   19.00
   3   3 -14   18.50   18.40
  -3  -3 -14   41.80   11.20
  -3   3  14   63.89   19.50
   3  -3  14   57.29   15.90
  -3   3  14   49.50    9.90
   3   3  14   78.99   21.00
  -3  -3  14   53.89   10.30
   3  -3 -14   59.39   17.90
   4   3 -14   13.30   19.20
  -4   3  14   13.30    6.30
   4  -3  14   10.50   14.20
  -4   3  14   22.10   17.70
  -4  -3 -14    3.70    6.70
   4  -3  14  -10.40   14.10
   4   3  14   -5.00   14.50
  -4  -3  14   10.30    5.80
   4  -3 -14    4.40   13.10
   5   3 -14   94.59   30.60
   5  -3  14  100.89   26.80
   5  -3  14   80.59   27.60
  -5  -3 -14  127.29   19.10
  -5   3  14  121.39   18.50
  -5   3  14   62.19   28.10
   5   3  14  119.79   28.80
  -5  -3  14   99.59   18.60
   5  -3 -14   90.69   25.00
  -6   3  14   28.30    9.60
   6   3 -14   29.00   27.30
   6  -3  14   54.49   23.40
   6  -3 -14   16.00   19.00
   6   3  14   70.49   24.80
  -6  -3  14   44.60   10.80
   0   4  14  793.82  101.99
   0  -4 -14  491.15   97.59
   0   4  14  687.83   88.59
   0  -4  14  714.83   98.49
   0  -4  14  675.63   89.69
   1  -4  14  563.14   81.59
  -1  -4 -14  516.05   78.49
  -1   4  14  555.44   81.99
   1  -4  14  456.95   73.69
  -1   4  14  525.75   71.69
   1   4 -14  551.34   82.09
   1   4  14  527.95   83.89
  -1  -4  14  583.54   80.89
  -1  -4  14  557.14   72.39
   1  -4 -14  497.05   80.39
  -2   4  14  205.98   28.90
   2  -4  14  228.08   38.00
  -2   4  14  210.88   36.50
  -2  -4 -14  176.78   32.00
   2  -4  14  197.28   31.60
   2   4 -14  145.89   35.90
  -2  -4  14  210.28   29.70
   2  -4 -14  216.98   35.20
   2   4  14  197.08   37.90
   3   4 -14   43.60   22.20
  -3  -4 -14   59.39   12.40
  -3   4  14   29.70   17.30
  -3   4  14   56.09   10.10
   3  -4  14   47.70   14.70
   3  -4  14   31.90   19.40
  -3  -4  14   45.70    9.90
   3   4  14   56.29   19.40
   3  -4 -14   24.60   15.70
   4   4 -14  152.18   30.10
   4  -4  14   88.99   25.30
  -4   4  14   56.19   21.90
  -4   4  14   63.79   13.90
   4  -4  14   65.59   21.30
  -4  -4 -14  112.09   15.90
   4   4  14  103.19   24.30
   4  -4 -14   34.90   19.20
  -4  -4  14   77.99   14.20
   5  -4  14   46.20   22.60
  -5   4  14   72.99   21.80
   5   4 -14   70.89   28.60
  -5   4  14   50.69   11.10
  -5  -4 -14   39.90   10.70
   5  -4  14   57.39   21.40
   5   4  14   76.99   23.10
  -5  -4  14   46.90   11.00
   5  -4 -14    8.90   15.00
   0   5  14   46.20   18.60
   0  -5  14   16.70   17.50
   0  -5  14   29.80    8.30
   0  -5 -14   24.50   10.70
  -1   5  14   45.90    9.60
  -1   5  14   64.09   20.40
  -1  -5 -14   32.40   11.50
   1  -5  14   63.29   12.90
   1  -5  14   51.39   18.90
   1  -5 -14   33.00   13.00
  -1  -5  14   65.39   11.30
   1   5  14   36.00   17.90
   2  -5  14  113.19   25.20
  -2  -5 -14  122.89   24.80
   2  -5  14  128.89   30.30
   2   5 -14  132.99   32.80
  -2   5  14  168.78   22.60
  -2   5  14  150.28   30.60
   2  -5 -14  137.09   27.10
   2   5  14  175.58   32.00
  -2  -5  14  176.78   23.50
  -3   5  14   31.80   17.80
   3   5 -14   29.80   22.50
  -3  -5 -14   29.20    9.10
   3  -5  14   27.10   18.60
   3  -5  14   24.20   13.40
  -3   5  14    9.60    6.50
   3  -5 -14   11.20   13.80
  -3  -5  14   19.80    7.80
   3   5  14   16.50   13.70
   4   5 -14   86.59   30.50
   4  -5  14   85.79   25.50
   4  -5  14   48.00   20.60
  -4  -5 -14   62.69   14.20
  -4   5  14   47.80   21.30
  -4   5  14   84.49   14.00
   4   5  14  108.99   25.80
   4  -5 -14   32.60   18.60
  -4  -5  14   99.19   15.10
   5   5 -14    9.50   25.60
   5  -5  14    0.00   18.70
  -5   5  14   19.10    8.50
  -5  -5 -14    9.20    7.80
   5  -5  14   47.60   22.50
  -5   5  14   10.00   17.40
  -5  -5  14   27.00    9.00
   5   5  14   48.00   22.80
   5  -5 -14   13.10   15.10
   0  -6  14  319.77   48.00
   0   6  14  202.18   43.50
   0  -6  14  289.67   38.80
   0  -6 -14  220.78   40.60
  -1  -6 -14  239.58   43.40
   1  -6  14  325.37   43.40
  -1   6  14  287.47   48.80
   1  -6  14  307.27   48.30
  -1  -6  14  316.47   41.40
   1   6  14  297.17   49.40
   1  -6 -14  213.38   44.30
   2  -6  14   82.59   24.50
  -2   6  14   80.89   13.60
  -2  -6 -14   62.79   15.60
   2  -6  14   73.79   18.60
  -2   6  14   95.29   23.40
   2   6 -14   78.69   32.00
   2  -6 -14   66.09   18.10
  -2  -6  14   93.59   15.70
   2   6  14   63.29   22.10
   3   6 -14   88.69   33.40
  -3   6  14  113.59   18.40
   3  -6  14  114.39   29.50
  -3   6  14  100.49   26.80
   3  -6  14   92.39   24.80
  -3  -6 -14  121.19   20.90
   3   6  14  125.09   28.20
   3  -6 -14   87.49   23.70
  -3  -6  14  117.89   19.40
   4  -6  14   22.30   19.80
  -4  -6 -14   30.60   11.00
  -4   6  14   75.59   22.50
   4   6 -14   35.60   28.20
   4  -6  14   65.09   25.40
  -4   6  14   56.59   11.40
   4   6  14   56.59   21.70
  -4  -6  14   64.79   12.20
   4  -6 -14   -3.40   15.10
   0   7  14   48.10   20.90
   0  -7  14   40.70   12.20
   0  -7 -14   39.80   13.80
   1  -7  14   37.20   13.80
  -1   7  14    8.50   19.10
  -1  -7 -14   50.09   12.50
  -1  -7  14   35.00   10.80
   1   7  14   37.60   17.10
   1  -7 -14   34.10   13.70
   2  -7  14   11.30   12.90
  -2  -7 -14   16.60    9.50
  -2   7  14   18.40   18.50
   2  -7  14   -2.80   21.40
  -2   7  14   27.10   10.10
  -2  -7  14   36.20   10.70
   2   7  14   -0.20   14.70
   2  -7 -14   39.30   13.50
  -3  -7 -14   22.40   10.40
  -3   7  14   19.80    8.50
   3  -7  14   24.00   17.80
  -3   7  14   23.40   18.80
   3  -7  14   21.20   23.10
   3   7  14    9.90   18.00
  -3  -7  14   42.70   10.40
   3  -7 -14   40.50   16.30
  -4   7  14   -2.60   18.50
  -4   7  14    6.40    8.40
  -4  -7 -14   17.90    9.20
   4  -7  14   22.80   18.60
   4  -7  14   20.30   25.80
   4  -7 -14    6.70   15.80
  -4  -7  14   13.50    8.60
   4   7  14   15.00   19.40
   0   8  14  -11.80   13.80
   0  -8 -14   11.30   11.50
   0  -8  14    3.20    9.90
  -1   8  14  293.67   43.90
   1  -8  14  232.98   35.20
  -1  -8 -14  216.98   33.70
   1   8  14  242.48   39.40
  -1  -8  14  200.68   31.90
   1  -8 -14  110.09   31.70
   2  -8  14   -9.80   14.00
  -2  -8 -14   -5.40    8.70
  -2   8  14    6.30   19.40
  -2   8 -14    2.70    7.10
  -2  -8  14   15.20   10.20
   2  -8 -14    6.60   12.00
   2   8  14    4.70   16.80
   0   9  14  -20.20   16.20
   0   0  15  118.19   20.20
   0   0  15   27.80    9.00
   0   0 -15   80.59   15.50
   1   0  15  452.65   62.29
   1   0 -15  357.26   69.89
  -1   0  15  492.35   62.29
  -1   0 -15  357.86   68.79
   1   0  15  455.05   71.99
  -1   0  15  832.12   74.39
   2   0  15  381.96   50.99
   2   0  15  432.76   59.89
   2   0 -15  299.27   56.79
  -2   0 -15  296.27   54.49
  -2   0  15  388.16   49.40
  -3   0  15   18.60    6.40
  -3   0  15   16.90   22.90
   3   0  15   22.40   18.20
   3   0 -15   38.40   15.50
   4   0  15   15.80   19.40
  -4   0  15   -1.60    5.10
   4   0 -15  -10.40   15.10
  -5   0  15    5.70    6.10
   5   0 -15   17.10   20.40
   5   0  15    7.80   14.90
   6   0 -15  117.99   41.00
   6   0  15  257.37   43.00
  -6   0  15  238.58   32.70
   0   1 -15    1.60   11.40
   0  -1 -15    9.60   10.30
   0   1  15   15.30    5.40
   0   1  15    9.70   13.70
   0  -1  15   23.60   16.20
   0  -1  15   11.20    4.60
  -1   1  15  118.09   16.20
   1  -1  15  106.69   16.70
  -1   1  15  119.49   23.50
  -1  -1 -15   88.49   20.90
   1   1 -15  101.69   22.00
   1  -1  15   89.49   22.80
  -1  -1  15  105.79   16.30
   1  -1 -15   81.99   21.30
   1   1  15  104.79   16.10
   1   1  15  108.99   25.50
  -1   1 -15   67.79   20.80
  -2  -1 -15   99.09   21.10
  -2   1  15  135.19   18.40
   2  -1  15  147.19   20.60
  -2   1  15  104.89   26.10
   2   1 -15   80.89   24.00
   2  -1  15  121.69   26.50
  -2  -1  15  126.09   18.50
   2  -1 -15   61.29   22.00
   2   1  15  102.09   26.50
   2   1  15  143.49   19.90
  -2  -1  15  110.89   26.40
   3  -1  15  212.08   37.70
  -3  -1 -15  172.78   30.50
   3  -1  15  201.08   31.70
   3   1 -15  135.39   34.00
  -3   1  15  200.28   28.00
  -3   1  15  210.58   35.70
   3  -1 -15  168.18   33.70
   3   1  15  200.18   37.00
  -3  -1  15  192.08   27.80
   4  -1  15   55.59   21.90
   4   1 -15   47.40   21.50
  -4   1  15   35.10    9.40
   4  -1 -15   41.60   19.20
  -4  -1  15   41.80    9.70
   4   1  15   52.99   23.60
   5  -1  15   89.49   26.40
   5   1 -15   10.00   19.70
  -5   1  15   37.00    9.70
   5   1  15   77.89   23.90
  -5  -1  15   31.00    9.30
   5  -1 -15   31.50   21.70
   6  -1  15  122.69   28.00
  -6   1  15   92.89   17.70
   6   1 -15   92.99   31.70
   6  -1 -15   80.49   30.30
  -6  -1  15   88.79   17.40
   6   1  15  111.09   27.40
   0   2  15  467.75   65.19
   0  -2  15  401.16   54.79
   0   2 -15  342.57   61.49
   0  -2 -15  366.86   61.39
   0  -2  15  421.16   62.99
   0   2  15  411.36   54.29
  -1   2  15   -1.10    4.10
   1   2 -15   13.60   14.10
   1  -2  15    7.40    5.40
   1  -2  15  -13.90   14.80
  -1  -2 -15    0.40    8.40
  -1   2  15   18.50   15.20
   1   2  15    0.50   14.90
  -1  -2  15    4.20    4.90
   1   2  15    5.00    5.10
   1  -2 -15    3.00   10.50
  -1  -2  15    0.00   14.40
   2  -2  15  397.46   50.69
  -2  -2 -15  290.97   52.29
  -2   2  15  368.76   56.09
  -2   2  15  349.07   47.30
   2   2 -15  337.37   56.39
   2  -2  15  431.76   58.69
   2  -2 -15  284.07   54.59
  -2  -2  15  325.87   48.30
   2   2  15  485.95   61.59
   3  -2  15   30.90   18.20
  -3   2  15   34.20    7.40
  -3   2  15   20.30   17.30
  -3  -2 -15   27.90   10.10
   3   2 -15   15.40   18.20
   3  -2  15   30.50   13.00
   3   2  15   10.80   19.10
   3  -2 -15   10.70   13.10
  -3  -2  15   27.00    7.30
  -4   2  15  104.19   26.60
  -4  -2 -15  108.99   18.40
   4   2 -15   85.49   26.10
  -4   2  15   80.19   15.50
   4  -2  15   75.19   23.00
   4  -2  15   91.29   24.80
  -4  -2  15  112.09   16.50
   4   2  15   98.09   25.70
   4  -2 -15   64.09   22.20
  -5   2  15   63.49   13.20
   5   2 -15   35.40   25.30
   5  -2  15   77.69   26.00
  -5  -2  15   73.99   13.30
   5   2  15   71.39   24.60
   5  -2 -15   26.40   21.90
   0  -3  15 1115.99  158.48
   0   3 -15 1177.18  173.28
   0  -3  15 1332.27  170.08
   0  -3 -15 1131.79  171.98
   0   3  15 1552.94  172.68
   0   3  15 1118.09  157.68
  -1  -3 -15   50.99   13.50
   1  -3  15   67.09   12.10
   1  -3  15   43.20   20.10
  -1   3  15   65.29   19.00
  -1   3  15   66.49   10.50
   1   3 -15   36.30   18.20
  -1  -3  15   50.89   10.40
   1   3  15   62.09   20.30
  -1  -3  15   51.69   22.10
   1  -3 -15   43.50   14.30
  -2  -3 -15    2.60    8.30
   2   3 -15    9.70   16.60
  -2   3  15    9.30   14.20
  -2   3  15    2.80    5.10
   2  -3  15   -5.30   14.60
   2  -3  15   26.50    9.30
   2  -3 -15    8.90   11.80
   2   3  15   -4.70   15.40
  -2  -3  15    3.10    5.30
  -3  -3 -15  160.28   30.80
  -3   3  15  205.48   28.40
   3  -3  15  195.38   37.90
   3  -3  15  215.18   33.10
  -3   3  15  166.88   35.50
   3   3 -15  191.68   38.40
   3  -3 -15  189.38   35.50
   3   3  15  199.08   38.70
  -3  -3  15  205.28   29.30
  -4  -3 -15   23.50    9.30
   4  -3  15   38.60   19.80
  -4   3  15    9.50   18.60
   4   3 -15   -2.90   20.10
   4  -3  15    0.90   15.90
  -4   3  15   11.30    6.50
   4   3  15   54.19   20.50
  -4  -3  15   13.90    7.10
   4  -3 -15   25.70   15.00
   5   3 -15   48.20   25.70
  -5  -3 -15   83.99   14.80
   5  -3  15   82.99   26.50
   5  -3  15   83.19   29.90
  -5   3  15   47.90   12.30
  -5  -3  15   61.29   13.20
   5   3  15  102.49   25.00
   5  -3 -15   22.90   20.30
   0  -4  15  275.67   35.00
   0  -4 -15  187.58   37.20
   0   4  15  275.87   43.30
   0  -4  15  210.58   40.00
   1  -4  15  326.87   50.39
  -1   4  15  239.18   49.70
  -1   4  15  302.77   41.60
   1  -4  15  337.47   44.00
  -1  -4 -15  244.48   46.40
   1   4 -15  322.77   51.59
   1  -4 -15  274.67   47.80
  -1  -4  15  316.17   42.80
   1   4  15  298.07   52.99
   2  -4  15   20.50   18.00
  -2   4  15   26.30   17.10
  -2   4  15   25.30    6.80
   2  -4  15   26.90   10.50
  -2  -4 -15   20.30    9.50
   2   4 -15   28.60   20.00
  -2  -4  15   13.20    6.80
   2   4  15   11.40   16.90
   2  -4 -15   30.00   14.60
  -3   4  15   22.20    7.00
  -3   4  15   15.90   16.90
   3  -4  15   41.50   20.30
  -3  -4 -15    9.80    8.60
   3  -4  15   11.30   13.70
   3   4 -15   27.70   21.70
  -3  -4  15   22.40    7.90
   3  -4 -15    4.40   14.40
   3   4  15   31.00   17.10
  -4   4  15  101.79   28.40
   4  -4  15  131.09   30.50
  -4  -4 -15  145.19   22.20
  -4   4  15  118.39   19.50
   4   4 -15  135.99   34.70
   4  -4  15  116.39   27.40
   4  -4 -15   61.79   24.50
   4   4  15  202.88   33.60
  -4  -4  15  119.99   20.50
  -5   4  15    1.30    7.00
  -5  -4 -15   -2.40    7.60
   5  -4  15    6.40   21.20
   5   4 -15    2.40   24.60
  -5   4  15    8.70   22.90
   5  -4  15   -8.60   20.00
   5  -4 -15   -6.50   13.10
  -5  -4  15   -4.40    7.60
   5   4  15   -9.40   16.50
   0  -5 -15  259.07   46.00
   0  -5  15  272.47   49.00
   0   5  15  312.57   49.80
   0  -5  15  306.77   42.70
  -1  -5 -15   68.39   16.50
   1  -5  15  122.49   24.90
  -1   5  15   84.09   22.50
   1  -5  15   83.09   16.40
  -1   5  15   86.89   14.20
  -1  -5  15   87.29   15.10
   1  -5 -15   51.99   18.00
   1   5  15   61.99   23.00
   2  -5  15   13.60   11.20
  -2   5  15    4.30   15.80
   2  -5  15   12.50   18.10
   2   5 -15   17.00   25.20
  -2  -5 -15   23.20   10.10
  -2   5  15   19.70    6.60
  -2  -5  15   11.90    6.70
   2  -5 -15   -0.50   11.50
   2   5  15   22.70   15.90
   3  -5  15  126.19   29.20
   3  -5  15   90.59   22.60
  -3  -5 -15  101.29   19.10
  -3   5  15  100.59   16.50
   3   5 -15   78.49   29.50
  -3   5  15   77.49   25.20
   3   5  15   84.29   26.00
  -3  -5  15  100.39   17.40
   3  -5 -15   94.69   22.50
  -4  -5 -15  130.09   20.60
   4  -5  15  181.78   30.50
   4  -5  15  141.39   31.10
  -4   5  15  117.19   18.40
  -4   5  15   68.79   28.10
   4   5 -15  121.69   34.60
   4   5  15   75.09   27.20
  -4  -5  15  126.39   19.80
   4  -5 -15   31.70   21.70
   0  -6  15  250.87   34.10
   0  -6 -15  183.88   35.40
   0   6  15  205.68   41.50
   1  -6  15   -2.80    9.00
  -1   6  15    9.00   17.50
  -1  -6 -15   -3.60    8.60
   1  -6  15   28.10   21.00
   1   6  15    3.40   16.60
   1  -6 -15   18.70   11.70
  -1  -6  15   17.50    8.10
   2  -6  15  -12.00   11.00
  -2   6  15   -1.50   17.80
   2  -6  15    2.30   19.40
  -2  -6 -15  -12.30    8.10
  -2   6  15   -0.90    7.20
   2   6  15   -5.70   14.20
  -2  -6  15   -5.30    6.30
   2  -6 -15   -2.10   11.20
  -3   6  15   42.80   20.90
  -3   6  15   29.40    9.30
   3  -6  15   46.40   23.90
  -3  -6 -15   24.40   10.50
   3  -6  15   52.19   18.40
   3   6 -15   34.30   32.20
  -3  -6  15   33.40    9.90
   3   6  15   68.49   22.80
   3  -6 -15   14.00   15.00
  -4  -6 -15   -4.10    7.80
   4   6 -15   32.70   30.30
  -4   6  15    0.20   19.20
   4  -6  15   33.30   23.40
  -4   6  15   13.10    8.40
   4  -6  15  -15.30   17.60
  -4  -6  15    8.70    7.70
   4   6  15   -5.90   17.10
   4  -6 -15   11.40   14.90
   0  -7  15   17.10   10.30
   0  -7 -15   16.90   12.00
   0   7  15   19.40   20.10
  -1  -7 -15  112.19   25.20
  -1   7  15  182.88   33.30
   1  -7  15  185.98   37.90
   1  -7  15  192.98   27.00
  -1  -7  15  142.29   24.40
   1   7  15  200.88   34.90
   1  -7 -15   74.69   24.80
  -2   7  15   10.10   18.10
   2  -7  15   30.10   14.80
  -2  -7 -15   10.90   10.10
   2  -7  15   -0.80   23.30
   2  -7 -15   17.70   14.50
  -2  -7  15   13.10    9.70
   2   7  15   21.80   18.30
  -3   7  15  -12.10   20.50
   3  -7  15   -2.50   17.10
   3  -7  15    7.50   23.50
  -3   7  15    5.30    8.90
  -3  -7 -15    5.00    9.30
   3   7  15    7.60   16.40
  -3  -7  15    6.70    8.60
   3  -7 -15    3.70   13.70
   0  -8 -15   94.89   22.60
   0   8  15  112.59   28.70
   0  -8  15  124.89   23.20
  -1   8  15   74.89   25.50
   1  -8  15   19.60   14.10
  -1  -8 -15   29.40   13.40
   1  -8 -15   31.40   15.20
   1   8  15   10.20   17.00
  -1  -8  15   43.70   13.60
  -2   8  15    7.70   20.00
  -2  -8 -15   -9.20    9.40
   2  -8  15  -11.50   15.10
  -2  -8  15   -3.60    9.10
   2  -8 -15    6.00   13.20
  -2   8 -15    0.10    8.30
   2   8  15   14.00   18.80
   0   0  16   82.19   15.30
   0   0 -16  115.39   22.00
   0   0  16  210.68   28.20
  -1   0  16   18.30   17.60
   1   0  16   29.70    7.40
   1   0 -16    7.30   12.90
  -1   0  16   17.90    5.70
   1   0  16   45.60   19.20
  -1   0 -16   17.30   12.90
   2   0  16   92.89   25.00
  -2   0 -16   77.79   20.80
  -2   0  16   90.89   15.20
  -2   0  16   85.69   24.20
   2   0 -16   54.69   21.00
   2   0  16  138.09   18.20
   3   0  16  104.09   26.30
  -3   0  16   48.80   10.90
   3   0 -16   60.59   19.70
   4   0  16   16.50   21.40
   4   0 -16    4.00   18.40
  -4   0  16   29.50    8.30
   5   0 -16   31.50   23.90
   5   0  16   40.30   24.50
  -5   0  16   67.29   13.10
   0  -1 -16    2.10   12.20
   0   1  16    3.40    4.60
   0  -1  16    6.10    4.90
   0   1 -16    7.60   13.00
   0  -1  16   23.40   18.10
   0   1  16   13.30   15.00
  -1   1  16  284.07   33.60
   1   1 -16  165.98   38.70
   1  -1  16  169.98   39.80
   1  -1  16  225.58   33.80
  -1  -1 -16  166.68   37.10
  -1  -1  16  419.96   44.20
   1   1  16  260.77   33.50
   1  -1 -16  161.48   38.50
  -1  -1  16  283.87   34.20
   1   1  16  284.37   44.00
  -1   1 -16  181.88   39.70
   2   1 -16   29.90   16.60
  -2   1  16   13.20   19.30
   2  -1  16   24.80   18.50
  -2   1  16   28.40    7.00
  -2  -1 -16   13.80   11.10
   2  -1  16   14.10    8.20
   2   1  16   15.40   18.80
  -2  -1  16   27.20    7.00
  -2  -1  16   56.69   23.90
   2  -1 -16   15.40   14.00
  -3   1  16  163.18   35.00
  -3  -1 -16  140.89   28.90
   3  -1  16  231.98   31.60
   3  -1  16  245.68   39.10
  -3   1  16  163.98   25.50
   3   1 -16  141.69   34.20
   3  -1 -16  107.09   31.10
  -3  -1  16  203.58   26.40
   3   1  16  192.28   37.40
   4  -1  16    0.80   17.20
  -4   1  16    7.50    6.20
   4   1 -16   11.50   19.80
  -4  -1  16   15.90    8.40
   4   1  16   51.99   20.80
   4  -1 -16   17.80   16.90
   5   1 -16   37.00   23.60
   5  -1  16    7.00   20.70
  -5   1  16   16.20    8.40
   5   1  16   38.80   21.10
  -5  -1  16   24.10    8.50
   5  -1 -16   34.90   21.70
   0   2  16   -1.10   13.50
   0  -2 -16   -2.00   10.00
   0  -2  16    2.90   17.20
   0   2 -16    9.50   16.50
   0  -2  16    1.90    4.50
   0   2  16    6.90    5.30
  -1  -2 -16   74.09   18.20
   1  -2  16  102.39   15.80
  -1   2  16   89.29   14.40
   1  -2  16  105.69   25.40
  -1   2  16   88.69   24.30
   1   2 -16   76.29   21.90
  -1  -2  16   85.99   14.70
   1   2  16   86.39   15.20
   1  -2 -16   90.59   20.30
   1   2  16   49.70   23.80
  -1  -2  16   97.89   23.50
   2   2 -16   41.10   19.90
  -2   2  16   75.19   21.60
  -2  -2 -16   41.90   13.10
  -2   2  16   34.50    8.60
   2  -2  16   73.99   13.50
   2  -2  16   74.79   22.20
   2   2  16   51.59   21.50
  -2  -2  16   39.00    9.40
   2  -2 -16   41.00   16.70
   3   2 -16   24.90   20.90
   3  -2  16   28.00   20.20
  -3  -2 -16   26.90   11.30
  -3   2  16   17.00    6.80
  -3   2  16   11.40   18.40
   3  -2  16   30.00   13.70
  -3  -2  16   43.10    8.90
   3   2  16   29.00   22.30
   3  -2 -16   44.40   16.00
   4   2 -16   28.50   21.00
  -4   2  16   28.20    8.00
  -4  -2 -16   28.90   13.40
   4  -2  16   33.70   23.20
  -4   2  16   19.10   25.90
   4  -2  16   32.10   21.70
  -4  -2  16   17.90    8.30
   4   2  16   50.89   22.60
   4  -2 -16   20.70   15.40
  -5   2  16   14.20    7.20
   5  -2  16   -2.20   15.50
   5   2 -16   16.20   24.50
   5   2  16   28.80   20.90
  -5  -2  16   13.20    7.60
   5  -2 -16   11.10   19.40
   0   3  16  323.47   43.90
   0   3  16  353.66   55.19
   0  -3 -16  237.48   49.10
   0  -3  16  362.66   45.50
   0  -3  16  304.67   52.59
  -1   3  16  110.89   15.90
   1  -3  16   93.29   17.30
  -1   3  16  118.89   25.90
  -1  -3 -16  100.89   20.30
   1  -3  16  152.48   28.50
   1   3 -16  101.09   25.20
   1   3  16   41.60   24.80
  -1  -3  16  147.89   30.10
  -1  -3  16   93.29   16.40
   1  -3 -16   77.39   21.20
  -2  -3 -16   89.09   21.40
  -2   3  16  140.49   19.20
   2  -3  16  138.09   30.40
  -2   3  16  119.89   27.60
   2   3 -16  143.69   29.20
   2  -3  16  103.79   21.40
   2   3  16  129.59   33.20
   2  -3 -16  116.89   25.60
  -2  -3  16  120.49   19.60
   3   3 -16   43.60   22.10
   3  -3  16   55.69   20.30
   3  -3  16   42.50   15.80
  -3   3  16   66.89   22.20
  -3   3  16   29.20    8.50
  -3  -3 -16   30.40   12.20
  -3  -3  16   38.20    9.40
   3   3  16   52.39   23.40
   3  -3 -16   44.00   16.50
  -4   3  16   19.10    8.20
  -4   3  16   49.80   24.50
   4   3 -16   35.30   23.00
   4  -3  16   16.70   18.20
  -4  -3 -16   31.00   11.50
   4  -3  16   35.70   21.40
   4   3  16   37.30   19.50
   4  -3 -16  -16.90   14.60
  -4  -3  16   27.20    8.80
   5  -3  16   11.20   20.90
  -5   3  16    7.80    7.80
   5   3 -16   28.80   27.40
   5   3  16   -0.70   18.50
  -5  -3  16   -2.80    7.10
   5  -3 -16  -12.80   15.10
   0  -4 -16  881.91  147.29
   0  -4  16 1135.19  148.59
   0   4  16 1215.48  152.18
   0  -4  16 1009.20  135.99
  -1  -4 -16   19.40   10.90
  -1   4  16   44.80   19.20
   1  -4  16   18.80   18.60
   1  -4  16    7.80    7.70
  -1   4  16   19.30    7.30
   1  -4 -16   16.20   12.60
  -1  -4  16   25.70    7.60
   1   4  16   31.70   18.30
  -2  -4 -16    6.10    9.80
  -2   4  16   13.20    6.20
  -2   4  16    6.70   16.20
   2   4 -16   10.20   22.00
   2  -4  16   19.80   10.70
   2  -4  16    0.10   17.70
   2   4  16   -4.50   16.70
   2  -4 -16    3.40   12.90
  -2  -4  16    7.00    6.10
  -3  -4 -16   79.59   17.80
   3  -4  16  112.29   28.10
   3   4 -16   93.89   29.30
  -3   4  16   97.69   15.30
   3  -4  16   95.99   21.30
  -3   4  16   94.49   26.00
  -3  -4  16   92.49   16.10
   3  -4 -16   61.39   22.10
   3   4  16   37.00   22.20
  -4  -4 -16  125.69   23.00
  -4   4  16  132.39   21.10
   4  -4  16  133.79   31.40
   4  -4  16  109.29   28.70
  -4   4  16  141.49   31.90
   4   4 -16  152.68   35.90
  -4  -4  16  162.68   22.10
   4  -4 -16   50.69   25.40
   4   4  16  179.08   33.90
   0  -5  16  100.09   17.50
   0  -5 -16   79.69   19.60
   0   5  16   86.19   26.80
  -1  -5 -16   82.69   17.80
   1  -5  16   68.89   16.00
  -1   5  16   80.19   23.30
   1  -5  16   93.99   25.30
  -1  -5  16   83.79   15.00
   1  -5 -16   46.10   17.00
   1   5  16   64.69   25.10
  -2   5  16  150.58   19.10
  -2  -5 -16   81.29   21.30
   2  -5  16  125.99   23.60
   2  -5  16  104.39   28.80
  -2   5  16  122.49   30.20
  -2  -5  16  114.99   19.20
   2  -5 -16   86.49   24.10
   2   5  16  111.59   29.90
  -3   5  16   42.30   10.20
   3  -5  16   46.40   23.90
  -3  -5 -16   34.90   12.60
   3   5 -16   17.90   28.50
   3  -5  16   30.90   16.60
  -3   5  16   28.90   22.00
   3   5  16   48.70   20.20
   3  -5 -16   17.30   17.30
  -3  -5  16   56.49   11.10
   4   5 -16   10.70   28.30
  -4   5  16   18.10    8.50
  -4   5  16   19.80   21.30
  -4  -5 -16   47.20   12.50
   4  -5  16   39.60   21.60
   4  -5  16   13.30   20.20
   4  -5 -16   30.00   16.80
   4   5  16   13.20   19.80
  -4  -5  16   30.30   10.30
   0   6  16  137.89   31.60
   0  -6  16  163.68   24.90
   0  -6 -16  120.19   26.40
  -1  -6 -16    9.80   11.10
   1  -6  16   16.50   25.80
   1  -6  16   21.30   11.60
  -1   6  16   17.50   18.70
  -1  -6  16   12.40    8.50
   1   6  16   27.60   20.50
   1  -6 -16    7.50   12.60
   2  -6  16   -4.20   12.60
  -2  -6 -16   15.10    9.80
   2  -6  16   -0.20   20.60
  -2   6  16    5.20   18.70
  -2  -6  16    2.20    7.20
   2   6  16   -4.40   15.40
   2  -6 -16    5.90   13.50
  -3   6  16   28.60   23.00
  -3   6  16   13.80    8.80
   3  -6  16   12.20   22.20
  -3  -6 -16    6.40   10.40
   3  -6  16   28.00   17.10
   3   6  16   -0.20   16.70
   3  -6 -16    3.70   14.80
  -3  -6  16   -3.90    6.70
   0  -7 -16    8.20   12.50
   0  -7  16   33.80   11.90
   0   7  16    4.40   19.30
  -1   7  16   45.20   22.50
   1  -7  16   15.20   12.00
  -1  -7 -16   20.70   12.90
  -1  -7  16    7.40    9.00
   1  -7 -16   -5.20   12.00
   1   7  16   12.60   19.60
  -2  -7 -16   36.60   13.00
   2  -7  16   57.39   18.50
   2  -7  16   45.50   27.70
  -2   7  16    8.90   21.40
   2  -7 -16   14.20   15.60
   2   7  16   13.50   17.20
  -2  -7  16   42.00   12.10
   0   0 -17   71.59   18.10
   0   0  17   35.40    9.00
   0   0  17  150.38   25.10
   1   0  17  173.58   38.60
  -1   0  17  407.46   42.60
   1   0 -17  117.99   33.30
  -1   0 -17  126.89   33.30
   1   0  17  217.98   28.70
  -1   0  17  206.68   28.30
   2   0  17  511.95   94.89
   2   0 -17  441.26   94.59
  -2   0  17  808.22   97.29
   2   0  17  759.52   87.79
  -2   0  17  635.24   84.79
   3   0  17  433.96   68.99
  -3   0  17  431.36   56.79
   3   0 -17  321.07   65.29
   4   0  17   13.00   23.30
   4   0 -17  -14.80   18.30
  -4   0  17    3.90    6.30
   5   0 -17   83.19   30.20
  -5   0  17  114.89   19.00
   5   0  17   93.59   29.90
   0  -1  17   17.30    6.10
   0  -1  17   21.70   18.80
   0   1 -17    9.10   15.10
   0   1  17   18.80    6.10
   0   1  17   26.40   19.00
   0  -1 -17   11.00   14.00
  -1   1  17  394.46   53.39
   1   1 -17  269.57   60.49
   1  -1  17  330.37   62.79
  -1  -1 -17  369.06   60.59
   1  -1  17  442.76   55.39
   1  -1 -17  327.77   61.39
  -1  -1  17  443.96   53.89
   1   1  17  388.16   54.29
   1   1  17  499.85   68.29
  -2  -1 -17   63.79   19.70
   2  -1  17  111.59   17.70
   2   1 -17   70.39   23.70
  -2   1  17   99.09   15.30
  -2   1  17   45.60   23.90
   2  -1  17  164.58   30.80
   2  -1 -17   53.89   21.60
  -2  -1  17  102.99   15.90
   2   1  17   96.89   28.50
   3   1 -17   55.99   25.20
  -3   1  17  145.89   34.10
  -3   1  17  113.09   17.30
   3  -1  17   85.39   27.70
   3   1  17   92.59   29.50
  -3  -1  17  137.89   18.50
   3  -1 -17   44.90   22.30
   4  -1  17   16.10   22.40
  -4   1  17    4.20    6.10
   4   1 -17    1.10   19.50
   4   1  17   20.40   22.10
   4  -1 -17   17.50   18.60
  -4  -1  17    5.40    6.90
   5  -1  17  184.28   38.50
  -5   1  17  127.29   22.30
   5   1 -17  101.39   34.50
   5  -1 -17   94.09   32.30
   5   1  17  185.68   36.70
  -5  -1  17  156.38   23.30
   0  -2  17   90.09   13.60
   0  -2  17   77.89   24.80
   0   2  17   72.69   12.30
   0  -2 -17   38.70   16.40
   0   2  17   44.80   21.60
  -1   2  17   32.50    7.40
   1  -2  17   53.29   23.30
   1   2 -17   14.80   18.20
  -1  -2 -17   15.00   12.30
  -1   2  17   17.40   18.60
   1  -2  17   40.30    9.00
   1  -2 -17    5.10   14.10
   1   2  17    1.80   19.20
  -1  -2  17   38.00   22.60
  -1  -2  17   25.70    7.30
  -2   2  17   91.89   26.20
  -2   2  17   91.29   15.00
   2  -2  17   73.69   25.90
   2   2 -17   74.99   25.20
  -2  -2 -17   37.80   18.10
   2  -2  17  135.29   18.80
   2  -2 -17   84.59   23.20
  -2  -2  17  109.19   15.80
   2   2  17   68.59   25.80
   3   2 -17   60.89   24.90
   3  -2  17   49.70   23.70
  -3   2  17   40.70   10.00
  -3   2  17   47.60   23.30
   3  -2  17   49.90   17.80
  -3  -2 -17   28.90   14.60
   3  -2 -17   39.20   19.00
   3   2  17   48.10   24.40
  -3  -2  17   45.00   10.50
   4  -2  17   34.00   24.10
  -4   2  17   42.40   11.10
   4   2 -17   85.69   27.10
   4  -2 -17   37.20   20.90
   4   2  17   66.19   26.10
  -4  -2  17   54.29   11.10
   5  -2  17   20.40   21.90
   5   2 -17   43.90   27.50
  -5   2  17   22.00    9.10
   5  -2 -17   16.30   20.80
   5   2  17   18.90   24.10
  -5  -2  17   32.30    9.50
   0   3  17   14.80   18.80
   0  -3  17    1.10   19.90
   0  -3  17    8.60    6.60
   0  -3 -17   29.90   13.40
   1  -3  17   38.00   21.90
  -1   3  17   23.20    7.70
   1   3 -17   32.50   24.40
   1  -3  17   51.09   10.50
  -1   3  17   28.50   20.90
  -1  -3 -17   23.10   13.00
   1  -3 -17   15.40   14.40
   1   3  17   46.70   21.70
  -1  -3  17   38.80    8.90
  -2   3  17   41.30    8.70
   2  -3  17   21.00   11.60
   2  -3  17   39.30   22.50
  -2  -3 -17   29.00   12.40
  -2   3  17   25.10   21.40
   2   3 -17    1.80   21.30
  -2  -3  17   47.00    9.70
   2   3  17    8.10   19.40
   2  -3 -17   10.70   15.00
  -3   3  17   -4.50   20.20
   3   3 -17    8.60   22.00
   3  -3  17   30.80   15.20
  -3  -3 -17   17.00   12.00
  -3   3  17   12.30    7.40
   3  -3  17   36.20   22.30
   3  -3 -17   30.10   17.00
  -3  -3  17   18.70    8.30
   3   3  17   58.19   23.00
  -4   3  17   71.59   13.90
  -4   3  17   61.99   31.30
  -4  -3 -17   56.49   17.50
   4  -3  17   84.69   27.80
   4   3 -17   27.90   26.30
   4  -3  17   67.69   26.90
   4   3  17   27.80   23.70
  -4  -3  17  109.89   15.70
   4  -3 -17   40.60   20.20
   0  -4  17   64.79   26.90
   0   4  17   64.79   24.80
   0  -4  17   62.89   13.00
   0  -4 -17   40.70   16.00
   1  -4  17  147.29   36.20
  -1  -4 -17  113.99   31.10
   1  -4  17  256.97   31.40
  -1   4  17  198.28   39.10
  -1   4  17  234.78   28.00
  -1  -4  17  158.28   28.20
   1   4  17  249.88   41.50
   1  -4 -17  154.18   32.60
  -2   4  17   25.80   22.20
  -2   4  17   33.80    8.20
  -2  -4 -17    8.00   11.50
   2  -4  17   18.20   11.60
   2   4 -17   15.00   26.70
   2  -4  17   30.10   22.60
   2   4  17   -2.80   20.10
  -2  -4  17   17.90    7.70
   2  -4 -17   21.70   15.30
   3   4 -17   30.20   25.30
  -3   4  17   41.40   10.40
   3  -4  17   60.59   19.10
  -3   4  17   33.20   23.40
  -3  -4 -17   44.10   13.90
   3  -4  17   30.60   23.70
  -3  -4  17   51.99   11.60
   3  -4 -17   34.80   18.00
   3   4  17    7.30   21.60
  -4   4  17   13.30   22.40
  -4   4  17   41.10    9.90
   4  -4  17   41.20   24.40
   4  -4  17   32.80   20.80
   4   4 -17   25.10   27.10
  -4  -4 -17   36.80   12.80
   4   4  17   63.09   24.50
  -4  -4  17   22.70    9.20
   4  -4 -17    8.10   16.90
   0   5  17  791.82  114.29
   0  -5  17  802.42  101.29
   0  -5 -17  623.44  110.49
   1  -5  17   43.90   13.20
  -1  -5 -17   42.90   14.80
  -1   5  17   40.70   20.70
   1  -5  17   48.10   24.90
   1  -5 -17   44.20   15.90
   1   5  17   44.40   24.20
  -1  -5  17   27.40   11.20
   2  -5  17    5.50   12.70
   2  -5  17    1.80   20.80
  -2  -5 -17   24.20   11.90
  -2   5  17    3.50   20.10
  -2   5  17    7.00    9.00
   2   5  17   -8.90   18.00
  -2  -5  17   30.80    8.80
   2  -5 -17   -0.90   14.70
   3  -5  17   -3.20   22.30
  -3   5  17   14.90    7.60
  -3  -5 -17   11.40   11.40
   3   5 -17   -2.10   33.20
  -3   5  17    0.30   22.80
   3  -5  17  -18.40   15.30
   3   5  17   -3.60   16.80
  -3  -5  17   12.30    7.70
   3  -5 -17  -10.90   15.10
   0   6  17  -21.40   18.80
   0  -6 -17   -8.40   11.20
   0  -6  17    2.40    9.60
   1  -6  17    5.30   10.60
  -1  -6 -17   -8.40   10.80
  -1   6  17    4.40   19.30
   1  -6  17   28.20   32.50
   1   6  17   15.50   23.10
   1  -6 -17    7.60   12.90
  -1  -6  17    4.20    8.20
   2  -6  17    8.20   23.40
   2  -6  17  -19.70   12.50
  -2  -6 -17   22.70   12.40
  -2   6  17   -1.30   20.60
   2  -6 -17   13.80   15.80
   2   6  17    5.20   20.70
  -2  -6  17    2.90    7.80
   0   7  17   41.60   23.20
   0  -7  17   75.09   15.70
   0  -7 -17   20.50   14.70
   1  -7  17   65.69   18.70
  -1   7  17   17.20   23.30
  -1  -7 -17   30.10   14.90
   1   7  17   41.40   22.60
  -1  -7  17   43.00   13.00
   1  -7 -17   30.30   15.80
   0   0  18   43.60   10.60
   0   0  18  146.69   27.90
   0   0 -18  106.89   21.60
  -1   0  18  841.02   67.39
   1   0  18  391.36   49.60
  -1   0 -18  277.87   56.29
   1   0  18  301.97   59.39
   1   0 -18  219.08   54.99
  -1   0  18  363.86   49.30
  -2   0  18   22.60   26.20
   2   0  18   12.50   21.90
  -2   0  18   17.50    7.20
   2   0 -18   20.30   16.60
   3   0  18   51.49   25.10
  -3   0  18   26.40    8.00
   3   0 -18    6.00   19.10
   4   0 -18   36.40   22.10
   4   0  18   29.40   26.00
  -4   0  18   33.40    9.30
   0  -1 -18  216.88   46.00
   0   1  18  297.77   40.00
   0  -1  18  302.27   40.60
   0   1 -18  226.28   47.50
   0   1  18  363.36   52.49
  -1   1  18   30.70    8.20
   1  -1  18   62.09   24.30
  -1  -1 -18   38.20   16.50
   1   1 -18   18.90   17.20
   1  -1  18   36.70    9.60
  -1   1  18   47.30   22.70
  -1  -1  18   24.70    8.20
   1  -1 -18   44.30   18.70
   1   1  18   84.29   24.80
  -1  -1  18   55.09   26.50
   2   1 -18    6.30   18.70
  -2   1  18   24.00   22.00
  -2  -1 -18   10.60   17.00
   2  -1  18    2.70   11.50
  -2   1  18    4.20    5.90
   2  -1  18   10.40   22.00
   2  -1 -18    7.30   15.30
  -2  -1  18   13.70    7.10
   2   1  18   21.30   23.10
   3   1 -18   26.30   22.90
   3  -1  18   27.20   24.40
  -3   1  18   26.00    8.10
   3  -1 -18    4.00   15.00
   3   1  18   18.50   21.80
  -3  -1  18   25.10    7.90
   4   1 -18   -2.80   22.90
   4  -1  18   14.80   24.10
  -4   1  18   19.50    7.50
  -4  -1  18    6.80    7.40
   4   1  18   27.90   24.60
   4  -1 -18    8.50   20.60
   0  -2 -18   20.20   14.70
   0  -2  18   -6.90   21.40
   0   2  18   18.00    8.10
   0   2  18   24.70   21.40
   0  -2  18    3.40    6.80
   1  -2  18  154.18   23.80
  -1   2  18  160.58   22.40
  -1   2  18  135.69   34.40
  -1  -2 -18   95.69   27.10
   1  -2  18  136.89   34.50
   1   2 -18  118.89   32.30
   1   2  18  113.69   34.60
   1  -2 -18  119.89   28.90
  -1  -2  18  168.88   23.20
  -1  -2  18  182.38   37.20
  -2   2  18   57.39   27.10
   2   2 -18   32.00   22.30
   2  -2  18    6.60   22.70
  -2   2  18   38.70    9.80
   2  -2  18   50.09   13.60
  -2  -2 -18   42.50   16.50
   2  -2 -18   34.50   17.70
  -2  -2  18   49.40   10.70
   2   2  18   80.79   27.40
   3  -2  18    7.60   20.00
   3  -2  18    5.70   22.30
   3   2 -18  -13.60   21.30
  -3   2  18  -13.90   25.00
  -3   2  18    5.30    6.10
   3   2  18   -9.10   23.90
  -3  -2  18   -9.20    6.00
   3  -2 -18   -6.30   16.20
  -4   2  18   14.80    7.80
   4  -2  18   11.60   23.00
   4   2 -18   19.70   25.80
   4  -2 -18   33.60   19.10
   4   2  18   23.00   24.00
  -4  -2  18    3.00    7.00
   0  -3  18  123.39   30.90
   0   3  18  116.79   27.70
   0  -3  18   80.79   16.50
   0  -3 -18  101.89   22.10
  -1  -3 -18   32.90   15.60
  -1   3  18   43.30   10.80
  -1   3  18   58.89   26.60
   1  -3  18  128.39   29.20
   1  -3  18   61.49   13.10
   1  -3 -18   20.10   17.30
  -1  -3  18   46.40   11.00
   1   3  18   59.39   23.30
   2  -3  18   31.40   24.50
  -2   3  18   27.60    7.70
   2   3 -18   26.40   25.90
  -2  -3 -18   14.30   13.80
   2  -3  18  -12.40    9.70
  -2   3  18   20.50   21.90
   2  -3 -18    7.10   15.90
   2   3  18   50.49   24.60
  -2  -3  18   19.30    7.80
  -3  -3 -18   18.40   13.90
  -3   3  18   33.50   23.60
   3  -3  18   24.80   16.70
   3  -3  18   27.50   24.00
  -3   3  18   16.60    7.60
   3   3 -18   19.90   23.70
   3  -3 -18    9.60   16.70
   3   3  18   26.80   22.80
  -3  -3  18    5.90    8.30
  -4   3  18   33.50    9.90
   4   3 -18   23.90   26.80
   4  -3  18   16.80   25.00
   4   3  18    9.30   24.20
  -4  -3  18   47.00   11.00
   4  -3 -18   12.70   18.80
   0  -4 -18   -0.80   12.90
   0  -4  18   -1.30    7.50
   0   4  18  -12.10   20.20
  -1   4  18   57.49   25.00
   1  -4  18   91.59   28.00
  -1  -4 -18   49.50   16.80
   1  -4  18   65.39   13.70
   1   4  18   40.20   22.30
  -1  -4  18   34.80   11.40
   1  -4 -18   58.69   18.50
  -2   4  18   60.49   11.00
   2  -4  18   34.30   15.00
  -2  -4 -18   34.80   15.00
   2  -4  18   43.50   25.20
  -2   4  18   76.39   25.60
  -2  -4  18   23.80    9.80
   2  -4 -18   25.60   17.00
   2   4  18   67.99   26.50
   3  -4  18   22.00   18.00
   3  -4  18   46.60   25.50
  -3   4  18   19.50    8.80
  -3   4  18   35.00   24.60
   3   4 -18   15.20   29.70
  -3  -4 -18   24.30   13.50
   3  -4 -18    8.80   17.70
   3   4  18   20.20   24.60
  -3  -4  18   35.60    9.90
   0  -5 -18    0.80   12.60
   0  -5  18   13.10    9.00
   0   5  18   -1.40   19.20
   1  -5  18  328.67   51.89
   1  -5  18  462.85   64.29
  -1   5  18  384.76   61.29
  -1  -5 -18  260.47   55.29
   1   5  18  446.46   64.59
  -1  -5  18  433.46   52.29
   1  -5 -18  290.47   56.29
   2  -5  18   42.30   25.00
  -2   5  18   32.60   24.10
   2  -5  18   36.60   15.70
  -2  -5 -18   14.50   14.30
  -2  -5  18   37.60   10.30
   2  -5 -18   57.89   19.60
   2   5  18   48.70   24.50
   0   6  18  149.39   34.10
   0  -6  18  126.69   23.00
   0  -6 -18  106.79   25.60
   1  -6  18   10.10   11.90
  -1  -6 -18   -1.50   12.60
  -1   6  18   -7.00   20.40
  -1  -6  18    5.50    9.20
   1   6  18  -14.00   22.10
   1  -6 -18   -4.30   14.20
   0   0 -19   58.29   21.80
   0   0  19  106.09   28.80
   0   0  19   25.50    8.50
   1   0  19   12.00   10.90
   1   0  19   16.00   24.20
  -1   0  19   18.00    7.50
   1   0 -19   -0.90   17.50
  -1   0  19   23.60   25.60
   2   0  19  207.38   38.60
  -2   0  19  171.38   24.10
   2   0 -19   84.79   30.00
   3   0 -19    9.90   20.30
  -3   0  19   35.70    9.70
   3   0  19   16.40   25.50
   4   0  19   46.70   29.80
   0   1  19   11.60    7.30
   0  -1 -19    7.40   16.80
   0  -1  19   10.90   23.70
   0   1  19   19.60   23.90
   0  -1  19    0.20    5.70
  -1  -1 -19   59.89   24.30
   1  -1  19  101.19   17.00
  -1   1  19  103.19   15.70
  -1   1  19  143.79   30.30
   1   1 -19   67.09   25.60
   1  -1  19   58.79   28.20
  -1  -1  19   73.99   15.60
   1   1  19   67.59   30.00
  -1  -1  19  189.08   36.80
   1  -1 -19   72.39   23.60
  -2   1  19   34.10    9.00
  -2   1  19   21.40   28.60
   2  -1  19   28.80   24.60
   2   1 -19    4.50   21.40
  -2  -1  19   35.20    9.40
   2  -1 -19   21.10   18.60
   2   1  19   40.00   27.50
   3   1 -19    4.40   22.40
   3  -1  19   13.00   24.60
  -3   1  19    1.10    7.30
   3   1  19    7.70   24.50
  -3  -1  19   -4.00    6.70
   3  -1 -19   21.10   18.90
   0  -2 -19  -10.60   15.30
   0  -2  19    2.10   26.80
   0   2  19    6.60   22.80
   0  -2  19   -0.90    6.90
  -1   2  19   83.39   27.70
   1  -2  19   45.30   27.00
   1  -2  19   58.99   13.10
  -1  -2 -19   31.90   17.90
  -1   2  19   72.59   12.20
  -1  -2  19   57.89   12.20
   1  -2 -19   29.90   19.40
   1   2  19   38.50   26.40
   2   2 -19   48.50   27.30
  -2   2  19   46.70    9.90
  -2  -2 -19   23.90   18.80
   2  -2  19   38.00   25.70
  -2   2  19   58.69   26.50
   2  -2  19   24.80   14.20
   2  -2 -19   52.39   19.70
  -2  -2  19   20.30    9.80
   2   2  19   77.89   27.80
  -3   2  19   13.50    8.10
   3  -2  19   45.30   26.60
   3   2 -19   49.80   27.30
  -3   2  19   52.49   37.70
   3   2  19   41.20   28.90
   3  -2 -19   14.30   18.00
  -3  -2  19   47.30   10.40
   0   3  19  160.88   36.00
   0  -3  19  154.28   24.50
   0  -3  19  183.08   41.30
   0  -3 -19  122.09   28.80
   1  -3  19   22.70   26.60
  -1   3  19   20.00   24.80
  -1  -3 -19    9.00   14.70
   1  -3  19   26.70   11.10
  -1  -3  19    4.60    6.80
   1  -3 -19    3.80   16.50
   1   3  19    4.40   23.10
  -2   3  19   92.09   30.60
   2  -3  19   97.99   20.70
  -2  -3 -19   78.39   22.60
  -2   3  19   94.09   16.60
   2  -3  19  131.09   32.20
   2   3  19   58.69   30.20
   2  -3 -19   69.89   24.10
  -2  -3  19  110.49   17.80
   3  -3  19   26.30   24.70
  -3  -3 -19   47.40   20.00
  -3   3  19   82.29   12.60
   3   3 -19   17.70   28.70
  -3   3  19   46.60   28.90
   3  -3  19   36.00   25.40
   3  -3 -19   12.90   19.90
   3   3  19   14.20   27.50
  -3  -3  19   44.70   12.60
   0   4  19    3.50   20.60
   0  -4 -19   17.20   16.00
   0  -4  19   -4.90    8.10
  -1  -4 -19   69.79   25.70
   1  -4  19  152.38   24.80
   1  -4  19  172.38   38.40
  -1   4  19  189.58   36.40
   1   4  19  161.88   38.10
   1  -4 -19   92.19   27.20
  -1  -4  19  185.08   24.20
   2  -4  19   57.59   29.40
   2  -4  19   63.99   18.90
  -2   4  19   62.79   27.40
  -2   4  19   64.09   15.70
  -2  -4 -19   63.59   19.80
   2   4  19  124.09   34.00
   2  -4 -19   67.49   22.40
  -2  -4  19   80.59   15.50
   0  -5 -19   32.10   17.90
   0  -5  19   70.89   15.30
   0   5  19   71.29   30.60
   1  -5  19   15.60   12.50
  -1   5  19   33.20   24.10
  -1  -5 -19   24.50   15.10
   1  -5 -19   11.10   16.70
  -1  -5  19   26.50   11.00
   1   5  19   -4.50   21.30
   0   0  20   95.49   31.60
   0   0  20   19.50    8.90
   0   0 -20   25.60   24.20
  -1   0  20   57.09   12.10
   1   0  20   16.80   27.30
   1   0 -20   33.20   22.20
  -1   0  20  147.59   36.60
  -2   0  20   37.70    9.80
   2   0 -20   -3.30   19.90
   2   0  20   25.50   28.40
   3   0 -20   -0.90   22.40
   3   0  20   13.20   28.80
  -3   0  20   28.80    9.70
   0  -1  20   -7.30   24.50
   0  -1 -20   -2.30   20.20
   0   1  20   13.30   27.90
   0  -1  20   11.00    8.00
   1  -1  20   29.10   28.70
   1   1 -20   15.20   27.10
   1  -1  20   62.39   15.10
  -1   1  20   57.79   12.00
  -1   1  20   52.29   27.50
  -1  -1  20   54.49   12.30
   1   1  20   96.69   32.60
   1  -1 -20   56.89   22.10
  -2   1  20   10.00    7.80
  -2   1  20   45.60   34.60
   2  -1  20   44.40   29.60
   2   1 -20    0.70   22.70
   2  -1 -20  -14.80   17.80
  -2  -1  20   30.80    9.40
   2   1  20   19.50   26.30
  -3   1  20   33.60   10.00
   3  -1  20   52.69   30.20
   3   1 -20   52.19   26.50
  -3  -1  20   33.00   10.40
   3   1  20   39.80   29.70
   3  -1 -20    2.50   19.70
   0  -2  20   21.60    9.60
   0   2  20   18.20   24.90
   0  -2 -20    6.60   18.40
   0  -2  20   15.20   32.40
  -1  -2 -20   52.49   23.30
   1  -2  20   74.69   31.20
  -1   2  20   42.40   27.70
   1  -2  20   71.79   16.90
  -1   2  20  110.89   17.20
  -1  -2  20   98.99   16.40
   1  -2 -20   58.79   23.90
   1   2  20   69.39   32.10
   2  -2  20   61.89   21.70
   2  -2  20   17.40   28.50
   2   2 -20   41.10   32.00
  -2   2  20   40.10   30.30
  -2   2  20   32.40   10.80
   2  -2 -20   40.70   20.60
   2   2  20   50.89   30.90
  -2  -2  20   55.09   11.40
   0   3  20   25.40   26.10
   0  -3 -20   48.10   19.30
   0  -3  20   11.40    9.50
   1  -3  20    6.80   11.30
  -1  -3 -20   34.10   17.90
  -1   3  20   60.89   28.70
   1  -3  20   15.30   29.10
  -1  -3  20   16.50    9.20
   1   3  20   -1.70   25.00
   1  -3 -20   46.70   20.00
   2  -3  20   56.99   18.70
   2  -3  20   46.40   28.30
  -2   3  20   51.09   13.90
  -2  -3 -20   22.30   20.30
  -2   3  20   68.19   33.00
   2  -3 -20   56.29   22.90
   2   3  20   70.89   30.10
  -2  -3  20   62.79   13.40
   0   4  20  652.13   94.39
   0  -4 -20  485.05   89.09
   0  -4  20  635.74   82.29
  -1  -4 -20    9.40   16.20
   1  -4  20   35.10   32.30
  -1   4  20   20.60   28.00
   1  -4  20   24.50   12.50
   1   4  20   40.80   25.20
   1  -4 -20  -16.30   17.10
  -1  -4  20    8.70    8.90
   0   0  21   10.20   11.90
   0   0  21   56.99   31.70
   1   0  21   -3.50   26.50
  -1   0  21  -19.30   37.00
  -1   0  21    2.40    8.20
   1   0 -21   21.60   24.70
   0  -1  21   28.80   10.70
   0  -1  21   20.00   31.50
   0  -1 -21   28.30   26.10
   0   1  21   47.70   29.80
   1  -1  21    0.90   28.10
  -1   1  21    0.80   10.90
  -1   1  21   34.30   29.40
   1  -1 -21   -5.80   19.70
   1   1  21   -0.60   29.70
  -1  -1  21   10.80    8.40
   0   2  21   26.90   29.20
   0  -2  21   33.50   11.50
   0  -2 -21   51.99   22.90
   1  -2  21   35.60   31.00
   1  -2  21   35.40   14.30
  -1   2  21   44.40   30.10
  -1  -2  21   14.50    9.10
   1   2  21   28.70   30.70
   0   0   0    0.00    0.00
;
_shelx_hkl_checksum     45367
_shelx_res_file
;
TITL  mo for general quality
    new_mo.res
    created by SHELXL-2017/1 at 10:43:31 on 15-Jun-2019
CELL  0.71073   7.3466  10.1967  18.4766   90.000   90.000   90.000
ZERR    4.000   0.0040   0.0056   0.0101    0.000    0.000    0.000
LATT -1
SYMM 1/2-X, -Y, 1/2+Z
SYMM -X, 1/2+Y, 1/2-Z
SYMM 1/2+X, 1/2-Y, -Z
SFAC C  H  N  O
UNIT 52  72  8  16
OMIT 0 1 1
L.S. 10
ACTA
BOND $H
FMAP 2
PLAN -20
SIZE 0.29  0.28  0.35
TEMP -173
WGHT    0.022800    0.606300
FVAR       0.90649
O1    4    0.470115    0.350843    0.578748    11.00000    0.04345    0.03759 =
         0.03622    0.00206   -0.00708   -0.02133
O2    4    0.655051    0.442700    0.660518    11.00000    0.03120    0.02247 =
         0.02242    0.00214   -0.00231   -0.00399
O3    4    0.780568    0.881772    0.626639    11.00000    0.01965    0.02165 =
         0.03508   -0.00573    0.00105    0.00043
O4    4    1.066344    0.954114    0.649168    11.00000    0.02289    0.01400 =
         0.02595   -0.00070   -0.00177   -0.00075
N1    3    0.749830    0.638511    0.569254    11.00000    0.01990    0.01797 =
         0.02475   -0.00022   -0.00109    0.00086
H1N   2    0.677598    0.705861    0.587027    11.00000    0.02154
N2    3    1.378647    0.726030    0.596934    11.00000    0.02606    0.03041 =
         0.02995   -0.00046   -0.00015    0.00119
C1    1    0.674901    0.518329    0.538748    11.00000    0.02698    0.01560 =
         0.02395   -0.00053   -0.00831   -0.00117
AFIX  13
H1    2    0.582280    0.541944    0.501289    11.00000   -1.20000
AFIX   0
C2    1    0.841506    0.457050    0.500751    11.00000    0.03549    0.01937 =
         0.02347   -0.00323   -0.00341   -0.00111
AFIX  23
H2A   2    0.843025    0.360684    0.507255    11.00000   -1.20000
H2B   2    0.840489    0.477085    0.448324    11.00000   -1.20000
AFIX   0
C3    1    1.005598    0.520235    0.537645    11.00000    0.02689    0.01639 =
         0.02424   -0.00037    0.00089    0.00317
AFIX  23
H3A   2    1.055995    0.462237    0.575657    11.00000   -1.20000
H3B   2    1.102471    0.540554    0.502126    11.00000   -1.20000
AFIX   0
C4    1    0.927826    0.644119    0.570059    11.00000    0.02492    0.01699 =
         0.01458    0.00397   -0.00018    0.00149
C5    1    0.586304    0.428517    0.594587    11.00000    0.02729    0.02029 =
         0.02749    0.00000   -0.00279   -0.00050
C6    1    0.575445    0.359253    0.716708    11.00000    0.03897    0.03249 =
         0.02974    0.00777    0.00502   -0.00437
AFIX 137
H6A   2    0.447561    0.383309    0.723879    11.00000   -1.50000
H6B   2    0.642325    0.371383    0.762109    11.00000   -1.50000
H6C   2    0.583167    0.267216    0.701744    11.00000   -1.50000
AFIX   0
C7    1    1.031108    0.748351    0.596619    11.00000    0.02160    0.01636 =
         0.01931    0.00032   -0.00157    0.00168
C8    1    1.222319    0.737307    0.596007    11.00000    0.02952    0.01471 =
         0.01967    0.00110    0.00305    0.00021
C9    1    0.942820    0.865489    0.624854    11.00000    0.02345    0.01775 =
         0.01725    0.00227    0.00051   -0.00152
C10   1    1.004000    1.083036    0.677512    11.00000    0.03422    0.01332 =
         0.02574   -0.00481    0.00041    0.00137
C11   1    1.179396    1.149995    0.698839    11.00000    0.04266    0.02224 =
         0.03796   -0.00645   -0.00394   -0.00628
AFIX 137
H11A  2    1.260278    1.154912    0.656748    11.00000   -1.50000
H11B  2    1.238827    1.099748    0.737386    11.00000   -1.50000
H11C  2    1.152872    1.238765    0.716218    11.00000   -1.50000
AFIX   0
C12   1    0.910935    1.159245    0.617737    11.00000    0.04663    0.02006 =
         0.02975   -0.00005    0.00001    0.00857
AFIX 137
H12A  2    0.985600    1.155885    0.573823    11.00000   -1.50000
H12B  2    0.895526    1.250717    0.632817    11.00000   -1.50000
H12C  2    0.791425    1.120475    0.607869    11.00000   -1.50000
AFIX   0
C13   1    0.885135    1.062289    0.743025    11.00000    0.04916    0.02716 =
         0.02543   -0.00498    0.00874   -0.00380
AFIX 137
H13A  2    0.861422    1.146855    0.766397    11.00000   -1.50000
H13B  2    0.947119    1.003897    0.777191    11.00000   -1.50000
H13C  2    0.769592    1.022628    0.728074    11.00000   -1.50000
AFIX   0
HKLF 4
REM   mo for general quality
REM R1 =  0.0512 for    2051 Fo > 4sig(Fo)  and  0.0584 for all    2290 data
REM    180 parameters refined using      0 restraints
END
WGHT      0.0197      0.6186
REM Highest difference peak  0.207,  deepest hole -0.182,  1-sigma level  0.051
Q1    1   0.5118  0.7311  0.5879  11.00000  0.05    0.21
Q2    1   0.7221  0.9605  0.6316  11.00000  0.05    0.20
Q3    1   0.5019  0.7547  0.5977  11.00000  0.05    0.20
Q4    1   1.4692  0.8011  0.5970  11.00000  0.05    0.19
Q5    1   1.1211  0.7677  0.5859  11.00000  0.05    0.19
Q6    1   0.7631  0.6427  0.6232  11.00000  0.05    0.18
Q7    1   1.0029  0.3919  0.5986  11.00000  0.05    0.18
Q8    1   0.4935  0.4561  0.7194  11.00000  0.05    0.18
Q9    1   1.4403  0.8511  0.6032  11.00000  0.05    0.17
Q10   1   0.5330  0.9503  0.6515  11.00000  0.05    0.17
Q11   1   1.2113  0.8776  0.6008  11.00000  0.05    0.17
Q12   1   0.4371  0.4470  0.5979  11.00000  0.05    0.17
Q13   1   0.5906  0.8600  0.5980  11.00000  0.05    0.17
Q14   1   1.2495  1.1748  0.6002  11.00000  0.05    0.16
Q15   1   1.2855  0.6450  0.5780  11.00000  0.05    0.16
Q16   1   0.6642  1.0622  0.5999  11.00000  0.05    0.16
Q17   1   0.9606  0.6677  0.6122  11.00000  0.05    0.16
Q18   1   1.2492  0.6582  0.5927  11.00000  0.05    0.16
Q19   1   0.3310  0.3670  0.5922  11.00000  0.05    0.16
Q20   1   1.2491  0.4660  0.5948  11.00000  0.05    0.16
;
_shelx_res_checksum     50600
data_1cu
_audit_creation_method     'SHELXL-2017/1'
_database_code_depnum_ccdc_archive     'CCDC 1951413'
_chemical_name_systematic     ?
_chemical_name_common     1cu
_chemical_formula_moiety     'C13 H18 N2 O4'
_chemical_formula_sum     'C13 H18 N2 O4'
_chemical_formula_weight     266.29
_chemical_melting_point     ?
_chemical_absolute_configuration     rm
_space_group_crystal_system     orthorhombic
_space_group_name_H-M_alt     'P 21 21 21'
_space_group_name_Hall     'P 2ac 2ab'
loop_
    _space_group_symop_operation_xyz
    'x, y, z'
    '-x+1/2, -y, z+1/2'
    '-x, y+1/2, -z+1/2'
    'x+1/2, -y+1/2, -z'
_cell_length_a     7.3731(3)
_cell_length_b     10.1909(4)
_cell_length_c     18.4972(7)
_cell_angle_alpha     90
_cell_angle_beta     90
_cell_angle_gamma     90
_cell_volume     1389.85(9)
_cell_formula_units_Z     4
_cell_measurement_reflns_used     6101
_cell_measurement_theta_min     7.41
_cell_measurement_theta_max     66.26
_cell_measurement_temperature     100(2)
_exptl_crystal_description     block
_exptl_crystal_colour     colourless
_exptl_crystal_size_max     0.350
_exptl_crystal_size_mid     0.290
_exptl_crystal_size_min     0.280
_exptl_crystal_density_diffrn     1.273
_exptl_crystal_density_meas     ?
_exptl_crystal_density_method     ?
_exptl_crystal_F_000     568
_exptl_absorpt_coefficient_mu     0.789
_exptl_absorpt_correction_type     multi-scan
_exptl_absorpt_process_details
;
(SADABS; Bruker, 2008)
;
_exptl_absorpt_correction_T_min     0.5789
_exptl_absorpt_correction_T_max     0.7529
_diffrn_ambient_temperature     100(2)
_diffrn_source     'microsource'
_diffrn_radiation_type     CuK\a
_diffrn_radiation_wavelength     1.54178
_diffrn_radiation_monochromator     'multilayer optics'
_diffrn_measurement_device_type     'D8 goniometer with APEX CCD area detector'
_diffrn_measurement_method     '\w scans'
_diffrn_reflns_number     17945
_diffrn_reflns_av_R_equivalents     0.0828
_diffrn_reflns_av_unetI/netI     0.0474
_diffrn_reflns_theta_min     4.781
_diffrn_reflns_theta_max     67.026
_diffrn_reflns_theta_full     67.026
_diffrn_measured_fraction_theta_max     0.988
_diffrn_measured_fraction_theta_full     0.988
_diffrn_reflns_limit_h_min     -6
_diffrn_reflns_limit_h_max     8
_diffrn_reflns_limit_k_min     -11
_diffrn_reflns_limit_k_max     12
_diffrn_reflns_limit_l_min     -21
_diffrn_reflns_limit_l_max     22
_refine_special_details     ?
_reflns_number_total     2408
_reflns_number_gt     2266
_reflns_threshold_expression     'I > 2\s(I)'
_refine_ls_structure_factor_coef     Fsqd
_refine_ls_matrix_type     full
_refine_ls_R_factor_all     0.0341
_refine_ls_R_factor_gt     0.0315
_refine_ls_wR_factor_gt     0.0756
_refine_ls_wR_factor_ref     0.0771
_refine_ls_goodness_of_fit_ref     1.104
_refine_ls_restrained_S_all     1.104
_refine_ls_number_reflns     2408
_refine_ls_number_parameters     181
_refine_ls_number_restraints     0
_refine_ls_hydrogen_treatment     mixed
_refine_ls_weighting_scheme     calc
_refine_ls_weighting_details
              'w=1/[\s^2^(Fo^2^)+(0.0379P)^2^+0.0440P] where P=(Fo^2^+2Fc^2^)/3'
_atom_sites_solution_hydrogens     difmap
_atom_sites_solution_primary     other
_atom_sites_solution_secondary     ?
_refine_ls_shift/su_max     0.000
_refine_ls_shift/su_mean     0.000
_refine_diff_density_max     0.166
_refine_diff_density_min     -0.153
_refine_ls_extinction_method
;
SHELXL2017 (Sheldrick, 2015)
;
_refine_ls_extinction_coef     0.0076(11)
_refine_ls_extinction_expression
                                  'Fc^*^=kFc[1+0.001xFc^2^\l^3^/sin(2\q)]^-1/4^'
_refine_ls_abs_structure_details
;
Flack <i>x</i> determined using 879 quotients [(I+)-(I-)]/[(I+)+(I-)]
(Parsons <i>et al.</i>,  2013)
;
_refine_ls_abs_structure_Flack     -0.04(12)
loop_
    _atom_type_symbol
    _atom_type_description
    _atom_type_scat_dispersion_real
    _atom_type_scat_dispersion_imag
    _atom_type_scat_source
    'C' 'C' 0.0181 0.0091
                         'International Tables Vol C Tables 4.2.6.8 and 6.1.1.4'
    'H' 'H' 0.0000 0.0000
                         'International Tables Vol C Tables 4.2.6.8 and 6.1.1.4'
    'N' 'N' 0.0311 0.0180
                         'International Tables Vol C Tables 4.2.6.8 and 6.1.1.4'
    'O' 'O' 0.0492 0.0322
                         'International Tables Vol C Tables 4.2.6.8 and 6.1.1.4'
_computing_data_collection
;
SMART (Bruker, 2001)
;
_computing_cell_refinement
;
SMART (Bruker, 2001)
;
_computing_data_reduction
;
SAINT-Plus (Bruker, 2009)
;
_computing_structure_solution
;
SHELXS2013 (Sheldrick, 2008)
;
_computing_structure_refinement
;
SHELXL2017 (Sheldrick, 2015)
;
_computing_molecular_graphics     ?
_computing_publication_material
;
SHELXL2017 (Sheldrick, 2015) and
PLATON (Spek, 2009)
;
loop_
    _atom_site_type_symbol
    _atom_site_label
    _atom_site_fract_x
    _atom_site_fract_y
    _atom_site_fract_z
    _atom_site_U_iso_or_equiv
    _atom_site_adp_type
    _atom_site_calc_flag
    _atom_site_occupancy
    _atom_site_disorder_assembly
    _atom_site_disorder_group
    O O1 0.4715(2) 0.35039(16) 0.57878(9) 0.0376(4) Uani d 1 . .
    O O2 0.65579(19) 0.44278(13) 0.66057(7) 0.0237(3) Uani d 1 . .
    O O3 0.78055(18) 0.88187(13) 0.62654(8) 0.0237(3) Uani d 1 . .
    O O4 1.06691(18) 0.95433(13) 0.64909(7) 0.0202(3) Uani d 1 . .
    N N1 0.7503(2) 0.63780(17) 0.56914(9) 0.0187(4) Uani d 1 . .
    H H1N 0.692(3) 0.697(2) 0.5869(12) 0.018(6) Uiso d 1 . .
    N N2 1.3791(2) 0.72560(18) 0.59679(10) 0.0267(4) Uani d 1 . .
    C C1 0.6751(3) 0.51862(18) 0.53858(11) 0.0203(4) Uani d 1 . .
    H H1 0.582817 0.542374 0.501179 0.024 Uiso calc 1 . .
    C C2 0.8411(3) 0.4564(2) 0.50098(11) 0.0234(5) Uani d 1 . .
    H H2A 0.842350 0.360143 0.508020 0.028 Uiso calc 1 . .
    H H2B 0.840037 0.475475 0.448498 0.028 Uiso calc 1 . .
    C C3 1.0061(3) 0.52038(19) 0.53757(11) 0.0213(5) Uani d 1 . .
    H H3A 1.056634 0.462757 0.575653 0.026 Uiso calc 1 . .
    H H3B 1.102239 0.540275 0.501863 0.026 Uiso calc 1 . .
    C C4 0.9292(3) 0.64441(19) 0.56957(10) 0.0174(4) Uani d 1 . .
    C C5 0.5877(3) 0.4288(2) 0.59448(12) 0.0231(5) Uani d 1 . .
    C C6 0.5765(3) 0.3592(2) 0.71600(12) 0.0313(5) Uani d 1 . .
    H H6A 0.450624 0.385732 0.724633 0.047 Uiso calc 1 . .
    H H6B 0.646158 0.367859 0.760875 0.047 Uiso calc 1 . .
    H H6C 0.579413 0.267623 0.699820 0.047 Uiso calc 1 . .
    C C7 1.0309(3) 0.74868(19) 0.59624(10) 0.0177(4) Uani d 1 . .
    C C8 1.2227(3) 0.73732(18) 0.59618(10) 0.0189(4) Uani d 1 . .
    C C9 0.9449(3) 0.86551(18) 0.62494(10) 0.0184(4) Uani d 1 . .
    C C10 1.0050(3) 1.08275(18) 0.67754(11) 0.0223(5) Uani d 1 . .
    C C11 1.1811(3) 1.1505(2) 0.69862(13) 0.0316(5) Uani d 1 . .
    H H11A 1.259369 1.158332 0.656003 0.047 Uiso calc 1 . .
    H H11B 1.243147 1.098650 0.735767 0.047 Uiso calc 1 . .
    H H11C 1.154341 1.238116 0.717651 0.047 Uiso calc 1 . .
    C C12 0.9115(3) 1.1594(2) 0.61785(12) 0.0285(5) Uani d 1 . .
    H H12A 0.987690 1.158864 0.574426 0.043 Uiso calc 1 . .
    H H12B 0.892301 1.250088 0.633701 0.043 Uiso calc 1 . .
    H H12C 0.794285 1.118712 0.606871 0.043 Uiso calc 1 . .
    C C13 0.8863(3) 1.0623(2) 0.74316(12) 0.0317(5) Uani d 1 . .
    H H13A 0.860354 1.147194 0.765735 0.047 Uiso calc 1 . .
    H H13B 0.949275 1.005642 0.777859 0.047 Uiso calc 1 . .
    H H13C 0.772320 1.020617 0.728442 0.047 Uiso calc 1 . .
loop_
    _atom_site_aniso_label
    _atom_site_aniso_U_11
    _atom_site_aniso_U_22
    _atom_site_aniso_U_33
    _atom_site_aniso_U_12
    _atom_site_aniso_U_13
    _atom_site_aniso_U_23
    O1 0.0368(9) 0.0376(9) 0.0386(9) -0.0201(8) -0.0091(7) 0.0024(7)
    O2 0.0232(7) 0.0229(7) 0.0250(7) -0.0035(6) -0.0033(6) 0.0027(6)
    O3 0.0129(7) 0.0230(7) 0.0353(8) 0.0011(6) 0.0011(6) -0.0047(6)
    O4 0.0180(7) 0.0152(6) 0.0275(7) -0.0006(6) -0.0014(5) -0.0026(6)
    N1 0.0145(8) 0.0154(8) 0.0262(9) 0.0022(7) -0.0009(6) -0.0020(7)
    N2 0.0182(10) 0.0293(10) 0.0328(10) -0.0002(7) -0.0007(7) -0.0005(8)
    C1 0.0182(10) 0.0169(9) 0.0257(10) -0.0003(8) -0.0065(8) -0.0009(7)
    C2 0.0265(11) 0.0190(10) 0.0248(10) -0.0002(9) -0.0017(8) -0.0024(8)
    C3 0.0196(10) 0.0191(10) 0.0253(10) 0.0038(8) -0.0003(8) -0.0015(8)
    C4 0.0168(9) 0.0170(10) 0.0184(9) 0.0017(8) -0.0002(7) 0.0034(8)
    C5 0.0182(10) 0.0202(10) 0.0310(12) 0.0001(9) -0.0045(8) -0.0021(8)
    C6 0.0332(12) 0.0291(11) 0.0315(12) -0.0038(10) 0.0041(10) 0.0046(9)
    C7 0.0140(9) 0.0175(9) 0.0216(10) 0.0015(8) 0.0008(8) 0.0013(8)
    C8 0.0193(10) 0.0162(9) 0.0212(10) -0.0011(8) 0.0013(8) 0.0013(7)
    C9 0.0199(10) 0.0163(9) 0.0189(9) -0.0026(8) -0.0019(8) 0.0028(8)
    C10 0.0254(11) 0.0152(9) 0.0262(11) 0.0005(8) -0.0007(9) -0.0029(7)
    C11 0.0337(12) 0.0220(10) 0.0391(12) -0.0057(10) -0.0048(10) -0.0058(9)
    C12 0.0367(12) 0.0213(10) 0.0276(11) 0.0054(10) -0.0001(9) -0.0018(9)
    C13 0.0423(13) 0.0272(11) 0.0254(11) -0.0010(11) 0.0044(10) -0.0048(9)
_geom_special_details
;
 All esds (except the esd in the dihedral angle between two l.s. planes)
 are estimated using the full covariance matrix.  The cell esds are taken
 into account individually in the estimation of esds in distances, angles
 and torsion angles; correlations between esds in cell parameters are only
 used when they are defined by crystal symmetry.  An approximate (isotropic)
 treatment of cell esds is used for estimating esds involving l.s. planes.
;
loop_
    _geom_bond_atom_site_label_1
    _geom_bond_atom_site_label_2
    _geom_bond_site_symmetry_2
    _geom_bond_distance
    _geom_bond_publ_flag
    O1 C5 . 1.207(3) ?
    O2 C5 . 1.329(3) ?
    O2 C6 . 1.456(3) ?
    O3 C9 . 1.223(2) ?
    O4 C9 . 1.352(2) ?
    O4 C10 . 1.483(2) ?
    N1 C4 . 1.321(3) ?
    N1 C1 . 1.450(3) ?
    N1 H1N . 0.81(3) ?
    N2 C8 . 1.159(3) ?
    C1 C5 . 1.524(3) ?
    C1 C2 . 1.544(3) ?
    C1 H1 . 1.0000 ?
    C2 C3 . 1.537(3) ?
    C2 H2A . 0.9900 ?
    C2 H2B . 0.9900 ?
    C3 C4 . 1.506(3) ?
    C3 H3A . 0.9900 ?
    C3 H3B . 0.9900 ?
    C4 C7 . 1.391(3) ?
    C6 H6A . 0.9800 ?
    C6 H6B . 0.9800 ?
    C6 H6C . 0.9800 ?
    C7 C8 . 1.419(3) ?
    C7 C9 . 1.450(3) ?
    C10 C13 . 1.511(3) ?
    C10 C12 . 1.518(3) ?
    C10 C11 . 1.522(3) ?
    C11 H11A . 0.9800 ?
    C11 H11B . 0.9800 ?
    C11 H11C . 0.9800 ?
    C12 H12A . 0.9800 ?
    C12 H12B . 0.9800 ?
    C12 H12C . 0.9800 ?
    C13 H13A . 0.9800 ?
    C13 H13B . 0.9800 ?
    C13 H13C . 0.9800 ?
loop_
    _geom_angle_atom_site_label_1
    _geom_angle_atom_site_label_2
    _geom_angle_atom_site_label_3
    _geom_angle_site_symmetry_1
    _geom_angle_site_symmetry_3
    _geom_angle
    _geom_angle_publ_flag
    C5 O2 C6 . . 115.70(16) ?
    C9 O4 C10 . . 120.21(15) ?
    C4 N1 C1 . . 115.28(18) ?
    C4 N1 H1N . . 119.4(16) ?
    C1 N1 H1N . . 125.2(16) ?
    N1 C1 C5 . . 113.59(17) ?
    N1 C1 C2 . . 102.49(15) ?
    C5 C1 C2 . . 113.24(15) ?
    N1 C1 H1 . . 109.1 ?
    C5 C1 H1 . . 109.1 ?
    C2 C1 H1 . . 109.1 ?
    C3 C2 C1 . . 104.78(15) ?
    C3 C2 H2A . . 110.8 ?
    C1 C2 H2A . . 110.8 ?
    C3 C2 H2B . . 110.8 ?
    C1 C2 H2B . . 110.8 ?
    H2A C2 H2B . . 108.9 ?
    C4 C3 C2 . . 103.35(15) ?
    C4 C3 H3A . . 111.1 ?
    C2 C3 H3A . . 111.1 ?
    C4 C3 H3B . . 111.1 ?
    C2 C3 H3B . . 111.1 ?
    H3A C3 H3B . . 109.1 ?
    N1 C4 C7 . . 125.43(18) ?
    N1 C4 C3 . . 109.30(17) ?
    C7 C4 C3 . . 125.26(17) ?
    O1 C5 O2 . . 124.1(2) ?
    O1 C5 C1 . . 122.31(19) ?
    O2 C5 C1 . . 113.59(16) ?
    O2 C6 H6A . . 109.5 ?
    O2 C6 H6B . . 109.5 ?
    H6A C6 H6B . . 109.5 ?
    O2 C6 H6C . . 109.5 ?
    H6A C6 H6C . . 109.5 ?
    H6B C6 H6C . . 109.5 ?
    C4 C7 C8 . . 118.35(18) ?
    C4 C7 C9 . . 121.41(17) ?
    C8 C7 C9 . . 120.23(18) ?
    N2 C8 C7 . . 178.6(2) ?
    O3 C9 O4 . . 124.03(17) ?
    O3 C9 C7 . . 123.66(17) ?
    O4 C9 C7 . . 112.31(16) ?
    O4 C10 C13 . . 109.97(16) ?
    O4 C10 C12 . . 109.63(16) ?
    C13 C10 C12 . . 113.13(18) ?
    O4 C10 C11 . . 103.20(16) ?
    C13 C10 C11 . . 110.56(18) ?
    C12 C10 C11 . . 109.90(18) ?
    C10 C11 H11A . . 109.5 ?
    C10 C11 H11B . . 109.5 ?
    H11A C11 H11B . . 109.5 ?
    C10 C11 H11C . . 109.5 ?
    H11A C11 H11C . . 109.5 ?
    H11B C11 H11C . . 109.5 ?
    C10 C12 H12A . . 109.5 ?
    C10 C12 H12B . . 109.5 ?
    H12A C12 H12B . . 109.5 ?
    C10 C12 H12C . . 109.5 ?
    H12A C12 H12C . . 109.5 ?
    H12B C12 H12C . . 109.5 ?
    C10 C13 H13A . . 109.5 ?
    C10 C13 H13B . . 109.5 ?
    H13A C13 H13B . . 109.5 ?
    C10 C13 H13C . . 109.5 ?
    H13A C13 H13C . . 109.5 ?
    H13B C13 H13C . . 109.5 ?
loop_
    _geom_torsion_atom_site_label_1
    _geom_torsion_atom_site_label_2
    _geom_torsion_atom_site_label_3
    _geom_torsion_atom_site_label_4
    _geom_torsion_site_symmetry_1
    _geom_torsion_site_symmetry_2
    _geom_torsion_site_symmetry_3
    _geom_torsion_site_symmetry_4
    _geom_torsion
    _geom_torsion_publ_flag
    C4 N1 C1 C5 . . . . 109.61(19) y
    C4 N1 C1 C2 . . . . -12.9(2) y
    N1 C1 C2 C3 . . . . 20.43(19) ?
    C1 N1 C4 C7 . . . . -179.84(18) y
    C1 N1 C4 C3 . . . . -0.6(2) y
    C2 C3 C4 N1 . . . . 14.0(2) y
    C6 O2 C5 O1 . . . . -2.2(3) y
    C6 O2 C5 C1 . . . . 179.93(16) y
    N1 C1 C5 O1 . . . . 155.73(19) y
    N1 C1 C5 O2 . . . . -26.3(2) y
    C2 C1 C5 O2 . . . . 90.1(2) y
    C3 C4 C7 C8 . . . . -2.4(3) y
    N1 C4 C7 C9 . . . . -2.1(3) y
    C10 O4 C9 O3 . . . . -2.1(3) y
    C4 C7 C9 O3 . . . . -1.4(3) y
    C8 C7 C9 O4 . . . . 0.4(3) y
    C9 O4 C10 C13 . . . . 61.8(2) y
loop_
    _geom_hbond_atom_site_label_D
    _geom_hbond_atom_site_label_H
    _geom_hbond_atom_site_label_A
    _geom_hbond_site_symmetry_A
    _geom_hbond_distance_DH
    _geom_hbond_distance_HA
    _geom_hbond_distance_DA
    _geom_hbond_angle_DHA
    _geom_hbond_publ_flag
    N1 H1N O3 . 0.81(3) 2.13(2) 2.714(2) 129(2) yes
    N1 H1N N2 1_455 0.81(3) 2.33(2) 2.924(2) 131(2) yes
    C11 H11B O2 3_756 0.98 2.60 3.565(3) 168.7 yes
_shelx_space_group_comment
;
The symmetry employed for this shelxl refinement is uniquely defined
by the following loop, which should always be used as a source of
symmetry information in preference to the above space-group names.
They are only intended as comments.
;
_shelx_estimated_absorpt_T_min     0.770
_shelx_estimated_absorpt_T_max     0.809
_shelx_hkl_file
;
   3   0   0   -0.43    0.53
   3   0   0    0.15    1.15
   3   0   0   -0.09    0.15
   4   0   0   10.73    1.47
   4   0   0    9.25    1.49
   4   0   0   11.62    2.19
   4   0   0   10.60    1.47
   4   0   0   11.48    1.08
   5   0   0    0.24    0.24
   5   0   0    0.41    0.23
   5   0   0   -0.22    0.42
   5   0   0    0.71    0.35
   5   0   0    0.33    0.32
   5   0   0    0.10    0.32
   5   0   0   -0.11    0.46
   5   0   0   -0.63    1.22
   5   0   0   -0.03    0.22
   6   0   0    5.75    2.47
   6   0   0    9.62    1.54
   6   0   0    7.96    1.05
   6   0   0    9.05    1.23
   6   0   0    7.56    0.98
   6   0   0    9.82    1.61
   7   0   0    0.39    0.35
   7   0   0    0.65    0.55
   7   0   0    0.02    0.35
   7   0   0   -0.05    0.59
   7   0   0    0.04    0.38
   8   0   0    1.08    0.44
   8   0   0    1.22    0.41
   8   0   0    0.74    0.35
   8   0   0    1.58    0.63
   1   1   0  311.89   39.20
   1   1   0  380.27   39.21
   2  -1   0   70.34    5.26
   3  -1   0   20.96    2.00
   3  -1   0   18.79    1.83
   3   1   0   22.85    2.92
   3   1   0   23.92    1.87
   4  -1   0    8.32    1.29
   4   1   0    7.46    2.16
   4  -1   0    7.57    0.81
   4  -1   0    7.67    1.22
   4   1   0    8.19    1.21
   4  -1   0    7.52    1.24
   4   1   0    7.99    1.22
   4   1   0    7.49    0.82
   5   1   0   23.74    2.60
   5  -1   0   20.37    4.49
   5   1   0   29.33    3.91
   5   1   0   23.86    2.58
   5  -1   0   24.87    2.15
   5   1   0   19.48    4.31
   5  -1   0   26.95    2.71
   5  -1   0   24.22    2.60
   5   1   0   24.58    2.15
   5   1   0   27.18    2.19
   5   1   0   23.40    1.72
   5  -1   0   20.81    2.39
   5  -1   0   25.06    2.06
   5  -1   0   26.13    2.65
   5   1   0   19.87    2.34
   5   1   0   24.63    2.04
   5  -1   0   22.02    2.14
   5   1   0   24.29    2.06
   6  -1   0    4.58    2.46
   6  -1   0    6.51    0.92
   6  -1   0    7.96    1.01
   6   1   0    7.47    0.95
   6   1   0    8.86    1.53
   6  -1   0    9.54    1.55
   6   1   0    6.51    2.64
   6  -1   0    7.59    1.40
   6   1   0    8.06    1.39
   6   1   0    7.42    1.00
   6   1   0    7.77    1.00
   6   1   0    7.93    1.16
   6  -1   0    7.81    1.17
   7   1   0    7.07    1.36
   7   1   0    6.13    1.04
   7  -1   0    6.95    0.91
   7  -1   0    6.38    1.06
   7  -1   0    7.66    1.35
   7  -1   0    7.01    0.95
   7   1   0    6.18    0.90
   7  -1   0    6.23    1.30
   7   1   0    7.67    0.92
   7   1   0    4.94    1.17
   8   1   0    5.17    0.73
   8  -1   0    4.46    0.66
   8  -1   0    5.72    0.76
   8   1   0    4.23    0.65
   8  -1   0    5.86    1.07
   8  -1   0    5.57    0.86
   0  -2   0  130.78   15.35
   0   2   0  134.75   16.07
   1  -2   0  740.03   83.61
   1  -2   0  780.20   80.25
   1   2   0  662.55   80.42
   1  -2   0  760.32   82.31
   1   2   0  591.48   80.66
   2  -2   0   10.96    0.92
   2   2   0   12.79    1.93
   2  -2   0   10.19    1.02
   2  -2   0    9.22    1.04
   3   2   0   25.36    2.37
   3  -2   0   28.02    2.45
   3  -2   0   29.09    2.18
   3   2   0   30.67    3.66
   4   2   0   26.58    3.61
   4  -2   0   26.58    2.41
   4  -2   0   24.20    2.56
   4   2   0   26.23    2.55
   4   2   0   24.67    2.51
   4   2   0   22.23    1.74
   4  -2   0   25.05    2.15
   4   2   0   24.32    2.17
   5   2   0    7.75    1.31
   5  -2   0    6.28    0.86
   5   2   0    5.74    2.30
   5   2   0    6.50    0.95
   5  -2   0    5.91    0.81
   5  -2   0    4.99    2.28
   5   2   0    6.05    1.15
   5   2   0    6.03    0.83
   5  -2   0    7.49    1.48
   5   2   0    6.60    0.83
   5   2   0    5.59    2.23
   5   2   0    6.42    0.66
   5  -2   0    6.70    1.05
   5   2   0    7.61    0.88
   5  -2   0    6.25    1.23
   5   2   0    5.86    0.79
   5  -2   0    7.64    1.36
   6  -2   0   22.59    2.36
   6   2   0   24.50    2.01
   6   2   0   25.17    2.14
   6   2   0   23.73    2.04
   6   2   0   21.42    1.69
   6  -2   0   21.33    2.61
   6   2   0   19.80    4.52
   6   2   0   21.11    2.61
   6  -2   0   24.11    2.71
   6   2   0   22.69    2.57
   6  -2   0   21.23    2.09
   6   2   0   19.98    2.28
   6  -2   0   22.62    2.02
   7  -2   0    4.68    0.74
   7  -2   0    5.34    0.93
   7   2   0    5.12    0.80
   7  -2   0    4.72    0.78
   7   2   0    5.53    0.77
   7  -2   0    4.71    1.16
   7  -2   0    4.92    1.12
   8  -2   0    4.01    0.94
   8  -2   0    2.43    0.76
   8  -2   0    2.19    0.48
   8   2   0    3.70    0.58
   8  -2   0    3.71    0.68
   0   3   0    0.53    0.98
   0   3   0    1.43    1.99
   0   3   0   -0.17    1.88
   0  -3   0    0.57    0.88
   1  -3   0   65.50    8.26
   1  -3   0   67.59    7.88
   1   3   0   60.60    8.23
   1   3   0   54.71    8.82
   1  -3   0   67.32    7.86
   2  -3   0    0.33    0.37
   2   3   0    0.62    1.25
   2   3   0   -1.51    1.20
   2  -3   0    0.67    0.95
   2   3   0   -0.54    0.87
   2   3   0   -0.32    1.09
   2   3   0   -0.32    1.31
   2  -3   0   -0.64    1.10
   2   3   0   -0.42    1.11
   2  -3   0    0.12    0.15
   2  -3   0    0.19    0.44
   2  -3   0    0.42    0.25
   3  -3   0   72.36    5.61
   3   3   0   74.89    7.02
   3   3   0   71.27    5.50
   3  -3   0   70.49    5.58
   3  -3   0   71.59    4.95
   3   3   0   72.20    5.96
   3   3   0   75.36    6.52
   4  -3   0   10.64    0.86
   4  -3   0    9.20    0.99
   4  -3   0   10.69    0.90
   4  -3   0    9.87    1.58
   4   3   0    9.93    1.45
   4   3   0    9.79    1.03
   4   3   0   13.83    2.69
   4   3   0    9.71    0.85
   4   3   0   10.25    1.50
   4  -3   0   10.46    1.49
   5   3   0    1.38    0.66
   5   3   0    1.42    0.45
   5   3   0    1.31    1.70
   5   3   0    1.57    0.38
   5  -3   0    1.67    0.59
   5   3   0    1.91    0.47
   5  -3   0    1.85    1.01
   5  -3   0    1.63    0.41
   5  -3   0    1.64    0.82
   5   3   0    0.79    1.90
   5   3   0    1.57    0.35
   6   3   0   50.87    3.81
   6   3   0   47.35    4.01
   6   3   0   32.57    7.15
   6  -3   0   48.93    4.72
   6  -3   0   48.04    4.54
   6  -3   0   46.63    4.63
   6  -3   0   41.95    4.38
   6   3   0   47.20    3.29
   6  -3   0   49.44    3.87
   6   3   0   46.00    5.81
   7  -3   0   11.61    1.85
   7   3   0   11.54    1.34
   7  -3   0   13.21    1.29
   7  -3   0   13.48    1.56
   7  -3   0   13.32    1.92
   8  -3   0    3.12    0.64
   8  -3   0    2.79    0.49
   8   3   0    2.96    0.54
   0  -4   0  104.66   12.83
   0  -4   0  106.77   12.73
   0  -4   0  108.32    7.17
   0   4   0   99.60   12.62
   0   4   0   93.83   14.07
   1   4   0    1.90    1.24
   1  -4   0    2.59    0.74
   1   4   0    1.74    2.55
   1   4   0    1.85    2.12
   1  -4   0    2.59    1.19
   1   4   0    1.41    1.43
   1   4   0    3.94    1.44
   1  -4   0    2.77    0.35
  -1   4   0    0.75    1.42
  -1   4   0    1.29    2.91
   2  -4   0    3.34    0.69
   2   4   0    3.44    2.34
   2   4   0    2.71    1.88
   2  -4   0    2.88    0.53
   2   4   0    3.56    1.43
   2  -4   0    3.77    0.76
   2  -4   0    2.72    0.38
   2  -4   0    5.00    1.63
   2   4   0    1.74    2.02
   2   4   0    3.71    1.71
   2   4   0    2.61    1.67
   2  -4   0    5.44    1.66
   2  -4   0    3.55    0.62
   3  -4   0    6.80    1.86
   3   4   0    2.22    0.65
   3  -4   0    1.44    0.26
   3   4   0    1.16    1.59
   3  -4   0    1.83    0.40
   3  -4   0    1.33    0.65
   3  -4   0    2.44    0.91
   3   4   0    2.35    0.38
   3   4   0    1.35    1.06
   3  -4   0    4.01    1.45
   3  -4   0    1.62    0.85
   4  -4   0   39.35    2.99
   4  -4   0   38.44    3.07
   4  -4   0   33.65    3.69
   4   4   0   36.25    3.18
   4   4   0   37.62    4.94
   4  -4   0   39.67    3.89
   4   4   0   36.77    3.23
   4  -4   0   36.59    3.39
   4   4   0   39.63    2.63
   5   4   0    2.57    0.54
   5   4   0   -0.10    1.95
   5  -4   0    2.15    1.17
   5  -4   0    3.36    0.58
   5  -4   0    2.66    0.74
   5  -4   0    2.59    0.93
   5   4   0    2.27    0.55
   5   4   0    2.45    0.43
   6  -4   0   64.43    5.85
   6  -4   0   54.86    5.36
   6  -4   0   69.00    6.03
   6   4   0   53.59    6.93
   6   4   0   65.47    5.16
   6   4   0   60.23    4.81
   6  -4   0   63.67    5.82
   6  -4   0   59.60    4.93
   6   4   0   57.40    4.20
   7  -4   0   32.23    3.46
   7  -4   0   30.10    3.37
   7  -4   0   31.86    2.77
   7   4   0   35.78    2.92
   7  -4   0   33.93    3.27
   8  -4   0    6.70    0.91
   0   5   0    1.78    3.19
   0  -5   0    0.12    0.65
   0   5   0   -0.76    2.68
   0  -5   0   -0.24    0.19
   0   5   0    1.18    1.48
   1  -5   0    2.19    0.80
   1   5   0    0.81    1.29
   1   5   0    1.69    2.69
  -1  -5   0    1.90    0.35
   1   5   0    2.07    2.71
   1   5   0    1.83    1.57
   1  -5   0    2.43    0.36
  -1   5   0    1.36    1.79
   1  -5   0    1.94    1.37
   1   5   0    2.41    1.76
   2  -5   0   78.85    9.54
   2   5   0   67.48   10.89
   2  -5   0  101.48   10.32
   2   5   0   84.24    6.86
   2  -5   0   79.08    5.45
   2   5   0   74.23   10.14
   2  -5   0   76.76    6.05
   2  -5   0   72.94    6.20
   2   5   0   76.61    7.56
   2   5   0   81.38   10.54
   3   5   0   12.72    2.16
   3   5   0   11.69    0.97
  -3   5   0   10.98    1.12
   3  -5   0   12.88    1.17
   3  -5   0   13.11    2.25
   3  -5   0   10.22    1.85
   3  -5   0   21.20    3.16
   3   5   0   11.36    1.41
   3  -5   0   12.33    1.20
   3  -5   0   11.90    0.98
   3   5   0   10.46    2.65
   3  -5   0   12.09    1.52
   4   5   0    3.68    2.11
   4   5   0    3.56    0.48
   4  -5   0    4.57    1.19
   4  -5   0    4.19    0.57
   4   5   0    3.52    0.62
   4  -5   0    4.48    0.77
   4  -5   0    4.68    0.65
   4  -5   0    1.64    0.92
   4  -5   0    3.66    0.85
   5   5   0    0.16    0.38
   5  -5   0    0.83    1.02
   5   5   0    0.46    0.28
   5  -5   0    0.90    0.38
   5  -5   0    0.57    0.51
   5   5   0    1.79    2.02
   5  -5   0    0.31    0.71
   6   5   0   67.20    4.52
   6  -5   0   63.20    6.34
   6  -5   0   66.28    5.28
   6   5   0   64.40    7.10
   6  -5   0   69.40    6.23
   6  -5   0   63.18    6.18
   6   5   0   69.16    5.51
   6  -5   0   59.62    5.71
   7  -5   0    8.71    1.52
   7  -5   0    9.71    1.22
   7  -5   0   11.62    1.63
   7  -5   0    9.26    0.99
   7   5   0    9.53    1.07
   8  -5   0    0.06    0.28
   0   6   0    0.48    1.49
   0  -6   0    0.06    0.61
   0   6   0   -2.80    3.47
   0  -6   0    0.11    0.19
   0  -6   0    0.69    0.63
   1  -6   0   34.74    5.69
   1  -6   0   42.72    3.33
   1  -6   0   40.15    5.15
  -1  -6   0   39.27    2.81
   1   6   0   41.79    5.05
  -1  -6   0   38.88    3.42
   1   6   0   26.75    5.55
   1   6   0   37.82    8.39
  -1   6   0   36.86    3.01
   1  -6   0   42.10    2.81
   1   6   0   40.68    4.91
   2   6   0    1.53    2.12
   2   6   0    1.37    3.01
  -2  -6   0    1.87    0.90
   2   6   0   -0.73    1.62
  -2   6   0    1.03    0.36
   2  -6   0    1.65    0.61
   2   6   0    0.77    2.21
   2   6   0    2.23    1.65
   2  -6   0    1.52    0.35
   2  -6   0    1.89    0.64
   2  -6   0    3.22    0.83
   2  -6   0    1.42    0.53
   2  -6   0    3.17    0.69
   2  -6   0    1.68    1.86
   3   6   0    2.00    1.44
   3  -6   0    0.84    0.43
   3   6   0    0.63    0.42
  -3   6   0   -0.08    0.29
   3  -6   0   -0.59    1.21
   3  -6   0    0.38    0.69
   3  -6   0    0.06    0.21
   3  -6   0    0.93    1.87
   3  -6   0    0.83    2.09
   3   6   0    0.25    0.25
   3  -6   0   -0.50    0.74
   3  -6   0   -0.16    0.46
   3   6   0   -0.44    1.72
   4  -6   0    1.68    0.99
   4  -6   0    2.77    1.20
   4   6   0    2.03    2.11
   4   6   0    3.50    0.48
   4  -6   0    3.53    0.58
   4  -6   0    2.58    0.69
  -4   6   0    3.14    0.62
   4  -6   0    3.99    0.89
   4  -6   0    3.38    0.59
   5  -6   0   15.76    2.38
   5   6   0   17.85    1.37
   5  -6   0   20.35    2.44
   5  -6   0   17.98    2.07
   5  -6   0   17.05    1.62
   5   6   0   19.71    3.72
   6   6   0   -2.28    1.89
   6  -6   0   -0.58    0.65
   6  -6   0    0.21    0.61
   6  -6   0    0.07    0.38
   7  -6   0    0.86    0.40
   0  -7   0    0.08    0.73
   0   7   0   -0.37    0.25
   0  -7   0    0.30    0.60
   0  -7   0   -0.22    0.52
   0   7   0    0.63    0.39
   0  -7   0    0.32    0.27
   0   7   0   -0.88    1.67
   0   7   0   -0.06    0.39
   1  -7   0    9.60    1.98
   1   7   0   10.10    1.05
   1   7   0   12.39    1.25
  -1   7   0   12.05    1.08
   1   7   0    6.20    5.40
   1   7   0   10.45    1.07
  -1   7   0   10.04    1.21
   1  -7   0   12.40    1.42
  -1  -7   0   10.67    0.99
   1   7   0   12.75    2.91
   1  -7   0    8.94    0.94
  -1   7   0    7.22    3.27
   1  -7   0   11.54    1.44
  -1  -7   0    9.73    1.48
   1   7   0    7.19    2.45
   2   7   0   51.05    6.10
   2  -7   0   52.99    6.18
   2  -7   0   51.61    4.19
  -2   7   0   47.98    3.86
   2  -7   0   51.95    3.94
   2   7   0   43.68    5.60
   2   7   0   43.28    7.50
   2  -7   0   50.31    3.55
   2   7   0   41.47    7.64
   2   7   0   46.76    3.77
  -2  -7   0   46.27    4.26
   2   7   0   39.25    8.73
   2  -7   0   51.66    3.97
  -3   7   0   23.92    2.19
   3  -7   0   24.25    1.93
   3   7   0   25.21    2.18
   3  -7   0   27.06    2.62
   3  -7   0   25.94    2.27
   3  -7   0   25.49    3.41
   3  -7   0   24.13    2.32
  -3  -7   0   25.13    2.65
   3   7   0   27.68    4.30
   3   7   0   32.50    3.84
   3  -7   0   35.87    4.41
  -4   7   0    2.18    0.56
   4  -7   0    1.23    0.58
   4   7   0    2.35    0.41
   4  -7   0    2.69    0.82
   4  -7   0    2.30    0.52
   4   7   0    2.98    2.25
   4  -7   0    1.95    1.07
   4  -7   0    0.26    0.93
   5  -7   0    2.65    1.07
   5   7   0    2.77    2.29
   5   7   0    2.83    0.44
   5  -7   0    3.05    1.23
   5  -7   0    2.93    0.76
  -5   7   0    3.55    0.70
   6  -7   0   -0.05    0.39
   6  -7   0   -0.03    0.66
   6  -7   0    0.10    0.78
   7  -7   0   11.82    1.28
   0  -8   0   46.03    6.80
   0   8   0   51.16    3.94
   0   8   0   49.23    3.88
   0   8   0   48.93    3.94
   0  -8   0   53.16    4.30
   0  -8   0   51.64    3.68
   0  -8   0   50.42    4.07
  -1   8   0   11.05    1.28
   1  -8   0    9.42    1.34
  -1   8   0   12.08    1.37
  -1  -8   0   10.05    1.53
   1   8   0    9.60    6.16
   1  -8   0   10.53    1.00
   1  -8   0    9.57    2.02
  -1   8   0   10.16    1.09
   1   8   0   11.36    1.29
  -1   8   0    4.48    3.24
  -1  -8   0   10.42    1.11
   1  -8   0    9.49    1.54
   1  -8   0   10.79    1.38
   2  -8   0    8.80    1.24
   2  -8   0    8.26    1.48
   2   8   0    4.92    2.47
  -2   8   0   10.40    1.15
   2   8   0    6.53    3.06
   2  -8   0   19.12    5.08
   2  -8   0   10.81    1.54
   2  -8   0    8.87    0.90
  -2  -8   0    8.31    1.44
   2   8   0    4.47    4.39
   2   8   0    8.63    3.39
   2   8   0    9.73    1.20
   3  -8   0   -0.94    1.72
   3  -8   0    0.64    2.05
   3   8   0   -0.03    0.49
  -3   8   0   -0.03    0.33
   3  -8   0    0.27    0.49
   3  -8   0   -0.80    0.74
   3  -8   0    0.19    0.27
   3  -8   0    0.00    0.94
   3   8   0   -0.11    1.67
  -3  -8   0   -0.09    0.73
   3   8   0    3.15    1.92
   3  -8   0   -0.02    0.53
   4  -8   0   58.38    5.02
   4  -8   0   60.54    5.34
  -4   8   0   67.07    4.99
   4   8   0   60.96    7.07
   4  -8   0   65.08    4.80
   4  -8   0   67.32    6.18
   5  -8   0    1.30    0.99
  -5   8   0    1.43    0.51
   0  -9   0    0.24    0.56
   0   9   0    0.08    2.10
   0  -9   0   -0.07    0.87
   0  -9   0   -0.61    0.27
   0  -9   0   -0.39    0.60
   0   9   0   -0.13    0.48
   0   9   0   -0.46    0.36
   1  -9   0   60.18    4.65
  -1   9   0   57.43    4.61
  -1  -9   0   62.51    4.92
   1   9   0   59.10    4.56
   1  -9   0   64.81    4.76
   1  -9   0   50.29    4.83
  -1  -9   0   57.42    4.26
   1  -9   0   56.04    7.50
  -1   9   0   58.77    4.62
   1  -9   0   58.24    4.22
   2   9   0    3.59    0.74
   2  -9   0    2.69    0.49
   2  -9   0    3.49    1.09
   2  -9   0    3.49    0.77
  -2  -9   0    3.64    0.96
  -2   9   0    3.25    0.65
   2   9   0    0.82    2.26
  -2   9   0    3.20    3.70
   3  -9   0    1.02    1.14
  -3  -9   0   -0.16    0.57
   3  -9   0    2.18    1.68
   3  -9   0    0.35    0.55
  -3   9   0    0.06    0.36
   3  -9   0   -0.35    0.39
   3  -9   0   -0.03    0.30
   3  -9   0    0.86    0.91
   3   9   0   -1.17    1.44
   3   9   0    0.22    0.54
   3  -9   0    1.10    1.71
  -4   9   0    0.39    0.39
  -4  -9   0   -0.02    0.63
   4  -9   0    0.27    0.38
  -5   9   0    0.39    0.34
   0 -10   0  261.73   18.05
   0 -10   0  231.76   18.58
   0  10   0  253.51   18.06
   0 -10   0  241.88   17.15
   0 -10   0  265.01   18.78
  -1 -10   0   37.15    3.01
   1 -10   0   33.08    2.53
   1 -10   0   33.64    2.81
   1  10   0   36.31    2.85
   1 -10   0   29.57    2.80
  -1  10   0   34.54    2.89
  -1  10   0   33.60    2.78
   1  10   0   25.67    6.43
   2 -10   0    6.11    0.95
   2  10   0    5.83    2.50
  -2  10   0    7.50    0.96
  -2 -10   0    6.67    1.09
   2  10   0    8.29    1.12
   2 -10   0    6.37    0.76
   3 -10   0   14.32    1.36
   3  10   0   13.57    1.50
  -3 -10   0   11.84    1.53
  -3  10   0   15.58    1.41
  -4  10   0    2.66    0.56
   4 -10   0    3.68    0.56
  -4 -10   0    3.11    0.70
   0  11   0   -0.36    0.48
   0 -11   0   -0.01    0.46
   0 -11   0    0.25    0.43
  -1  11   0    3.91    0.86
   1  11   0    6.49    0.96
   1 -11   0    4.19    0.75
  -1 -11   0    4.49    0.78
  -2 -11   0    0.93    0.49
   2  11   0    1.52    0.61
   2 -11   0    1.85    0.47
  -2  11   0    1.96    0.47
   3 -11   0   -0.11    0.31
  -3 -11   0    0.05    0.39
  -3  11   0    0.45    0.35
   0  12   0    2.55    0.67
   1  12   0   15.85    1.50
   1   0  -1  230.75   26.29
   2   0   1   10.31    1.14
   3   0   1   41.00    2.96
   3   0  -1   31.94    2.84
   3   0  -1   32.05    3.77
   3   0   1   38.65    3.81
   3   0   1   34.46    2.84
   3   0  -1   28.76    2.81
   4   0   1    5.42    0.99
   4   0  -1    5.60    1.13
   4   0  -1    6.11    1.08
   4   0  -1    6.70    1.93
   4   0   1    5.96    1.78
   4   0  -1    6.98    0.72
   4   0   1    6.91    1.24
   4   0   1    4.32    0.94
   4   0  -1    6.46    1.05
   4   0   1    5.52    0.68
   5   0  -1   17.58    4.41
   5   0  -1   23.75    1.85
   5   0   1   29.85    2.87
   5   0  -1   24.12    2.31
   5   0  -1   23.12    2.17
   5   0  -1   20.98    2.55
   5   0   1   25.44    4.80
   5   0  -1   26.90    2.34
   5   0   1   28.55    2.23
   5   0   1   28.15    2.61
   5   0   1   29.02    2.35
   5   0  -1   27.25    2.24
   5   0   1   29.79    2.35
   5   0   1   32.87    2.94
   5   0  -1   21.80    2.70
   5   0   1   27.15    2.20
   5   0  -1   23.36    2.73
   6   0  -1    1.80    0.52
   6   0  -1    1.76    0.44
   6   0   1    1.24    0.53
   6   0   1    2.05    0.48
   6   0  -1    1.80    0.77
   6   0   1    0.28    1.73
   6   0  -1    1.82    0.46
   6   0  -1    1.98    0.59
   6   0  -1    1.56    0.70
   6   0   1    2.45    0.91
   6   0   1    1.55    0.75
   6   0  -1    2.10    1.85
   6   0  -1    1.17    0.47
   6   0   1    2.12    0.54
   7   0   1   24.87    2.13
   7   0  -1   19.74    1.98
   7   0   1   28.11    2.69
   7   0   1   27.13    2.06
   7   0   1   26.92    2.40
   7   0  -1   17.94    2.28
   7   0  -1   20.07    2.09
   7   0  -1   17.55    2.56
   7   0  -1   19.09    2.49
   7   0   1   26.36    2.68
   8   0   1    0.35    0.52
   8   0   1    0.47    0.38
   8   0  -1    1.15    0.46
   8   0  -1    1.42    0.62
   8   0   1    0.45    0.41
   8   0   1    0.37    0.30
   8   0  -1    0.54    0.33
   8   0  -1    1.88    0.46
   0   1   1  166.74   19.45
   1   1  -1  196.73   21.82
   1  -1   1  207.64   24.40
   1   1  -1  239.66   24.77
   1   1  -1  219.94   24.78
   2  -1   1  235.72   22.46
   2  -1   1  272.02   18.63
   2  -1   1  265.24   18.69
   2  -1  -1  258.33   18.60
   3  -1   1  163.09   13.88
   3   1  -1  167.70   14.22
   3  -1   1  185.79   12.64
   3  -1  -1  182.94   12.99
   3   1   1  174.67   14.17
   3  -1  -1  168.54   13.89
   3   1   1  163.40   13.89
   3  -1  -1  164.34   12.58
   3  -1  -1  170.54   13.98
   4   1  -1   48.97    4.09
   4  -1   1   48.94    4.11
   4   1  -1   50.21    4.52
   4   1  -1   43.83    4.40
   4  -1   1   47.46    4.50
   4   1  -1   46.86    5.28
   4  -1   1   47.16    4.59
   4  -1   1   49.54    4.06
   4   1   1   52.46    4.49
   4  -1  -1   47.68    4.06
   4   1   1   45.99    5.03
   4  -1  -1   43.32    4.43
   4   1   1   51.07    4.09
   4   1   1   47.74    4.52
   4  -1  -1   48.46    4.07
   4  -1  -1   48.48    4.56
   5  -1   1    7.00    0.80
   5  -1   1    7.66    1.23
   5  -1   1    7.08    1.45
   5   1  -1    7.99    2.34
   5  -1   1    6.13    2.19
   5   1  -1    5.10    0.73
   5  -1   1    7.00    0.84
   5   1  -1    5.24    0.77
   5   1  -1    4.40    0.84
   5   1  -1    5.58    0.78
   5   1  -1    5.09    2.17
   5   1  -1    4.73    0.58
   5  -1   1    6.70    0.97
   5  -1   1    5.48    1.12
   5   1  -1    5.43    1.08
   5   1  -1    5.24    0.77
   5   1  -1    4.67    1.07
   5   1   1    9.53    2.27
   5  -1  -1    4.82    1.05
   5  -1  -1    5.09    0.75
   5   1   1    8.10    1.25
   5   1   1    6.23    0.80
   5  -1  -1    5.12    1.31
   5   1   1    6.83    2.21
   5  -1  -1    5.45    1.11
   5   1   1    8.24    0.79
   5  -1  -1    3.21    1.94
   5   1   1    6.25    0.91
   5   1   1    6.54    0.81
   5   1   1    7.57    1.26
   5  -1  -1    5.01    0.79
   5   1   1    6.41    0.64
   5   1   1    6.68    0.80
   5  -1  -1    4.79    0.90
   5  -1  -1    5.68    0.76
   5  -1  -1    4.41    0.72
   6  -1   1   27.80    2.61
   6   1  -1   31.05    2.65
   6  -1   1   23.98    5.39
   6   1  -1   24.01    5.27
   6   1  -1   30.41    2.90
   6  -1   1   23.01    3.07
   6   1  -1   33.32    3.19
   6   1  -1   32.66    2.65
   6   1  -1   30.86    3.17
   6  -1   1   28.10    3.18
   6   1  -1   31.03    2.52
   6  -1   1   27.04    2.91
   6   1  -1   32.82    2.54
   6  -1   1   28.10    2.51
   6  -1  -1   30.78    2.95
   6   1   1   30.26    3.21
   6  -1  -1   33.65    3.23
   6  -1  -1   31.02    2.53
   6  -1  -1   31.35    3.16
   6   1   1   30.02    3.14
   6   1   1   23.34    2.84
   6   1   1   20.26    5.03
   6   1   1   26.64    2.48
   6  -1  -1   31.25    2.64
   6   1   1   28.01    2.61
   7   1  -1   29.46    2.29
   7  -1   1   25.04    2.75
   7  -1   1   22.38    2.11
   7   1  -1   23.63    2.46
   7   1  -1   24.49    2.71
   7  -1   1   20.17    2.64
   7  -1   1   22.22    2.20
   7  -1   1   21.54    2.44
   7   1  -1   25.95    2.14
   7   1  -1   24.36    2.68
   7  -1  -1   22.12    2.45
   7   1   1   24.09    2.11
   7  -1  -1   28.33    2.27
   7  -1  -1   24.67    2.72
   7   1   1   21.80    2.20
   7  -1  -1   24.92    2.75
   7   1   1   19.99    2.62
   7   1   1   24.09    2.73
   7  -1  -1   26.62    2.17
   7   1   1   23.55    2.45
   8  -1   1    1.80    0.69
   8   1  -1    3.25    0.56
   8  -1   1    2.78    0.56
   8  -1   1    2.78    0.84
   8  -1   1    3.39    0.66
   8   1  -1    3.05    0.53
   8  -1   1    2.14    0.48
   8   1   1    2.36    0.48
   8  -1  -1    2.69    0.86
   8   1   1    3.82    0.59
   8  -1  -1    3.48    0.66
   8   1   1    2.73    0.63
   8  -1  -1    2.84    0.50
   8  -1  -1    3.02    0.56
   8  -1  -1    1.85    0.70
   0   2   1    8.54    2.73
   0  -2   1   10.72    1.95
   0   2  -1   10.51    2.61
   1   2  -1   42.28    5.60
   1  -2   1   49.29    5.60
   1   2  -1   40.20    6.31
   1   2  -1   47.14    6.25
   1  -2   1   45.11    5.62
   1  -2   1   45.14    4.22
   1  -2  -1   38.30    5.95
   1  -2  -1   51.51    5.76
   1  -2  -1   51.86    5.63
   1   2   1   42.33    5.81
   1   2   1   40.88    6.33
   2   2  -1  183.02   15.30
   2  -2   1  181.84   13.70
   2  -2   1  186.28   13.66
   2  -2   1  182.39   14.28
   2  -2  -1  188.57   13.65
   2  -2  -1  191.06   14.29
   2   2   1  194.19   15.28
   2   2   1  196.87   13.43
   3   2  -1   48.79    4.38
   3  -2   1   48.13    4.18
   3  -2   1   54.27    4.09
   3  -2   1   50.91    4.05
   3   2  -1   62.70    5.49
   3   2   1   60.29    5.49
   3  -2  -1   51.77    4.08
   3   2   1   55.91    4.39
   3  -2  -1   54.41    4.19
   4   2  -1   28.97    2.19
   4  -2   1   28.17    3.13
   4   2  -1   33.16    3.12
   4   2  -1   33.47    3.12
   4  -2   1   29.93    2.86
   4   2  -1   32.69    2.74
   4   2  -1   27.66    4.01
   4  -2  -1   30.19    3.13
   4   2   1   31.71    3.11
   4   2   1   33.35    2.73
   4   2   1   29.82    3.08
   4  -2  -1   31.17    2.88
   4   2   1   34.31    4.25
   4   2   1   30.17    2.19
   4  -2  -1   33.63    2.71
   5   2  -1   47.35    4.32
   5   2  -1   56.63    6.01
   5   2  -1   50.48    4.07
   5   2  -1   57.42    4.92
   5   2  -1   38.91    7.38
   5   2  -1   48.76    4.92
   5  -2   1   54.35    4.63
   5  -2   1   60.88    5.06
   5  -2   1   58.68    5.12
   5   2  -1   53.10    4.19
   5  -2   1   47.63    4.32
   5   2  -1   54.90    4.44
   5  -2   1   56.51    4.19
   5   2  -1   52.51    3.56
   5  -2   1   44.92    7.63
   5  -2   1   53.45    4.90
   5   2   1   46.96    7.47
   5  -2  -1   53.93    4.18
   5  -2  -1   52.27    5.02
   5   2   1   47.92    4.14
   5  -2  -1   51.96    4.90
   5   2   1   54.32    4.08
   5  -2  -1   48.99    4.35
   5   2   1   53.22    4.43
   5   2   1   49.45    4.92
   5  -2  -1   54.65    4.60
   5   2   1   53.80    4.36
   5   2   1   50.76    5.78
   5   2   1   48.03    4.79
   5   2   1   51.21    3.55
   5  -2  -1   55.41    4.41
   5   2   1   51.73    4.87
   5  -2  -1   52.01    4.93
   6  -2   1   10.39    1.28
   6   2  -1   13.43    1.28
   6   2  -1   13.09    1.04
   6   2  -1   12.10    1.82
   6   2  -1   11.17    1.22
   6   2  -1   12.37    1.27
   6   2  -1   11.53    3.24
   6  -2   1   11.99    1.23
   6   2  -1   13.06    1.33
   6  -2   1   10.32    1.79
   6   2  -1   10.98    2.84
   6  -2   1    9.77    3.21
   6   2  -1   12.87    1.83
   6  -2   1   13.05    1.97
   6  -2   1   10.71    1.54
   6   2   1   10.13    1.18
   6  -2  -1   12.11    1.49
   6  -2  -1   11.57    1.31
   6  -2  -1   12.45    1.90
   6   2   1   13.10    1.83
   6  -2  -1   13.42    1.26
   6   2   1    9.96    1.27
   6   2   1    9.57    3.11
   6  -2  -1   12.82    1.89
   6   2   1   11.40    1.28
   6   2   1   10.87    1.41
   6   2   1   12.13    1.83
   7  -2   1    0.69    0.44
   7  -2   1    0.52    0.36
   7  -2   1   -0.02    0.53
   7   2  -1    1.48    0.47
   7  -2   1    0.64    0.46
   7   2  -1    1.79    0.48
   7  -2   1    0.78    0.69
   7  -2  -1    0.86    0.45
   7  -2  -1    0.96    0.72
   7  -2  -1    0.91    0.40
   7   2   1    0.33    0.39
   7  -2  -1    1.00    0.67
   7   2   1    0.68    0.48
   7   2   1    1.44    0.68
   7  -2  -1    2.02    0.60
   8  -2   1   10.44    1.09
   8  -2   1   12.33    1.34
   8   2  -1   11.93    1.18
   8  -2   1   11.73    1.62
   8  -2  -1    8.88    1.45
   8  -2  -1   10.43    1.29
   8   2   1   12.05    1.18
   8  -2  -1   12.18    1.13
   0   3   1  126.85   17.10
   0  -3   1  141.21   16.45
   0   3  -1  139.75   17.07
   0  -3   1  135.93   16.05
   0   3  -1  133.81   15.05
   0  -3  -1  137.96   15.93
   0  -3  -1  139.72   16.37
   0   3   1  121.82   15.11
   1  -3   1  154.94   17.58
   1  -3   1  155.23   17.15
   1   3  -1  149.46   17.65
   1  -3   1  146.88   17.55
   1   3  -1  131.73   15.91
   1   3  -1  134.31   18.03
   1  -3  -1  139.06   17.79
   1  -3  -1  155.72   17.12
   1   3   1  136.10   17.31
   1   3   1  138.18   18.08
   1  -3  -1  155.41   17.57
   2  -3   1    8.57    0.90
   2   3  -1    6.94    2.04
   2  -3   1   10.43    1.12
   2   3  -1    9.42    2.13
   2  -3   1   10.31    1.70
   2  -3   1   13.91    2.00
   2  -3   1    9.39    0.75
   2   3  -1    7.21    2.39
   2  -3   1    8.84    1.01
   2   3  -1    7.79    2.34
   2   3  -1   10.52    1.57
   2  -3   1   13.70    1.96
   2   3  -1    8.18    2.03
   2   3   1   12.24    2.08
   2  -3  -1    8.94    0.90
   2  -3  -1   17.16    2.69
   2   3   1   10.62    1.66
   2  -3  -1   17.17    2.49
   2  -3  -1    8.19    1.04
   2  -3  -1    8.68    1.32
   2   3   1   12.33    1.72
   2  -3  -1    7.98    0.73
   3  -3   1  122.24    8.38
   3   3  -1  124.61   10.81
   3   3  -1  125.13   10.09
   3   3  -1  127.96    9.18
   3   3  -1  107.31    8.97
   3  -3   1  118.68    9.24
   3  -3   1  121.49    9.46
   3   3  -1  122.15   10.84
   3   3   1  131.70   10.85
   3  -3  -1  121.92    9.47
   3  -3  -1  119.25    9.22
   3   3   1  131.05   10.09
   3   3   1  127.18    8.85
   3   3   1  131.96   10.88
   3  -3  -1  123.56    8.39
   4  -3   1   59.65    5.04
   4   3  -1   61.75    4.17
   4  -3   1   63.54    4.87
   4   3  -1   63.03    6.51
   4   3  -1   65.78    5.17
   4  -3   1   64.78    5.76
   4   3  -1   66.01    5.73
   4   3   1   56.44    5.05
   4   3   1   64.80    5.71
   4  -3  -1   62.99    4.76
   4   3   1   57.85    5.55
   4   3   1   63.32    5.16
   4  -3  -1   57.81    4.85
   4  -3  -1   55.54    5.61
   4   3   1   63.62    6.42
   4   3   1   60.13    4.16
   4  -3  -1   62.83    5.04
   5   3  -1   35.99    3.31
   5   3  -1   35.04    3.18
   5  -3   1   37.33    3.77
   5  -3   1   40.24    3.95
   5  -3   1   42.61    3.76
   5   3  -1   35.84    3.36
   5  -3   1   34.73    6.32
   5  -3   1   42.20    3.21
   5   3  -1   39.54    2.73
   5   3  -1   35.38    5.17
   5   3  -1   37.06    3.12
   5   3  -1   37.73    3.87
   5   3   1   42.80    3.15
   5  -3  -1   32.96    3.56
   5   3   1   41.72    3.89
   5   3   1   50.06    4.00
   5  -3  -1   35.06    3.85
   5  -3  -1   33.36    3.89
   5  -3  -1   39.26    3.20
   5   3   1   42.61    2.73
   5   3   1   41.24    3.33
   5   3   1   33.63    6.01
   5  -3  -1   38.11    3.84
   5   3   1   43.44    5.39
   6  -3   1   19.07    2.64
   6   3  -1   22.53    3.86
   6  -3   1   22.45    2.31
   6   3  -1   17.65    1.87
   6  -3   1   20.16    1.89
   6   3  -1   24.52    2.03
   6   3  -1   23.56    1.94
   6  -3   1   23.01    2.59
   6  -3   1   19.68    2.73
   6   3  -1   21.38    1.61
   6   3   1   22.81    1.95
   6  -3  -1   21.26    1.93
   6   3   1   17.27    3.47
   6   3   1   20.48    2.00
   6  -3  -1   22.36    2.55
   6  -3  -1   19.93    2.27
   6  -3  -1   20.70    2.76
   6  -3  -1   22.26    2.53
   6   3   1   15.22    4.19
   7  -3   1    6.12    0.82
   7  -3   1    8.02    1.44
   7  -3   1    7.60    1.08
   7  -3   1    6.14    1.26
   7   3  -1    6.56    0.88
   7  -3  -1    5.06    0.75
   7  -3  -1    4.58    1.12
   7   3   1    6.09    0.87
   7  -3  -1    4.77    0.93
   7  -3  -1    4.26    1.17
   8   3  -1   11.84    1.18
   8  -3   1   10.48    1.10
   8  -3   1   11.95    1.34
   8  -3  -1   12.22    1.33
   8   3   1   12.43    1.19
   8  -3  -1   11.73    1.12
   0  -4   1   99.88    6.73
   0  -4   1  103.10   12.10
   0  -4   1  109.08   12.14
   0  -4  -1   97.69    6.71
   0   4  -1   85.42   11.83
   0   4  -1   90.57   13.34
   0  -4  -1   90.82   11.82
   0  -4  -1   98.91   12.02
   0   4   1   89.76   13.47
   1  -4   1   27.78    3.82
  -1   4   1   14.80    4.23
   1  -4   1   29.00    1.84
   1  -4   1   25.92    2.17
   1  -4   1   25.56    2.10
  -1   4   1   21.31    5.44
   1   4  -1   28.92    4.94
   1  -4   1   28.69    3.39
   1   4  -1   23.79    4.79
   1   4  -1   16.08    4.91
   1  -4  -1   25.94    3.76
   1   4   1   18.61    3.72
  -1   4  -1   16.59    4.33
   1  -4  -1   24.53    3.34
   1   4   1   26.69    3.18
   1   4   1   21.40    5.30
   1   4   1   26.54    4.86
   1  -4  -1   26.09    1.82
   1   4   1   26.23    3.24
   2  -4   1  130.00    9.06
   2  -4   1  111.45    8.98
   2  -4   1  110.22    9.37
   2  -4   1  134.60   14.47
   2   4  -1  129.45    9.49
   2   4  -1  125.51   10.74
   2   4  -1  122.83    9.88
   2  -4   1  132.51   14.46
   2  -4   1  127.11   14.44
   2   4  -1   95.57   15.13
   2   4  -1  120.75   15.01
   2   4  -1  118.85   14.83
   2   4  -1  100.65   14.96
   2  -4   1  115.04    8.28
   2  -4   1  139.93   14.49
   2  -4  -1  115.83    9.37
   2   4   1  124.42   14.81
   2  -4  -1  127.77    9.04
   2  -4  -1  138.54   14.57
   2   4   1  112.31   14.53
   2   4   1  102.84   14.90
   2   4   1  123.29    9.47
   2  -4  -1  117.04    8.28
   2   4   1  116.39   14.69
   2   4   1  130.16   10.62
   3  -4   1   63.06    4.67
   3  -4   1   65.42    4.58
   3   4  -1   58.31    4.98
   3   4  -1   60.14    6.15
   3  -4   1   59.03    5.49
   3   4  -1   54.93    4.80
   3  -4   1   59.68    4.00
   3   4   1   63.25    4.82
   3  -4  -1   54.06    4.00
   3  -4  -1   55.13    4.58
   3  -4  -1   54.23    4.56
   3   4   1   50.48    4.64
   3   4   1   61.89    6.00
   3   4   1   65.15    4.86
   3  -4  -1   50.43    5.34
   3  -4  -1   57.47    7.01
   4   4  -1   34.39    3.23
   4  -4   1   44.56    3.25
   4   4  -1   45.73    5.49
   4  -4   1   40.66    3.67
   4   4  -1   38.78    3.47
   4   4  -1   38.26    3.51
   4   4  -1   40.82    2.86
   4  -4   1   46.77    4.06
   4  -4   1   42.33    3.34
   4  -4   1   41.99    4.20
   4   4   1   49.81    5.21
   4  -4  -1   39.63    3.34
   4  -4  -1   39.49    3.60
   4  -4  -1   39.69    3.27
   4   4   1   44.61    2.87
   4  -4  -1   41.20    4.10
   4   4   1   42.88    3.48
   5  -4   1    1.93    0.46
   5  -4   1    1.59    0.61
   5  -4   1    2.06    1.18
   5   4  -1    2.98    0.51
   5   4  -1   -1.17    1.76
   5   4  -1    2.01    0.50
   5   4  -1    2.90    0.55
   5  -4   1    1.43    0.82
   5   4  -1    1.73    0.37
   5  -4  -1    2.39    0.69
   5  -4  -1    2.25    1.13
   5  -4  -1    2.17    0.49
   5   4   1    1.42    0.35
   5  -4  -1    1.65    0.83
   5   4   1    1.78    0.48
   5   4   1    3.08    2.21
   6  -4   1   81.17    8.59
   6  -4   1   86.42    7.66
   6  -4   1   96.43    7.35
   6   4  -1  101.31    6.29
   6  -4   1   94.59    8.58
   6   4  -1  105.38    9.46
   6  -4   1   80.78    8.38
   6   4  -1   98.09    7.15
   6   4  -1   97.52    7.67
   6  -4  -1  105.03    8.48
   6  -4  -1  102.68    8.64
   6  -4  -1   97.99    7.73
   6  -4  -1   96.02    7.35
   6   4   1   85.37    7.64
   6  -4  -1   84.58    8.56
   6   4   1   87.61    7.11
   6   4   1   83.60    8.95
   7  -4   1    0.21    0.38
   7   4  -1    0.45    0.39
   7  -4   1    0.34    0.68
   7  -4   1    0.28    0.58
   7  -4   1    0.58    0.34
   7  -4  -1    0.12    0.63
   7  -4  -1    0.36    0.41
   7   4   1    0.48    0.37
   7  -4  -1    0.09    0.32
   7  -4  -1    1.13    0.71
   8  -4   1    8.53    0.92
   8  -4  -1    7.03    0.90
   8  -4  -1    5.78    0.74
   0  -5   1   20.99    2.87
   0   5  -1   18.92    5.07
   0   5  -1   13.57    3.66
   0  -5  -1   18.08    1.37
   0   5  -1   17.02    5.45
   0   5   1   15.65    5.25
   0   5   1   13.13    3.61
   0  -5   1   17.44    1.36
   0  -5  -1   17.98    2.71
   1   5  -1  273.29   20.16
   1   5  -1  233.89   32.99
   1  -5   1  289.30   18.35
   1  -5   1  278.58   32.33
   1  -5   1  280.57   31.54
  -1  -5  -1  266.07   18.34
  -1  -5   1  243.98   18.34
   1  -5  -1  265.22   31.45
   1   5   1  278.12   20.22
   1  -5  -1  269.77   32.32
   1   5   1  244.53   33.03
   1  -5  -1  292.33   18.35
   1   5   1  288.70   22.14
   1   5   1  261.46   32.72
   2  -5   1  118.53    8.91
   2  -5   1  128.51   14.24
   2   5  -1  134.61    9.68
   2  -5   1  126.96    8.15
   2   5  -1  106.52   14.73
   2   5  -1  133.31   10.81
   2   5  -1  127.07   15.13
   2  -5   1  130.20   14.39
   2   5  -1  100.25   15.43
   2  -5   1  127.62   14.36
   2  -5   1  109.34    9.22
   2   5   1  112.37   14.84
   2   5   1  131.64   10.68
   2  -5  -1  123.95   14.29
   2   5   1   91.86   15.09
   2   5   1  108.24   14.49
   2  -5  -1  113.12    8.12
   2   5   1  131.28    9.63
   2  -5  -1  110.94    9.22
   2  -5  -1  113.93    8.89
   3  -5   1   29.75    2.16
   3   5  -1   23.96    3.92
   3   5  -1   24.03    1.83
   3  -5   1   22.07    2.85
   3  -5   1   24.18    2.41
   3   5  -1   25.77    3.20
   3  -5   1   27.72    2.21
  -3   5   1   22.90    2.06
   3  -5   1   27.22    1.88
   3   5  -1   24.61    2.22
   3   5   1   25.43    2.54
   3  -5  -1   26.70    3.64
   3  -5  -1   24.17    2.93
   3   5   1   26.03    1.82
   3   5   1   39.09    4.37
   3  -5  -1   24.05    2.38
   3  -5  -1   24.17    2.19
   3  -5  -1   23.96    1.86
   3   5   1   30.29    3.19
   4   5  -1    6.56    0.86
   4  -5   1    7.53    1.19
   4   5  -1    7.75    0.79
   4   5  -1    8.34    2.59
   4   5  -1    7.09    0.70
   4  -5   1    6.46    1.27
   4  -5   1    5.99    1.44
   4  -5   1    6.09    0.75
   4   5  -1    6.38    0.84
   4  -5   1    7.43    0.92
   4  -5   1    6.07    0.82
   4  -5  -1    7.48    0.77
   4   5   1    5.56    0.82
   4  -5  -1    6.75    1.43
   4  -5  -1    7.17    0.85
   4  -5  -1    6.08    0.97
   4   5   1    1.12    1.95
   4   5   1    5.91    0.66
   4  -5  -1    5.15    1.19
   5  -5   1   20.98    2.58
   5   5  -1   18.39    1.93
   5   5  -1   18.99    1.57
   5  -5   1   21.08    2.41
   5  -5   1   22.84    1.89
   5  -5   1   23.95    2.35
   5   5  -1   18.11    3.61
   5  -5   1   20.94    2.75
   5   5  -1   18.92    1.85
   5  -5  -1   17.92    2.58
   5  -5  -1   19.06    1.85
   5   5   1   21.33    3.93
   5  -5  -1   20.22    2.35
   5   5   1   24.63    1.60
   5   5   1   22.67    1.96
   5  -5  -1   18.70    2.49
   6  -5   1    7.51    1.15
   6  -5   1    6.97    0.87
   6  -5   1    7.16    1.68
   6   5  -1    5.32    0.66
   6   5  -1    8.04    2.60
   6  -5   1    6.60    1.40
   6   5  -1    5.95    0.89
   6  -5   1    7.04    1.39
   6   5  -1    6.67    0.90
   6  -5  -1    8.07    1.43
   6  -5  -1    6.04    1.09
   6   5   1    5.25    2.35
   6  -5  -1    7.44    1.35
   6  -5  -1    5.65    1.53
   6  -5  -1    5.22    0.84
   6   5   1    7.75    0.96
   7  -5   1    3.70    1.03
   7  -5   1    4.67    0.82
   7   5  -1    3.85    0.65
   7  -5   1    3.01    0.93
   7  -5  -1    3.59    0.60
   7  -5  -1    3.78    1.04
   7  -5  -1    5.38    1.09
   7  -5  -1    4.02    0.76
   8  -5  -1    0.97    0.37
   0  -6  -1    3.62    0.46
   0  -6  -1    3.37    0.88
   0  -6   1    3.05    0.45
   0   6  -1    2.56    3.56
   0  -6  -1    2.59    1.08
   0   6  -1    1.95    1.80
   0  -6   1    3.86    0.83
   0   6   1    1.27    1.76
   0   6   1    4.20    4.32
   0  -6   1    2.33    1.02
   0   6  -1   -0.97    3.76
   0   6  -1    2.58    0.46
   1   6  -1   20.16    6.31
   1  -6   1   25.05    2.09
  -1  -6  -1   22.80    1.70
   1  -6   1   25.16    4.30
  -1   6   1   12.12    4.37
   1  -6   1   23.21    1.69
   1   6  -1   12.30    3.68
  -1  -6  -1   24.98    2.33
   1   6  -1   27.82    3.98
   1  -6   1   24.03    3.22
  -1   6   1   21.27    1.80
  -1   6  -1   21.29    1.81
   1   6   1   20.49    3.39
  -1   6  -1   12.15    4.40
   1   6   1   20.11    3.52
  -1  -6   1   22.12    2.20
   1  -6  -1   25.68    1.71
   1  -6  -1   22.30    4.21
   1  -6  -1   21.81    3.17
  -1  -6   1   21.27    1.69
   1  -6  -1   22.17    2.19
   1   6   1   16.93    3.86
   1   6   1   16.22    5.84
   2  -6   1   20.66    1.91
   2   6  -1   17.80    3.05
   2   6  -1   10.82    4.54
   2  -6   1   16.81    1.67
   2  -6   1   16.45    2.30
   2   6  -1   15.19    3.96
   2  -6   1   16.29    1.34
   2  -6   1   17.99    1.63
  -2   6   1   15.46    1.44
   2  -6   1   21.57    3.77
   2   6  -1   17.12    4.23
  -2  -6  -1   17.84    2.13
   2   6  -1   10.83    2.96
   2  -6  -1   16.32    1.77
   2  -6  -1   18.03    2.40
   2  -6  -1   24.32    4.57
  -2   6  -1   16.83    1.48
   2  -6  -1   16.57    1.68
   2   6   1   16.60    3.99
   2   6   1   20.18    3.82
   2   6   1   15.31    4.62
   2   6   1   17.77    3.19
   2  -6  -1   16.76    1.87
   2   6   1   18.27    3.07
  -2  -6   1   13.88    1.90
   2  -6  -1   16.21    1.32
   2  -6  -1   15.48    1.64
   3  -6   1   24.62    2.19
   3  -6   1   26.58    1.85
   3   6  -1   26.36    3.44
   3   6  -1   24.55    1.78
   3   6  -1   22.67    3.99
   3  -6   1   27.44    2.17
   3  -6   1   23.85    3.17
  -3   6   1   21.26    2.03
   3   6  -1   24.05    2.08
   3  -6   1   27.14    2.48
   3  -6  -1   23.52    1.83
   3   6   1   28.17    3.37
   3  -6  -1   25.73    2.45
   3  -6  -1   22.45    2.18
   3  -6  -1   25.91    3.07
  -3   6  -1   22.87    2.05
   3  -6  -1   23.13    2.17
   3  -6  -1   25.87    3.77
   3   6   1   28.11    4.14
   3   6   1   25.04    2.02
   4   6  -1   44.42    5.88
   4  -6   1   41.27    3.90
  -4   6   1   40.89    3.47
   4  -6   1   40.35    3.51
   4  -6   1   43.25    3.42
   4  -6   1   44.06    4.62
   4  -6   1   45.69    4.32
   4   6  -1   44.65    3.04
   4   6   1   34.81    5.42
  -4   6  -1   43.48    3.51
   4   6   1   44.96    3.03
   4  -6  -1   43.25    3.54
   4  -6  -1   44.50    3.55
   4  -6  -1   43.77    4.34
   4  -6  -1   43.51    3.92
   4  -6  -1   46.12    4.56
   4  -6  -1   46.71    3.51
   5  -6   1   13.00    1.79
   5  -6   1   11.82    1.97
   5   6  -1    9.82    2.94
   5   6  -1   11.08    1.03
   5  -6   1   13.37    2.10
   5  -6   1   14.50    1.62
   5   6   1   11.98    3.13
   5  -6  -1   10.50    1.88
   5  -6  -1   11.70    1.72
   5   6   1   14.12    1.07
   5  -6  -1   11.91    1.94
   5  -6  -1   11.81    1.25
   6  -6   1    9.04    1.37
   6  -6   1    6.73    1.54
   6   6  -1   11.62    0.93
   6   6  -1   16.76    3.33
   6  -6   1    7.57    1.57
   6  -6  -1   11.99    1.81
   6  -6  -1   13.41    1.84
   6   6   1   10.81    2.88
   6  -6  -1   11.83    1.12
   6  -6  -1   10.57    1.36
   7  -6   1    4.61    0.74
   7  -6  -1    4.30    0.74
   0   7   1   44.69    3.47
   0  -7   1   42.52    6.12
   0  -7  -1   45.98    3.27
   0  -7  -1   44.65    6.13
   0   7   1   40.60   10.46
   0   7   1   35.52    7.51
   0  -7  -1   51.48    3.98
   0   7  -1   44.30    3.46
   0  -7   1   43.58    3.27
   0   7  -1   31.67    7.33
   0  -7   1   45.91    3.64
   0   7  -1   41.52    3.48
   0  -7  -1   47.56    3.72
   0   7   1   45.13    3.51
   0   7  -1   50.32    3.56
   0  -7   1   45.74    3.82
   1   7  -1    8.33    2.85
   1   7  -1   14.15    3.24
  -1   7   1   14.41    1.30
   1   7  -1   15.11    1.38
  -1   7   1   12.33    1.36
   1  -7   1   16.41    2.40
   1   7  -1   14.23    1.33
   1  -7   1   14.88    1.50
   1   7  -1    9.95    5.71
  -1  -7  -1   15.37    1.87
  -1  -7  -1   14.08    1.21
  -1   7   1    6.59    3.57
   1  -7   1   15.62    1.55
   1  -7   1   16.61    1.24
  -1   7  -1   13.13    1.39
   1  -7  -1   14.27    1.19
  -1   7  -1    9.03    3.89
   1  -7  -1   13.84    2.31
   1  -7  -1   13.79    1.65
  -1   7  -1   13.88    1.29
  -1  -7   1   15.00    1.77
   1   7   1   13.01    1.32
   1   7   1   13.01    5.94
   1   7   1   14.34    1.30
   1   7   1    7.41    2.59
  -1   7  -1   14.14    1.52
  -1  -7   1   13.98    1.22
   1  -7  -1   15.24    1.75
   2   7  -1   17.95    3.61
   2   7  -1   23.58    5.09
   2  -7   1   18.50    1.52
   2   7  -1   13.42    5.49
   2  -7   1   19.51    2.59
   2   7  -1   16.16    1.67
   2  -7   1   29.88    4.95
   2  -7   1   23.32    1.87
   2   7  -1   18.31    4.49
  -2   7   1   18.11    1.68
   2   7  -1   15.32    3.31
   2  -7   1   19.56    2.18
  -2  -7  -1   17.24    2.27
   2   7   1   18.65    1.67
   2   7   1   16.01    4.32
   2  -7  -1   18.63    2.68
   2   7   1   18.91    4.05
  -2   7  -1   18.79    1.70
   2   7   1   18.97    3.38
   2   7   1   18.79    5.47
   2  -7  -1   16.73    1.86
  -2  -7   1   19.43    2.22
   2  -7  -1   19.25    1.52
   2  -7  -1   23.14    1.96
   2  -7  -1   18.18    2.14
   2   7   1   16.48    3.46
   2  -7  -1   36.01    6.04
   3  -7   1    5.50    0.87
   3  -7   1    5.02    0.85
   3  -7   1    4.85    0.60
   3   7  -1    4.51    1.93
   3  -7   1   10.06    3.25
   3  -7   1    5.58    1.19
   3  -7   1    8.21    2.33
  -3   7   1    4.21    0.71
   3  -7   1    9.51    2.77
   3  -7   1    3.64    1.43
   3   7  -1    4.60    0.83
   3   7  -1    3.17    2.33
  -3   7  -1    4.05    0.72
   3  -7  -1    5.23    0.89
   3  -7  -1   11.15    3.03
   3   7   1    6.09    0.84
  -3  -7   1    5.68    1.19
   3  -7  -1    6.68    1.22
   3  -7  -1   11.83    3.73
   3  -7  -1    4.32    0.59
   3   7   1    4.92    1.88
   3   7   1    1.30    1.79
   3  -7  -1    3.84    1.39
   3  -7  -1    4.85    0.91
   4   7  -1   10.86    3.16
   4  -7   1   14.90    1.33
   4  -7   1   14.43    1.36
  -4   7   1   13.13    1.33
   4  -7   1   11.64    2.15
   4   7  -1   12.66    1.09
   4  -7   1   12.45    1.89
   4  -7  -1   14.53    1.53
   4   7   1   14.34    3.28
  -4   7  -1   12.47    1.36
   4  -7  -1   11.97    1.29
   4  -7  -1   12.30    2.13
   4  -7  -1   10.81    1.80
   4  -7  -1   13.76    1.86
   5  -7   1   11.78    1.91
   5  -7   1   14.90    2.30
  -5   7   1   17.74    1.60
   5   7  -1   18.63    3.67
   5  -7   1   14.94    1.81
   5   7  -1   17.13    1.25
   5  -7   1   14.39    2.15
   5  -7  -1   18.97    2.38
   5   7   1   11.37    3.28
   5  -7  -1   15.59    1.43
   5  -7  -1   15.64    1.88
   5  -7  -1   18.38    2.33
   6  -7   1    1.33    0.83
   6  -7   1    1.06    0.49
   6  -7   1    1.18    0.78
   6  -7  -1    1.90    0.53
   6  -7  -1    0.79    0.72
   7  -7  -1    3.54    0.61
   0   8  -1    1.57    2.36
   0   8   1    6.31    0.82
   0  -8  -1    5.07    1.11
   0  -8   1    4.52    1.62
   0  -8  -1    3.82    1.52
   0  -8   1    6.30    1.07
   0   8   1    6.74    0.92
   0  -8  -1    5.72    0.74
   0  -8  -1    5.61    1.10
   0  -8   1    6.48    0.77
   0  -8   1    6.02    1.04
   0   8   1    3.12    2.54
   0   8   1    5.59    0.90
   0   8  -1    6.83    0.83
   0   8  -1    7.08    0.98
   1   8  -1   28.56    2.43
   1  -8   1   32.13    2.61
  -1   8   1   13.98    5.36
   1   8  -1   26.30    4.56
   1  -8   1   29.91    2.22
  -1  -8  -1   27.02    2.21
  -1  -8  -1   29.38    2.82
  -1   8   1   27.56    2.38
   1  -8   1   32.16    2.57
   1   8  -1   19.47    7.74
   1  -8   1   29.93    2.80
   1  -8   1   28.30    4.05
  -1   8   1   30.52    2.50
  -1   8   1   28.75    2.42
  -1  -8   1   28.00    2.24
   1   8   1   27.74    2.40
   1  -8  -1   28.12    2.56
   1  -8  -1   25.57    4.02
  -1   8  -1   28.60    2.49
   1   8   1   21.04    7.99
   1  -8  -1   29.57    2.69
   1   8   1   28.10    2.36
  -1  -8   1   30.64    2.75
   1  -8  -1   29.05    2.20
  -1   8  -1   32.15    2.43
  -1   8  -1   16.43    5.79
   2   8  -1   24.94    7.43
   2  -8   1   36.49    3.46
   2  -8   1   40.05    2.82
  -2   8   1   20.22    7.20
  -2   8   1   37.67    3.08
   2   8  -1   31.85    6.30
   2   8  -1   32.24    6.57
   2  -8   1   38.49    3.14
   2   8  -1   31.88    5.17
   2  -8   1   53.75    7.70
   2   8  -1   36.89    3.05
  -2  -8  -1   35.04    3.53
   2   8  -1   34.10    5.04
   2  -8  -1   44.98    4.91
   2   8   1   40.37    3.05
   2   8   1   34.49    6.06
  -2  -8   1   36.47    3.43
   2   8   1   36.75    6.39
   2  -8  -1   36.52    3.44
  -2   8  -1   40.26    3.10
   2   8   1   25.67    6.95
   2   8   1   39.81    5.14
   2  -8  -1   38.52    3.20
   2  -8  -1   36.65    2.78
   3  -8   1   14.22    2.42
  -3  -8  -1   12.06    1.85
   3  -8   1   13.01    1.54
   3   8  -1   13.77    1.54
   3   8  -1   13.63    3.22
   3  -8   1   23.71    3.54
   3  -8   1   26.96    3.93
   3  -8   1   13.31    1.14
   3   8  -1   14.44    2.85
  -3   8   1   11.69    1.33
   3  -8   1   13.26    1.52
   3  -8   1   11.91    1.84
  -3   8  -1   13.26    1.35
   3  -8  -1   13.36    1.57
   3   8   1   13.86    1.39
   3  -8  -1   12.88    1.85
  -3  -8   1   13.40    1.79
   3  -8  -1   11.51    1.13
   3   8   1   16.05    2.72
   3  -8  -1   13.49    1.56
   3  -8  -1   12.53    2.30
   4  -8   1   12.08    1.18
   4  -8   1   10.35    1.16
   4  -8   1   11.44    1.83
   4  -8   1   13.37    2.20
  -4   8   1   10.84    1.27
   4   8  -1   13.66    3.25
   4  -8  -1   11.81    1.19
  -4   8  -1   11.31    1.30
   4  -8  -1    8.90    1.23
   4  -8  -1   10.15    1.71
   4  -8  -1   12.78    2.08
  -5   8   1   24.97    2.28
   5  -8   1   30.69    3.08
   5  -8   1   28.67    2.93
   5  -8  -1   26.63    2.71
  -5   8  -1   24.63    2.30
   6  -8  -1    0.11    0.40
   0   9   1   96.73    7.31
   0  -9   1   97.90    6.90
   0  -9  -1   95.28    6.87
   0   9   1  102.73    7.44
   0  -9  -1   86.37   12.36
   0  -9   1  104.54    7.67
   0  -9  -1   96.94    7.74
   0  -9   1  109.50    7.41
   0  -9   1   88.82   12.37
   0  -9  -1   97.46    7.42
   0   9  -1  100.18    7.34
   0   9  -1   96.67    7.45
   1  -9   1   11.28    1.09
  -1   9   1    7.18    3.76
   1  -9   1    9.58    2.01
   1   9  -1   11.71    1.40
   1  -9   1    9.52    1.32
   1  -9   1   10.75    1.35
  -1  -9  -1   12.79    1.67
  -1   9   1   10.32    1.23
  -1   9   1   11.77    1.44
   1  -9   1   10.58    1.68
   1   9   1   11.01    4.92
   1  -9  -1   12.11    1.49
  -1   9  -1   13.56    1.56
   1   9   1   12.70    1.41
  -1   9  -1   11.72    1.23
   1  -9  -1   11.98    1.07
  -1  -9   1   10.92    1.18
  -1  -9   1    9.29    1.44
   1  -9  -1   10.35    2.07
   1  -9  -1   11.16    1.44
  -1   9  -1    5.89    3.64
   1  -9  -1   11.11    1.67
  -2   9   1    2.35    3.76
   2  -9   1    4.62    0.65
   2   9  -1    6.14    0.97
   2   9  -1    5.02    2.18
   2   9  -1    6.75    2.58
  -2   9   1    4.99    0.78
   2  -9   1    3.36    1.19
  -2  -9  -1    4.37    1.07
   2  -9   1    4.95    0.87
   2   9   1    4.81    0.85
  -2  -9   1    6.13    1.12
   2  -9  -1    5.21    0.69
  -2   9  -1   -1.00    3.58
   2  -9  -1    5.86    1.31
   2   9   1    3.14    2.49
  -2   9  -1    6.58    0.88
   2  -9  -1    5.67    0.98
  -3   9   1   15.35    1.41
   3   9  -1   12.52    1.54
   3  -9   1   13.78    1.40
   3  -9   1   13.46    1.19
  -3  -9  -1   12.57    1.77
   3  -9   1   12.72    2.31
   3  -9   1   12.04    1.55
   3  -9   1   14.86    1.98
   3   9  -1   16.40    2.72
   3   9   1   13.29    2.30
   3  -9  -1   20.64    3.21
   3  -9  -1   11.21    1.81
   3  -9  -1   12.82    1.57
   3  -9  -1   12.39    1.50
   3   9   1   14.38    1.54
  -3  -9   1   13.14    1.67
  -3   9  -1   13.63    1.40
   3  -9  -1   26.84    3.71
   4  -9   1   17.74    2.57
  -4  -9  -1   20.57    1.99
  -4   9   1   17.99    1.67
   4  -9   1   17.45    1.59
   4  -9  -1   18.04    1.62
  -4   9  -1   17.20    1.67
  -4  -9   1   18.11    1.87
  -5   9   1    0.16    0.35
  -5   9  -1    0.23    0.33
   0 -10   1    2.08    1.06
   0 -10  -1    3.19    1.10
   0 -10   1    1.91    0.68
   0 -10  -1    1.87    0.52
   0 -10   1    3.28    0.75
   0  10   1    2.24    0.69
   0 -10   1    2.86    0.55
   0 -10  -1    1.93    0.71
   0 -10  -1    2.18    0.75
   0  10  -1    3.89    0.83
   1 -10   1    5.53    0.86
   1 -10   1    4.94    0.83
   1 -10   1    5.42    0.70
  -1  10   1    5.14    0.79
   1  10  -1    7.09    1.02
  -1 -10  -1    5.59    1.02
  -1  10   1    5.59    1.00
   1  10  -1    4.00    3.71
   1  10   1    3.33    3.49
   1  10   1    4.99    0.88
  -1 -10   1    3.67    0.86
  -1  10  -1    5.50    1.01
   1 -10  -1    2.80    1.14
   1 -10  -1    4.06    0.85
  -1  10  -1    5.93    0.85
   1 -10  -1    5.06    0.88
   1 -10  -1    5.73    0.73
  -2  10   1    7.85    1.24
  -2  10   1    7.08    0.97
   2  10  -1    5.92    2.69
  -2 -10  -1    7.82    1.19
   2 -10   1    7.23    0.81
   2 -10   1    5.97    1.72
   2  10  -1    8.57    1.17
   2 -10   1    7.97    1.01
   2  10   1    9.25    1.15
  -2  10  -1    7.77    0.98
  -2 -10   1    6.43    1.06
   2 -10  -1    8.00    1.08
   2 -10  -1    6.22    0.79
   2  10   1    2.61    2.21
  -3 -10  -1   -0.60    0.48
   3 -10   1   -0.30    1.09
  -3  10   1    0.09    0.37
   3  10  -1   -0.17    0.55
   3 -10   1    0.48    0.40
   3  10   1    0.83    0.58
  -3 -10   1   -0.20    0.43
  -3  10  -1   -0.19    0.35
   3 -10  -1    0.21    0.39
  -4 -10  -1    0.65    0.53
  -4  10   1    1.53    0.46
   4 -10   1    1.53    0.41
  -4  10  -1    2.18    0.52
   4 -10  -1    1.98    0.46
  -4 -10   1    0.96    0.51
   0 -11   1   30.45    2.49
   0 -11  -1   29.67    2.50
   0 -11   1   28.99    2.48
   0  11  -1   30.96    2.62
   0  11   1   30.43    2.56
   0 -11  -1   29.59    2.54
  -1 -11  -1   14.22    1.43
  -1  11   1   14.98    1.60
   1  11  -1   13.16    1.50
   1 -11   1   13.69    1.34
  -1  11  -1   14.40    1.62
  -1 -11   1   12.20    1.35
   1  11   1   15.21    1.45
   1 -11  -1   12.96    1.34
  -2 -11  -1   -0.03    0.43
   2  11  -1    0.10    0.53
   2 -11   1    0.92    0.43
  -2  11   1    0.64    0.40
   2 -11  -1    0.88    0.40
  -2 -11   1    0.69    0.43
   2  11   1    0.24    0.49
  -2  11  -1    1.14    0.43
   3 -11   1    4.39    0.59
  -3 -11  -1    3.65    0.67
  -3  11  -1    3.18    0.59
  -3 -11   1    3.50    0.63
   3 -11  -1    4.32    0.61
   0  12   1    0.44    0.49
   0  12  -1    0.41    0.50
   1  12  -1    3.81    0.71
   1  12   1    3.10    0.64
   0   0   2  126.52   14.94
   1   0  -2  259.39   30.12
   2   0   2    0.15    0.31
   2   0   2   -0.37    0.43
   3   0   2   19.00    1.62
   3   0   2   17.91    2.49
   3   0  -2   16.21    2.53
   3   0  -2   18.77    1.81
   3   0  -2   17.44    1.63
   3   0  -2   16.63    1.72
   3   0   2   22.71    1.98
   4   0  -2   45.95    4.09
   4   0   2   37.15    4.01
   4   0  -2   45.78    3.68
   4   0  -2   50.68    4.73
   4   0  -2   45.18    4.01
   4   0   2   39.80    3.97
   4   0   2   37.12    3.59
   4   0  -2   48.12    3.65
   5   0  -2    0.28    0.26
   5   0   2   -0.06    0.30
   5   0   2   -0.38    1.17
   5   0   2    0.29    0.50
   5   0  -2    0.87    0.33
   5   0   2    0.08    0.50
   5   0  -2    0.09    0.49
   5   0  -2    0.91    1.45
   5   0  -2    0.57    0.26
   5   0  -2    0.27    0.46
   5   0  -2    0.24    0.34
   5   0  -2    0.28    0.24
   5   0  -2    0.60    1.59
   5   0   2    0.53    0.28
   5   0  -2    0.51    0.39
   5   0   2   -0.18    0.32
   6   0  -2    2.07    0.56
   6   0   2    3.92    0.75
   6   0  -2    0.99    0.74
   6   0  -2    1.62    0.49
   6   0  -2    1.60    0.59
   6   0   2    5.67    1.21
   6   0  -2    2.10    0.75
   6   0   2    3.11    0.56
   6   0  -2    1.41    0.42
   6   0  -2    0.98    0.42
   6   0   2    3.62    2.02
   6   0   2    3.86    0.64
[truncated: 475,351 more chars]
