# Supplementary material for: Absolute structure of the chiral pyrrolidine derivative (2S)-methyl (Z)-5-(2-tert-but­oxy-1-cyano-2-oxo­ethyl­idene)pyrrolidine-2-carboxyl­ate, a com­pound with low resonant scattering
Source: Acta Crystallogr C Struct Chem. 2019 Oct 4;75(Pt 11):1448–53. doi: 10.1107/S2053229619012324 (PMC6829528; doi:10.1107/S2053229619012324)
Supplement: Supplementary file 2 [file c-75-01448-1mosup2.hkl]

data_1mo                                                                        
_shelx_title '  mo for general quality'                                         
_shelx_refln_list_code          4                                               
_shelx_F_calc_maximum      105.14                                               
_exptl_crystal_F_000       568.00                                               
_reflns_d_resolution_high  0.8576                                               
                                                                                
loop_                                                                           
 _space_group_symop_operation_xyz                                               
 'x, y, z'                                                                      
 '-x+1/2, -y, z+1/2'                                                            
 '-x, y+1/2, -z+1/2'                                                            
 'x+1/2, -y+1/2, -z'                                                            
                                                                                
_cell_length_a     7.3466                                                       
_cell_length_b    10.1967                                                       
_cell_length_c    18.4766                                                       
_cell_angle_alpha  90.000                                                       
_cell_angle_beta   90.000                                                       
_cell_angle_gamma  90.000                                                       
                                                                                
_shelx_F_squared_multiplier     1.000                                           
                                                                                
loop_                                                                           
 _refln_index_h                                                                 
 _refln_index_k                                                                 
 _refln_index_l                                                                 
 _refln_F_squared_calc                                                          
 _refln_F_squared_meas                                                          
 _refln_F_squared_sigma                                                         
 _refln_observed_status                                                         
   2   0   0       1723.28       1620.72       157.08 o                         
   4   0   0         41.32         82.34        10.00 o                         
   6   0   0         92.06         88.76        24.52 o                         
   8   0   0         11.07         21.23        11.54 o                         
   1   1   0       4535.80       4061.01       212.94 o                         
   2   1   0        727.77        645.52        37.22 o                         
   3   1   0        217.38        197.08        12.17 o                         
   4   1   0         54.90         66.02         8.69 o                         
   5   1   0        204.04        202.01        18.56 o                         
   6   1   0         66.94         61.56         6.31 o                         
   7   1   0         41.70         64.15         8.49 o                         
   8   1   0         48.03         41.56         7.89 o                         
   0   2   0       1873.90       1882.10       151.97 o                         
   1   2   0       8475.48       8149.08       462.76 o                         
   2   2   0        137.15        130.49         8.05 o                         
   3   2   0        235.77        257.64        15.54 o                         
   4   2   0        187.96        204.65        13.11 o                         
   5   2   0         53.44         66.98         6.12 o                         
   6   2   0        174.27        177.82        12.76 o                         
   7   2   0         52.59         36.37         9.00 o                         
   8   2   0         23.78         16.98         6.50 o                         
   1   3   0        677.69        643.49        37.07 o                         
   2   3   0          0.00          7.50         1.55 o                         
   3   3   0        650.42        748.00        46.10 o                         
   4   3   0         90.80         98.16         6.92 o                         
   5   3   0         10.27         17.51         3.36 o                         
   6   3   0        417.50        398.87        26.33 o                         
   7   3   0        111.12        113.24        10.28 o                         
   8   3   0         18.89         10.76         9.52 o                         
   0   4   0       1353.96       1337.59       109.00 o                         
   1   4   0         25.32         29.07         2.62 o                         
   2   4   0         21.98         73.36         8.27 o                         
   3   4   0         30.32         24.64         4.52 o                         
   4   4   0        319.92        341.20        19.86 o                         
   5   4   0         15.05         26.79         3.88 o                         
   6   4   0        524.09        513.25        37.30 o                         
   7   4   0        224.17        223.64        19.94 o                         
   8   4   0         38.29         52.90        10.27 o                         
   1   5   0         24.68         33.56         4.49 o                         
   2   5   0        726.09        737.88        42.46 o                         
   3   5   0        120.99        113.75        20.26 o                         
   4   5   0         26.54         33.44         3.95 o                         
   5   5   0          5.44         17.82         3.98 o                         
   6   5   0        522.77        541.62        46.51 o                         
   7   5   0         59.14         82.38        11.35 o                         
   0   6   0          0.61         43.24        10.77 o                         
   1   6   0        422.80        435.58        25.63 o                         
   2   6   0         18.71         18.62         2.92 o                         
   3   6   0          0.08        158.07        24.26 o                         
   4   6   0         25.49         25.12         3.80 o                         
   5   6   0        166.45        170.29        13.19 o                         
   6   6   0          0.03         -0.89         5.25 o                         
   7   6   0          4.68          5.92         6.56 o                         
   1   7   0         96.27        106.18         7.66 o                         
   2   7   0        498.53        503.34        29.94 o                         
   3   7   0        243.93        257.21        16.08 o                         
   4   7   0         21.32         16.28         3.92 o                         
   5   7   0         31.18         35.33         8.99 o                         
   6   7   0          2.40          4.43         7.47 o                         
   0   8   0        480.62        521.54        43.22 o                         
   1   8   0        103.27        120.45         8.87 o                         
   2   8   0         93.03        102.59         7.87 o                         
   3   8   0          1.98         -0.28         3.21 o                         
   4   8   0        614.90        592.59        45.47 o                         
   5   8   0         21.35         15.12         6.04 o                         
   6   8   0         49.98         69.01        11.38 o                         
   1   9   0        570.66        527.89        31.69 o                         
   2   9   0         32.39         30.56         4.58 o                         
   3   9   0          3.25         14.57         7.21 o                         
   4   9   0          1.79          2.82         4.69 o                         
   5   9   0          2.29         -2.23         5.15 o                         
   0  10   0       2474.33       2570.93       205.69 o                         
   1  10   0        309.97        326.52        20.66 o                         
   2  10   0         70.47         56.35         7.23 o                         
   3  10   0        139.30        128.55        19.80 o                         
   4  10   0         34.29         36.26         9.26 o                         
   1  11   0         35.04         26.83         5.98 o                         
   2  11   0         15.17         21.93         6.67 o                         
   3  11   0          2.93          1.58         6.83 o                         
   1   0   1       3439.24       3127.45       175.80 o                         
   2   0   1         96.09        157.91        16.29 o                         
   3   0   1        266.64        317.11        20.29 o                         
   4   0   1         56.94         59.66         6.40 o                         
   5   0   1        229.29        245.78        20.53 o                         
   6   0   1         18.86          7.29         4.06 o                         
   7   0   1        189.18        180.66        19.24 o                         
   8   0   1         12.37         17.07         6.77 o                         
  -8   1   1         16.96         31.49         6.38 o                         
  -7   1   1        175.79        185.22        14.86 o                         
  -6   1   1        243.97        229.85        16.41 o                         
  -5   1   1         47.61         61.34         5.46 o                         
  -4   1   1        356.90        408.08        30.55 o                         
  -3   1   1       1605.50       1516.89        91.45 o                         
  -2   1   1       2918.76       2588.34       157.20 o                         
  -1   1   1       2489.77       2234.67       118.18 o                         
   1   1   1       2491.04       2246.74       117.23 o                         
   2   1   1       2916.02       2493.87       175.86 o                         
   3   1   1       1605.25       1388.51        90.76 o                         
   4   1   1        358.13        379.21        25.58 o                         
   5   1   1         47.46         42.23         5.99 o                         
   6   1   1        243.95        232.59        17.16 o                         
   7   1   1        175.96        186.68        14.01 o                         
   8   1   1         16.91         22.14         8.33 o                         
  -8   2   1         94.69         98.34        12.93 o                         
  -7   2   1          9.12         -3.09         4.26 o                         
  -6   2   1        105.10        108.47         7.87 o                         
  -5   2   1        441.34        426.67        25.83 o                         
  -4   2   1        307.99        274.34        14.56 o                         
  -3   2   1        497.20        451.01        22.71 o                         
  -2   2   1       1975.40       1885.26       108.25 o                         
  -1   2   1        499.78        455.98        25.92 o                         
   0   2   1         93.15        125.13         7.34 o                         
   1   2   1        499.75        439.42        25.99 o                         
   2   2   1       1973.83       1912.52       131.23 o                         
   3   2   1        497.77        432.80        31.65 o                         
   4   2   1        308.32        286.34        20.42 o                         
   5   2   1        441.27        433.18        31.59 o                         
   6   2   1        105.06        101.27        12.12 o                         
   7   2   1          9.01          1.71         5.15 o                         
   8   2   1         94.87         83.52        11.24 o                         
  -8   3   1         82.49         92.27        12.77 o                         
  -7   3   1         40.07         53.18        10.69 o                         
  -6   3   1        180.08        206.48        14.64 o                         
  -5   3   1        324.35        336.55        20.69 o                         
  -4   3   1        535.54        515.17        30.40 o                         
  -3   3   1       1145.66       1113.55        67.75 o                         
  -2   3   1         84.32         95.20         6.12 o                         
  -1   3   1       1631.00       1511.77        87.94 o                         
   0   3   1       1721.63       1733.31        99.00 o                         
   1   3   1       1631.20       1582.73        88.02 o                         
   2   3   1         84.31         91.81         6.26 o                         
   3   3   1       1145.96       1064.25        67.88 o                         
   4   3   1        534.88        537.23        33.43 o                         
   5   3   1        324.67        325.02        22.10 o                         
   6   3   1        180.05        190.67        15.06 o                         
   7   3   1         40.23         41.65         6.39 o                         
   8   3   1         82.56         90.43        12.70 o                         
  -8   4   1         49.53         67.83        11.15 o                         
  -7   4   1          0.06          9.65        11.24 o                         
  -6   4   1        721.63        742.52        53.35 o                         
  -5   4   1         14.89         27.26         3.70 o                         
  -4   4   1        370.58        380.57        21.97 o                         
  -3   4   1        565.66        501.94        29.84 o                         
  -2   4   1       1159.50       1229.01        69.96 o                         
  -1   4   1        294.80        296.61        16.26 o                         
   0   4   1       1108.01       1279.47        73.21 o                         
   1   4   1        294.96        269.63        16.21 o                         
   2   4   1       1159.47       1227.19        70.00 o                         
   3   4   1        566.48        518.63        30.01 o                         
   4   4   1        370.23        377.97        25.27 o                         
   5   4   1         14.86         25.73         4.69 o                         
   6   4   1        721.77        757.19        48.28 o                         
   7   4   1          0.06          1.89         4.89 o                         
   8   4   1         49.48         58.21        12.81 o                         
  -7   5   1         29.20         55.42        14.21 o                         
  -6   5   1         56.64         64.28         8.99 o                         
  -5   5   1        186.93        194.46        13.58 o                         
  -4   5   1         53.67         64.26         5.44 o                         
  -3   5   1        255.99        260.52        16.38 o                         
  -2   5   1       1121.85       1118.82        65.08 o                         
  -1   5   1       2913.42       2894.21       164.42 o                         
   0   5   1        205.56        240.32        14.20 o                         
   1   5   1       2914.60       2851.64       164.41 o                         
   2   5   1       1121.37       1150.70        65.15 o                         
   3   5   1        256.63        272.85        16.27 o                         
   4   5   1         53.52         63.87         5.51 o                         
   5   5   1        186.86        168.12        12.31 o                         
   6   5   1         56.78         75.44         7.48 o                         
   7   5   1         29.26         31.35         8.24 o                         
  -7   6   1         35.47         37.06         8.90 o                         
  -6   6   1         90.88        108.95        20.95 o                         
  -5   6   1        118.96        107.07        15.60 o                         
  -4   6   1        394.17        385.91        24.45 o                         
  -3   6   1        252.11        252.60        15.42 o                         
  -2   6   1        170.73        198.86        11.88 o                         
  -1   6   1        219.22        226.01        14.48 o                         
   0   6   1         29.28         35.19         3.51 o                         
   1   6   1        219.09        251.29        14.68 o                         
   2   6   1        170.37        181.91        18.24 o                         
   3   6   1        252.15        234.12        15.42 o                         
   4   6   1        394.87        423.42        24.78 o                         
   5   6   1        118.72        106.85         9.19 o                         
   6   6   1         90.88         93.50        11.20 o                         
   7   6   1         35.36         40.19         8.69 o                         
  -6   7   1         10.72         14.68         6.33 o                         
  -5   7   1        132.42        135.92        15.28 o                         
  -4   7   1        116.89        105.54        11.97 o                         
  -3   7   1         52.39         43.32         8.37 o                         
  -2   7   1        192.56        195.85        12.65 o                         
  -1   7   1        153.27        157.51        10.10 o                         
   0   7   1        480.27        482.55        28.05 o                         
   1   7   1        153.68        144.71         9.97 o                         
   2   7   1        192.59        185.02        12.61 o                         
   3   7   1         52.65         51.26         4.78 o                         
   4   7   1        116.73        120.02         8.90 o                         
   5   7   1        132.31        145.73        23.48 o                         
   6   7   1         10.64         16.23         6.40 o                         
  -6   8   1          0.55          2.21         5.80 o                         
  -5   8   1        249.23        264.43        30.71 o                         
  -4   8   1        126.11        111.65        13.53 o                         
  -3   8   1        117.80        130.41        10.36 o                         
  -2   8   1        372.31        398.84        23.21 o                         
  -1   8   1        280.51        291.35        17.69 o                         
   0   8   1         60.99         65.59         7.38 o                         
   1   8   1        280.62        277.59        18.64 o                         
   2   8   1        372.55        372.73        23.05 o                         
   3   8   1        118.06        136.14        10.04 o                         
   4   8   1        126.29        134.41        10.98 o                         
   5   8   1        249.15        262.09        26.71 o                         
   6   8   1          0.58         -4.62         5.47 o                         
  -5   9   1          2.30         -6.31         6.31 o                         
  -4   9   1        177.41        172.34        21.14 o                         
  -3   9   1        126.18        107.04        14.18 o                         
  -2   9   1         57.73         57.02         6.31 o                         
  -1   9   1        117.11        115.67         8.93 o                         
   0   9   1       1014.94       1001.96        58.62 o                         
   1   9   1        117.19        110.23         8.87 o                         
   2   9   1         57.99         56.18         6.12 o                         
   3   9   1        126.38        150.90        11.13 o                         
   4   9   1        176.95        187.64        19.02 o                         
   5   9   1          2.31         -4.87         4.87 o                         
  -4  10   1         15.76         13.63         5.44 o                         
  -3  10   1          2.47          1.31        10.00 o                         
  -2  10   1         72.44         60.95         9.22 o                         
  -1  10   1         57.19         62.95         8.58 o                         
   0  10   1         25.60         36.12         5.89 o                         
   1  10   1         57.25         59.90         6.57 o                         
   2  10   1         72.66         68.58         7.30 o                         
   3  10   1          2.53         -3.70         7.96 o                         
   4  10   1         15.79         18.99         5.93 o                         
  -3  11   1         32.26         26.49         7.75 o                         
  -2  11   1          5.18         17.54         6.59 o                         
  -1  11   1        130.28        148.86        17.32 o                         
   0  11   1        273.45        294.39        19.79 o                         
   1  11   1        130.72        138.31        17.04 o                         
   2  11   1          5.15         20.02         9.25 o                         
   3  11   1         32.29         42.73         8.00 o                         
   0   0   2       1609.15       1866.61       128.58 o                         
   1   0   2       2822.58       2547.35       144.23 o                         
   2   0   2          0.08          5.43         1.70 o                         
   3   0   2        135.83        153.77        11.06 o                         
   4   0   2        369.23        389.85        25.35 o                         
   5   0   2          1.63          0.61         2.90 o                         
   6   0   2         16.47         18.62         6.07 o                         
   7   0   2        112.20        105.62        11.01 o                         
   8   0   2         11.33         23.75         8.11 o                         
  -8   1   2         51.94         42.17         8.36 o                         
  -7   1   2        292.46        283.14        16.62 o                         
  -6   1   2        160.65        152.14        11.14 o                         
  -5   1   2        320.46        324.52        35.98 o                         
  -4   1   2        251.05        263.37        16.20 o                         
  -3   1   2        634.55        619.68        34.14 o                         
  -2   1   2        372.59        382.18        22.28 o                         
  -1   1   2       3274.39       3047.02       155.85 o                         
   0   1   2         88.75        103.37         7.65 o                         
   1   1   2       3277.71       2968.23       185.23 o                         
   2   1   2        372.43        401.88        28.61 o                         
   3   1   2        635.49        674.57        39.30 o                         
   4   1   2        251.34        266.46        24.55 o                         
   5   1   2        319.94        307.67        22.96 o                         
   6   1   2        161.20        145.44        11.79 o                         
   7   1   2        292.16        243.79        25.48 o                         
   8   1   2         52.06         44.79         8.78 o                         
  -8   2   2         23.99         21.54         8.05 o                         
  -7   2   2         46.67         54.01         6.33 o                         
  -6   2   2        495.87        460.90        27.94 o                         
  -5   2   2        213.78        219.29        11.79 o                         
  -4   2   2        466.00        424.16        22.36 o                         
  -3   2   2       1339.47       1199.72        64.41 o                         
  -2   2   2        830.42        811.33        40.92 o                         
  -1   2   2       2457.73       2293.97       114.70 o                         
   0   2   2          3.97          4.10         0.89 o                         
   1   2   2       2455.24       2332.08       121.14 o                         
   2   2   2        830.15        820.52        51.18 o                         
   3   2   2       1339.53       1256.74        95.94 o                         
   4   2   2        466.47        454.32        31.63 o                         
   5   2   2        213.99        198.75        27.64 o                         
   6   2   2        496.66        461.32        48.37 o                         
   7   2   2         46.68         35.50         6.65 o                         
   8   2   2         24.11         39.42        11.25 o                         
  -8   3   2         54.76         63.46        10.27 o                         
  -7   3   2        164.93        155.19        21.32 o                         
  -6   3   2        115.29        106.56        12.48 o                         
  -5   3   2        535.39        505.86        28.60 o                         
  -4   3   2        275.78        318.49        17.24 o                         
  -3   3   2        699.78        665.26        36.42 o                         
  -2   3   2        433.85        435.86        25.92 o                         
  -1   3   2       2680.92       2473.14       141.14 o                         
   0   3   2         53.39         53.99         3.63 o                         
   1   3   2       2684.54       2502.58       141.22 o                         
   2   3   2        433.49        477.69        28.67 o                         
   3   3   2        699.71        708.76        47.86 o                         
   4   3   2        276.07        283.83        22.72 o                         
   5   3   2        535.25        565.55        33.86 o                         
   6   3   2        115.32        116.62         9.87 o                         
   7   3   2        164.82        150.48        13.70 o                         
   8   3   2         54.86         50.25        11.73 o                         
  -8   4   2         12.79          9.22         7.53 o                         
  -7   4   2        139.24        171.17        27.72 o                         
  -6   4   2        270.03        287.10        22.03 o                         
  -5   4   2        897.99        892.98        61.89 o                         
  -4   4   2         30.92         41.21         6.12 o                         
  -3   4   2        177.11        160.23        13.63 o                         
  -2   4   2        526.61        498.85        29.03 o                         
  -1   4   2       3439.83       3380.34       192.37 o                         
   0   4   2       1169.87       1296.47        73.65 o                         
   1   4   2       3440.43       3371.88       192.42 o                         
   2   4   2        526.31        513.85        29.25 o                         
   3   4   2        177.68        165.76        10.62 o                         
   4   4   2         31.00         35.94         3.94 o                         
   5   4   2        897.59        884.19        51.31 o                         
   6   4   2        269.78        266.76        19.40 o                         
   7   4   2        139.18        149.85        12.97 o                         
   8   4   2         12.82         25.55        10.48 o                         
  -7   5   2         48.16         54.55         9.92 o                         
  -6   5   2         64.35         66.49         9.69 o                         
  -5   5   2         20.79         22.00        10.13 o                         
  -4   5   2        356.80        317.71        19.46 o                         
  -3   5   2        163.33        169.59        10.98 o                         
  -2   5   2         43.78         54.46         5.26 o                         
  -1   5   2         73.85         83.14         5.62 o                         
   0   5   2        838.47        889.12        51.32 o                         
   1   5   2         73.99         73.61         5.62 o                         
   2   5   2         43.81         64.45         8.24 o                         
   3   5   2        163.56        169.23        11.18 o                         
   4   5   2        357.02        342.09        20.93 o                         
   5   5   2         20.98         21.61         3.98 o                         
   6   5   2         64.54         71.50         7.45 o                         
   7   5   2         48.16         23.31         9.98 o                         
  -7   6   2         30.15         43.84         8.64 o                         
  -6   6   2        101.31         99.72        12.73 o                         
  -5   6   2        159.48        150.87        28.56 o                         
  -4   6   2         92.05         97.61         8.19 o                         
  -3   6   2        328.98        346.50        19.58 o                         
  -2   6   2       1066.04       1089.55        61.56 o                         
  -1   6   2        124.85        131.01        10.48 o                         
   0   6   2        454.67        576.59        32.81 o                         
   1   6   2        125.06        140.99         8.87 o                         
   2   6   2       1065.29       1033.48        61.68 o                         
   3   6   2        328.96        310.17        19.59 o                         
   4   6   2         92.11         96.81         7.69 o                         
   5   6   2        159.58        162.05        16.85 o                         
   6   6   2        100.99        107.48        12.20 o                         
   7   6   2         30.26         31.56         8.33 o                         
  -6   7   2         17.83         24.56         6.65 o                         
  -5   7   2         69.77         58.26        12.38 o                         
  -4   7   2        457.30        492.81        41.02 o                         
  -3   7   2        165.67        160.98        11.47 o                         
  -2   7   2        340.75        353.84        20.43 o                         
  -1   7   2         48.84         61.34         5.08 o                         
   0   7   2        122.19        142.90         9.50 o                         
   1   7   2         48.99         54.69         5.00 o                         
   2   7   2        341.18        336.00        20.36 o                         
   3   7   2        165.51        172.65        11.50 o                         
   4   7   2        457.14        461.09        28.44 o                         
   5   7   2         69.59         82.94         9.31 o                         
   6   7   2         17.97         13.74        10.61 o                         
  -6   8   2         19.39         23.56         7.49 o                         
  -5   8   2        113.16        123.89        13.91 o                         
  -4   8   2         58.05         58.68         9.37 o                         
  -3   8   2        543.92        483.77        42.42 o                         
  -2   8   2         16.69         20.78         4.34 o                         
  -1   8   2         52.98         52.20         5.56 o                         
   0   8   2        387.10        399.28        24.41 o                         
   1   8   2         53.08         67.93         5.47 o                         
   2   8   2         16.66         15.08         4.56 o                         
   3   8   2        543.20        504.74        33.11 o                         
   4   8   2         58.00         77.13         7.19 o                         
   5   8   2        113.13        117.82        12.91 o                         
   6   8   2         19.34         28.79         7.20 o                         
  -5   9   2         64.43         58.19         9.78 o                         
  -4   9   2         44.19         39.94         7.91 o                         
  -3   9   2        369.70        303.78        30.64 o                         
  -2   9   2        228.75        247.92        17.72 o                         
  -1   9   2        524.37        509.61        31.01 o                         
   0   9   2         10.53          8.18         3.42 o                         
   1   9   2        523.91        516.78        31.18 o                         
   2   9   2        229.57        245.63        15.96 o                         
   3   9   2        369.42        359.48        25.12 o                         
   4   9   2         44.38         48.24         7.61 o                         
   5   9   2         64.43         56.97         9.72 o                         
  -4  10   2         59.65         49.54         8.95 o                         
  -3  10   2        107.57         98.42        21.14 o                         
  -2  10   2         86.43         77.33        13.84 o                         
  -1  10   2         14.24         11.84         4.55 o                         
   0  10   2          2.07         -0.41         3.79 o                         
   1  10   2         14.24         16.65         4.52 o                         
   2  10   2         86.43         99.41         8.46 o                         
   3  10   2        107.93         92.87        10.01 o                         
   4  10   2         59.87         61.92         9.08 o                         
  -3  11   2         14.35         22.55         7.22 o                         
  -2  11   2         32.21         47.06        16.83 o                         
  -1  11   2         26.37         34.53         7.43 o                         
   0  11   2         68.78         87.85        14.88 o                         
   1  11   2         26.41         20.05         5.60 o                         
   2  11   2         32.36         32.40         6.45 o                         
   3  11   2         14.31         19.71         6.54 o                         
   1   0   3        341.77        294.15        16.23 o                         
   2   0   3       1592.94       1642.70        92.00 o                         
   3   0   3       1214.45       1379.33        75.20 o                         
   4   0   3          3.13          0.82         2.32 o                         
   5   0   3         66.88         74.96         6.78 o                         
   6   0   3          4.77         15.72         4.26 o                         
   7   0   3        465.33        423.19        30.91 o                         
   8   0   3         79.41        104.74        16.00 o                         
  -8   1   3          3.87         11.12         9.26 o                         
  -7   1   3          0.69          8.01         4.08 o                         
  -6   1   3         48.10         47.65         5.64 o                         
  -5   1   3        307.60        293.48        20.77 o                         
  -4   1   3        520.28        505.52        34.53 o                         
  -3   1   3        105.78        103.02         7.56 o                         
  -2   1   3         33.22         37.85         3.43 o                         
  -1   1   3      11053.59      10407.31       548.45 o                         
   0   1   3        480.97        443.97        28.36 o                         
   1   1   3      11050.20      10526.89       643.71 o                         
   2   1   3         33.29         34.81         2.80 o                         
   3   1   3        105.80        111.21         7.35 o                         
   4   1   3        520.36        494.64        30.49 o                         
   5   1   3        307.34        299.46        18.25 o                         
   6   1   3         48.30         42.08         7.55 o                         
   7   1   3          0.70          5.95        13.76 o                         
   8   1   3          3.88         16.80         8.34 o                         
  -8   2   3         21.38         15.61         7.25 o                         
  -7   2   3         97.94         94.94         9.97 o                         
  -6   2   3        138.18        143.40         9.81 o                         
  -5   2   3         27.70         28.93         4.39 o                         
  -4   2   3         77.43         77.52         6.43 o                         
  -3   2   3        240.94        249.37        13.87 o                         
  -2   2   3        959.48        927.68        49.09 o                         
  -1   2   3       2467.78       2328.67       123.26 o                         
   0   2   3        232.87        235.63        13.96 o                         
   1   2   3       2464.47       2301.69       159.90 o                         
   2   2   3        959.58        945.73        64.80 o                         
   3   2   3        240.72        270.94        18.36 o                         
   4   2   3         77.25         75.56        11.48 o                         
   5   2   3         27.76         29.55         4.04 o                         
   6   2   3        138.27        140.37        20.02 o                         
   7   2   3         97.94         89.48        15.97 o                         
   8   2   3         21.36         18.03         7.86 o                         
  -8   3   3         89.16        123.09        22.96 o                         
  -7   3   3        129.27        144.76        20.90 o                         
  -6   3   3        168.54        219.15        14.64 o                         
  -5   3   3        167.11        170.69        10.84 o                         
  -4   3   3        136.31        142.87         8.35 o                         
  -3   3   3        146.71        214.93        18.68 o                         
  -2   3   3        150.67        185.92        10.36 o                         
  -1   3   3       2854.56       2758.99       157.65 o                         
   0   3   3        607.33        681.24        41.90 o                         
   1   3   3       2857.01       2813.10       191.25 o                         
   2   3   3        150.45        219.67        31.85 o                         
   3   3   3        147.03        209.92        15.49 o                         
   4   3   3        135.74        133.46        11.96 o                         
   5   3   3        166.80        158.07        14.43 o                         
   6   3   3        168.42        222.70        22.24 o                         
   7   3   3        129.44        120.97        11.78 o                         
   8   3   3         89.02         92.27        16.06 o                         
  -7   4   3         75.28         78.82        10.77 o                         
  -6   4   3        449.50        507.13        42.19 o                         
  -5   4   3        459.49        444.29        28.37 o                         
  -4   4   3        291.45        287.72        19.10 o                         
  -3   4   3        823.95        778.46        45.71 o                         
  -2   4   3         23.55         28.27         3.66 o                         
  -1   4   3         53.90         60.45         4.27 o                         
   0   4   3       2786.06       3183.75       178.86 o                         
   1   4   3         53.91         59.79         4.43 o                         
   2   4   3         23.67         35.58         4.83 o                         
   3   4   3        823.50        794.32        50.00 o                         
   4   4   3        291.72        285.70        20.74 o                         
   5   4   3        458.21        426.98        48.43 o                         
   6   4   3        449.00        470.59        32.78 o                         
   7   4   3         75.37         73.85         8.04 o                         
  -7   5   3         16.67         18.04         7.94 o                         
  -6   5   3        157.71        183.74        17.39 o                         
  -5   5   3       1200.87       1184.90        95.96 o                         
  -4   5   3         30.11         41.05         6.99 o                         
  -3   5   3        226.17        219.15        13.54 o                         
  -2   5   3          8.30          7.57         2.15 o                         
  -1   5   3       1409.17       1436.41        81.76 o                         
   0   5   3         38.25         43.83         3.82 o                         
   1   5   3       1408.68       1431.69        81.85 o                         
   2   5   3          8.41          8.50         2.09 o                         
   3   5   3        225.89        229.84        20.14 o                         
   4   5   3         29.98         42.15         7.04 o                         
   5   5   3       1201.34       1126.82        73.61 o                         
   6   5   3        157.85        174.01        22.39 o                         
   7   5   3         16.69         16.14         6.64 o                         
  -7   6   3         10.21         15.21         6.78 o                         
  -6   6   3        196.99        259.22        22.97 o                         
  -5   6   3        959.52        931.58        78.04 o                         
  -4   6   3         56.26         61.95         7.46 o                         
  -3   6   3         39.65         46.12         4.94 o                         
  -2   6   3        102.32         99.04         7.24 o                         
  -1   6   3        383.41        389.97        22.31 o                         
   0   6   3         26.10         25.07         3.36 o                         
   1   6   3        382.77        389.77        22.46 o                         
   2   6   3        102.18        104.84         7.38 o                         
   3   6   3         39.45         63.28         6.66 o                         
   4   6   3         56.20         67.15         7.32 o                         
   5   6   3        961.15        935.60        57.33 o                         
   6   6   3        196.85        232.91        25.92 o                         
   7   6   3         10.19          3.20         6.55 o                         
  -6   7   3         64.18         93.58        11.85 o                         
  -5   7   3         13.38         12.76         5.49 o                         
  -4   7   3        162.21        154.12        15.65 o                         
  -3   7   3         24.21         21.23         4.64 o                         
  -2   7   3        141.67        154.37        10.65 o                         
  -1   7   3         27.17         36.79         3.89 o                         
   0   7   3        123.11        114.74         7.99 o                         
   1   7   3         26.87         33.16         3.89 o                         
   2   7   3        141.49        157.82        10.64 o                         
   3   7   3         24.15         26.33         3.82 o                         
   4   7   3        162.26        145.38        10.88 o                         
   5   7   3         13.30         14.66         4.55 o                         
   6   7   3         63.98         83.26        10.75 o                         
  -6   8   3         48.06         56.37        19.98 o                         
  -5   8   3         14.72         16.45         5.86 o                         
  -4   8   3         23.39         18.49         6.10 o                         
  -3   8   3         53.60         63.16         8.26 o                         
  -2   8   3        288.76        280.97        19.12 o                         
  -1   8   3        441.58        447.96        26.07 o                         
   0   8   3         19.04         32.87         3.96 o                         
   1   8   3        441.32        413.66        25.47 o                         
   2   8   3        289.63        286.37        17.33 o                         
   3   8   3         53.38         58.32         5.91 o                         
   4   8   3         23.41         27.17         4.80 o                         
   5   8   3         14.80         12.25         4.83 o                         
   6   8   3         47.96         44.11        13.64 o                         
  -5   9   3        112.35         93.30        14.32 o                         
  -4   9   3         26.91         17.40         5.52 o                         
  -3   9   3        152.75        203.02        19.91 o                         
  -2   9   3         50.47         32.83        11.21 o                         
  -1   9   3        258.69        251.51        16.04 o                         
   0   9   3         38.16         71.39         7.19 o                         
   1   9   3        258.63        233.53        15.79 o                         
   2   9   3         50.49         47.59         5.20 o                         
   3   9   3        152.99        192.54        13.88 o                         
   4   9   3         26.93         23.80         6.15 o                         
   5   9   3        112.51        136.23        16.05 o                         
  -4  10   3         31.36         39.49        20.58 o                         
  -3  10   3         19.45         22.58         6.25 o                         
  -2  10   3        267.67        302.21        47.02 o                         
  -1  10   3        119.67         88.66        10.67 o                         
   0  10   3        414.53        421.40        25.97 o                         
   1  10   3        119.41        114.63        10.15 o                         
   2  10   3        267.53        301.32        19.18 o                         
   3  10   3         19.59         23.49         6.39 o                         
   4  10   3         31.28         25.62         6.74 o                         
  -2  11   3         85.63         96.78        18.83 o                         
  -1  11   3        249.16        250.98        25.20 o                         
   0  11   3         94.14        100.62        11.80 o                         
   1  11   3        248.82        248.66        17.63 o                         
   2  11   3         85.83        106.36         9.95 o                         
   0   0   4       8823.38      11127.89      1082.18 o                         
   1   0   4        539.02        445.42        25.63 o                         
   2   0   4        253.59        227.53        13.13 o                         
   3   0   4        226.55        220.57        12.74 o                         
   4   0   4        357.56        415.51        23.81 o                         
   5   0   4         82.62        103.11         7.56 o                         
   6   0   4        509.75        491.78        29.38 o                         
   7   0   4         24.56         37.83         6.40 o                         
   8   0   4         18.72         10.04         7.29 o                         
  -8   1   4          3.37          0.29         6.87 o                         
  -7   1   4         43.59         62.09         6.21 o                         
  -6   1   4         72.70         84.56        10.87 o                         
  -5   1   4        312.26        319.39        21.45 o                         
  -4   1   4        776.13        808.91        50.32 o                         
  -3   1   4       1043.47        986.76        63.42 o                         
  -2   1   4        778.28        748.61        47.11 o                         
  -1   1   4       1317.29       1233.18        61.50 o                         
   0   1   4       9925.17      10574.53       655.67 o                         
   1   1   4       1317.90       1268.11        71.10 o                         
   2   1   4        778.13        758.69        39.13 o                         
   3   1   4       1043.65       1048.87        52.73 o                         
   4   1   4        776.89        815.68        49.15 o                         
   5   1   4        311.93        301.11        20.74 o                         
   6   1   4         73.06         70.52         8.01 o                         
   7   1   4         43.55         46.89         7.63 o                         
   8   1   4          3.40         11.60         9.05 o                         
  -8   2   4         89.55        108.00        29.27 o                         
  -7   2   4        141.83        140.00        11.13 o                         
  -6   2   4         69.39         75.11         9.48 o                         
  -5   2   4        135.73        150.50        15.61 o                         
  -4   2   4         14.50         18.87         2.65 o                         
  -3   2   4        247.30        243.78        13.34 o                         
  -2   2   4          8.46         10.75         2.11 o                         
  -1   2   4        319.30        343.87        19.87 o                         
   0   2   4       4264.93       4589.49       260.13 o                         
   1   2   4        319.33        319.43        21.20 o                         
   2   2   4          8.31          7.98         1.54 o                         
   3   2   4        247.50        230.35        17.72 o                         
   4   2   4         14.53         12.33         2.73 o                         
   5   2   4        135.61        133.12        10.76 o                         
   6   2   4         69.55         74.62         8.90 o                         
   7   2   4        141.93        113.93        23.54 o                         
   8   2   4         89.59         95.05        15.18 o                         
  -8   3   4         12.38          5.39         7.85 o                         
  -7   3   4         24.41         30.51        10.43 o                         
  -6   3   4         93.02        105.22        17.40 o                         
  -5   3   4        364.58        330.14        19.59 o                         
  -4   3   4        263.90        237.45        13.91 o                         
  -3   3   4       1116.97       1040.43        61.01 o                         
  -2   3   4       1633.95       1573.04       100.42 o                         
  -1   3   4       1505.45       1436.82        76.27 o                         
   0   3   4        982.03        986.72        55.39 o                         
   1   3   4       1506.71       1443.96        99.77 o                         
   2   3   4       1633.85       1606.78       110.05 o                         
   3   3   4       1116.35       1101.57        74.13 o                         
   4   3   4        263.79        233.37        18.56 o                         
   5   3   4        364.47        361.80        26.37 o                         
   6   3   4         92.79        100.37        16.72 o                         
   7   3   4         24.46         24.51         7.44 o                         
   8   3   4         12.33         24.94        12.11 o                         
  -7   4   4        132.87        133.53        23.45 o                         
  -6   4   4          9.88         20.05         5.20 o                         
  -5   4   4         61.64         71.13         9.73 o                         
  -4   4   4        215.34        217.05        13.97 o                         
  -3   4   4        569.03        547.59        32.60 o                         
  -2   4   4        588.06        585.92        33.76 o                         
  -1   4   4       1032.87       1024.10        58.80 o                         
   0   4   4        595.79        593.46        33.22 o                         
   1   4   4       1033.62       1049.33        58.95 o                         
   2   4   4        588.74        611.09        41.76 o                         
   3   4   4        569.38        550.36        39.93 o                         
   4   4   4        215.67        205.97        17.42 o                         
   5   4   4         61.52         85.06         9.00 o                         
   6   4   4          9.86         15.33         4.82 o                         
   7   4   4        132.93        151.35        13.38 o                         
  -7   5   4          3.71          8.35         6.52 o                         
  -6   5   4        489.19        490.83        47.14 o                         
  -5   5   4        142.83        154.37        21.50 o                         
  -4   5   4         91.64         92.53        13.58 o                         
  -3   5   4        403.14        378.04        21.38 o                         
  -2   5   4        775.56        737.58        43.38 o                         
  -1   5   4        254.28        239.83        14.41 o                         
   0   5   4         48.67         45.95         3.72 o                         
   1   5   4        253.85        246.90        14.79 o                         
   2   5   4        775.83        763.02        43.56 o                         
   3   5   4        402.73        365.95        21.82 o                         
   4   5   4         91.62        110.04        10.25 o                         
   5   5   4        143.00        143.54        15.50 o                         
   6   5   4        489.23        476.47        32.95 o                         
   7   5   4          3.73          9.20         5.28 o                         
  -7   6   4         24.78         31.21         8.88 o                         
  -6   6   4         49.48         57.84         8.80 o                         
  -5   6   4        197.18        220.04        20.21 o                         
  -4   6   4        104.79        115.31        16.53 o                         
  -3   6   4        380.65        344.41        26.89 o                         
  -2   6   4        202.00        236.68        14.99 o                         
  -1   6   4        645.73        635.10        36.38 o                         
   0   6   4        588.41        627.17        36.55 o                         
   1   6   4        644.99        628.89        36.56 o                         
   2   6   4        202.19        246.66        15.20 o                         
   3   6   4        380.79        379.48        22.13 o                         
   4   6   4        104.58        106.94         8.45 o                         
   5   6   4        197.35        201.50        15.88 o                         
   6   6   4         49.45         44.90         6.62 o                         
   7   6   4         24.70         24.19         7.22 o                         
  -6   7   4         37.17         36.38        16.69 o                         
  -5   7   4         43.33         55.95         8.79 o                         
  -4   7   4        167.28        157.00        16.12 o                         
  -3   7   4        393.23        348.87        32.73 o                         
  -2   7   4        176.11        181.18        12.65 o                         
  -1   7   4        441.50        434.82        25.74 o                         
   0   7   4        238.38        244.21        14.99 o                         
   1   7   4        441.51        452.57        25.91 o                         
   2   7   4        175.61        204.37        12.78 o                         
   3   7   4        393.57        384.70        24.74 o                         
   4   7   4        167.13        168.05        13.10 o                         
   5   7   4         43.49         57.99         6.74 o                         
   6   7   4         37.37         48.52        10.92 o                         
  -6   8   4         14.14         15.04        15.02 o                         
  -5   8   4         99.77         80.76        15.79 o                         
  -4   8   4         98.06         95.41        24.29 o                         
  -3   8   4        346.99        340.13        31.14 o                         
  -2   8   4        118.63         96.27        10.43 o                         
  -1   8   4         40.74         49.23         5.11 o                         
   0   8   4        118.93        125.16        10.61 o                         
   1   8   4         40.76         44.62         4.75 o                         
   2   8   4        118.71        113.63         8.36 o                         
   3   8   4        346.67        341.93        21.97 o                         
   4   8   4         98.10        114.18         9.16 o                         
   5   8   4         99.49        103.35         9.60 o                         
   6   8   4         14.21         17.07         8.97 o                         
  -5   9   4         48.73         57.02         9.99 o                         
  -4   9   4         76.07         54.00         9.58 o                         
  -3   9   4         13.91         11.28         8.43 o                         
  -2   9   4         89.94         83.82        11.17 o                         
  -1   9   4        320.14        312.39        20.20 o                         
   0   9   4          8.04          7.55         3.48 o                         
   1   9   4        320.15        315.85        19.82 o                         
   2   9   4         89.95         95.69         7.82 o                         
   3   9   4         13.91         20.04         5.20 o                         
   4   9   4         76.31         85.83        14.74 o                         
   5   9   4         48.71         60.77        11.22 o                         
  -4  10   4         24.45         39.57         7.52 o                         
  -3  10   4         34.50         45.29        16.81 o                         
  -2  10   4        124.24        123.48        14.16 o                         
  -1  10   4        199.31        201.02        19.34 o                         
   0  10   4        197.11        204.33        14.32 o                         
   1  10   4        199.44        213.21        14.61 o                         
   2  10   4        124.02        116.49         9.84 o                         
   3  10   4         34.57         30.97         5.72 o                         
   4  10   4         24.60         13.58         6.09 o                         
  -2  11   4         49.09         40.26         9.31 o                         
  -1  11   4        132.29        162.65        19.84 o                         
   0  11   4        106.86        103.10        11.87 o                         
   1  11   4        132.43        140.46        15.60 o                         
   2  11   4         49.01         56.11         7.42 o                         
   1   0   5       1013.27        958.99        54.70 o                         
   2   0   5       2488.42       2492.21       141.20 o                         
   3   0   5        174.43        154.81         9.64 o                         
   4   0   5        141.50        147.43         9.90 o                         
   5   0   5         17.56         21.60         4.25 o                         
   6   0   5         13.13         10.46         5.05 o                         
   7   0   5        275.86        339.33        33.59 o                         
   8   0   5          5.65          2.27         7.55 o                         
  -8   1   5          2.66          9.62         7.08 o                         
  -7   1   5         14.63         20.09         5.83 o                         
  -6   1   5          9.75          7.85         3.60 o                         
  -5   1   5         22.30         27.89         3.76 o                         
  -4   1   5        197.53        193.80        12.38 o                         
  -3   1   5         43.56         48.08         4.19 o                         
  -2   1   5        783.80        735.37        42.38 o                         
  -1   1   5        461.28        420.28        24.06 o                         
   0   1   5       9905.24      10802.44       669.56 o                         
   1   1   5        461.24        424.17        23.96 o                         
   2   1   5        785.24        754.08        42.27 o                         
   3   1   5         43.70         56.76         6.36 o                         
   4   1   5        198.17        197.93        12.21 o                         
   5   1   5         22.40         20.25         3.34 o                         
   6   1   5          9.69          7.17         3.97 o                         
   7   1   5         14.69         14.43         5.78 o                         
   8   1   5          2.64          6.25         9.27 o                         
  -8   2   5         12.61          9.81         6.93 o                         
  -7   2   5        155.32        179.41        18.82 o                         
  -6   2   5        346.15        322.10        23.03 o                         
  -5   2   5          0.89          6.86         2.73 o                         
  -4   2   5         71.17         68.34         5.53 o                         
  -3   2   5        135.57        132.08         8.79 o                         
  -2   2   5       1764.76       1700.03       110.01 o                         
  -1   2   5        692.21        675.52        41.32 o                         
   0   2   5       3860.12       4152.42       235.11 o                         
   1   2   5        692.06        615.93        36.74 o                         
   2   2   5       1763.21       1806.76       140.79 o                         
   3   2   5        135.13        119.71         9.99 o                         
   4   2   5         71.15         67.72         5.40 o                         
   5   2   5          0.90          2.53         2.92 o                         
   6   2   5        346.57        309.57        29.35 o                         
   7   2   5        155.39        145.51        17.52 o                         
   8   2   5         12.62          9.02         9.31 o                         
  -8   3   5          6.36         14.15         7.51 o                         
  -7   3   5         21.51         24.84         6.08 o                         
  -6   3   5        236.07        262.07        18.97 o                         
  -5   3   5          0.14          5.99         3.17 o                         
  -4   3   5        322.25        298.06        16.90 o                         
  -3   3   5         72.85         72.10         6.68 o                         
  -2   3   5       1345.17       1343.06        85.18 o                         
  -1   3   5        253.63        249.59        14.14 o                         
   0   3   5         72.99         90.76         6.18 o                         
   1   3   5        253.50        254.98        18.06 o                         
   2   3   5       1346.32       1350.94        93.36 o                         
   3   3   5         73.13         75.96         7.47 o                         
   4   3   5        322.18        309.97        22.63 o                         
   5   3   5          0.14          1.91         4.41 o                         
   6   3   5        236.45        235.05        20.55 o                         
   7   3   5         21.52         27.00        11.94 o                         
   8   3   5          6.39          6.65         7.25 o                         
  -7   4   5          5.66         13.13         5.85 o                         
  -6   4   5        618.58        558.09        45.98 o                         
  -5   4   5        272.87        261.06        18.97 o                         
  -4   4   5        238.37        229.02        18.79 o                         
  -3   4   5        328.23        328.56        23.49 o                         
  -2   4   5        610.94        665.76        37.65 o                         
  -1   4   5        513.83        500.73        26.83 o                         
   0   4   5       2468.97       2443.63       137.55 o                         
   1   4   5        513.47        527.00        35.48 o                         
   2   4   5        611.71        650.94        45.27 o                         
   3   4   5        328.19        384.38        26.12 o                         
   4   4   5        238.27        234.89        18.74 o                         
   5   4   5        272.72        247.60        20.68 o                         
   6   4   5        618.72        659.48        55.14 o                         
   7   4   5          5.64         12.53         6.09 o                         
  -7   5   5        212.36        245.18        34.39 o                         
  -6   5   5        271.83        375.94        61.99 o                         
  -5   5   5         58.43         50.57         8.05 o                         
  -4   5   5         61.25         57.20         7.67 o                         
  -3   5   5         92.24         93.28        10.48 o                         
  -2   5   5        242.07        255.83        18.83 o                         
  -1   5   5        210.85        218.98        12.96 o                         
   0   5   5        176.34        182.05        10.87 o                         
   1   5   5        210.44        225.68        13.21 o                         
   2   5   5        241.65        257.41        15.60 o                         
   3   5   5         92.00        108.74         7.70 o                         
   4   5   5         61.08         63.81         6.67 o                         
   5   5   5         58.57         76.46         7.51 o                         
   6   5   5        271.96        323.53        31.00 o                         
   7   5   5        212.49        204.67        16.93 o                         
  -7   6   5         33.54         38.99        12.80 o                         
  -6   6   5        272.61        311.01        26.79 o                         
  -5   6   5         50.68         69.00         8.42 o                         
  -4   6   5        385.74        365.40        41.87 o                         
  -3   6   5        342.23        343.16        28.98 o                         
  -2   6   5        813.62        805.06        45.35 o                         
  -1   6   5         89.07        112.61         7.28 o                         
   0   6   5        505.70        529.24        29.76 o                         
   1   6   5         89.37         96.55         7.27 o                         
   2   6   5        811.80        786.67        45.58 o                         
   3   6   5        342.84        324.64        20.47 o                         
   4   6   5        386.13        393.52        23.06 o                         
   5   6   5         50.82         44.87         5.46 o                         
   6   6   5        272.61        264.23        18.88 o                         
   7   6   5         33.36         43.78         7.54 o                         
  -6   7   5         63.17         93.70        12.21 o                         
  -5   7   5        164.28        166.08        16.63 o                         
  -4   7   5        625.81        571.23        60.65 o                         
  -3   7   5        286.47        268.15        41.14 o                         
  -2   7   5        122.56        136.58        13.79 o                         
  -1   7   5        322.90        301.76        17.94 o                         
   0   7   5        792.43        848.16        49.23 o                         
   1   7   5        323.09        284.47        17.91 o                         
   2   7   5        122.72        127.74         9.36 o                         
   3   7   5        286.22        288.33        18.13 o                         
   4   7   5        625.92        576.74        35.43 o                         
   5   7   5        164.07        142.85        11.44 o                         
   6   7   5         63.00         82.46        10.38 o                         
  -6   8   5          1.39          3.69        11.99 o                         
  -5   8   5          7.31         16.55         6.32 o                         
  -4   8   5         33.91         28.38         6.32 o                         
  -3   8   5        426.73        391.86        54.80 o                         
  -2   8   5        261.30        231.85        24.60 o                         
  -1   8   5        693.87        733.94        40.12 o                         
   0   8   5        402.67        401.09        24.85 o                         
   1   8   5        693.85        686.19        39.91 o                         
   2   8   5        261.36        298.37        17.44 o                         
   3   8   5        427.15        394.33        24.57 o                         
   4   8   5         34.02         22.46         4.75 o                         
   5   8   5          7.24          5.43         4.95 o                         
   6   8   5          1.41         -2.28         5.52 o                         
  -5   9   5          4.59         -2.47        11.97 o                         
  -4   9   5         52.37         54.81         9.82 o                         
  -3   9   5         35.42         21.29        11.56 o                         
  -2   9   5         55.13         36.64         7.88 o                         
  -1   9   5         79.57         80.44         9.91 o                         
   0   9   5        503.53        560.80        32.51 o                         
   1   9   5         79.65         69.83         6.59 o                         
   2   9   5         55.13         59.32         5.95 o                         
   3   9   5         35.40         31.49         4.98 o                         
   4   9   5         52.41         50.36         9.23 o                         
   5   9   5          4.59          7.80         5.12 o                         
  -4  10   5        180.26        180.49        20.15 o                         
  -3  10   5        130.81        119.84        15.41 o                         
  -2  10   5         34.05         36.35        13.49 o                         
  -1  10   5         36.19         43.22         9.09 o                         
   0  10   5        441.35        445.80        46.76 o                         
   1  10   5         36.07         37.71         7.16 o                         
   2  10   5         33.94         30.95         8.52 o                         
   3  10   5        130.96        141.06        11.14 o                         
   4  10   5        180.36        188.72        22.64 o                         
  -2  11   5          9.54         24.10         8.17 o                         
  -1  11   5         23.63         23.85         8.38 o                         
   0  11   5         34.32         24.25         8.58 o                         
   1  11   5         23.45         39.73        10.61 o                         
   2  11   5          9.54         14.06         5.67 o                         
   0   0   6       4112.13       4926.60       477.79 o                         
   1   0   6         52.05         54.24         3.83 o                         
   2   0   6        178.63        183.07        11.56 o                         
   3   0   6         62.80        141.11        17.74 o                         
   4   0   6        164.72        178.05        11.42 o                         
   5   0   6          1.07          1.11         2.63 o                         
   6   0   6        716.40        686.23        43.79 o                         
   7   0   6         11.67         21.66         6.11 o                         
   8   0   6         40.45         81.38        14.72 o                         
  -8   1   6         67.80         78.60        10.86 o                         
  -7   1   6        150.08        171.00        14.20 o                         
  -6   1   6        280.71        261.25        17.34 o                         
  -5   1   6        606.44        582.86        34.92 o                         
  -4   1   6        310.35        285.43        17.32 o                         
  -3   1   6        604.05        581.42        31.33 o                         
  -2   1   6        222.66        207.43        13.10 o                         
  -1   1   6       1221.11       1146.59        72.93 o                         
   0   1   6       5295.71       5937.09       368.10 o                         
   1   1   6       1220.74       1193.10        66.72 o                         
   2   1   6        222.70        219.21        12.99 o                         
   3   1   6        603.96        506.07        30.89 o                         
   4   1   6        310.64        299.40        17.24 o                         
   5   1   6        606.56        632.97        34.80 o                         
   6   1   6        281.08        270.63        21.83 o                         
   7   1   6        150.34        166.42        20.75 o                         
   8   1   6         67.73         72.44        13.17 o                         
  -8   2   6         35.44         20.64         7.52 o                         
  -7   2   6        196.27        226.12        20.92 o                         
  -6   2   6        171.34        178.70        13.43 o                         
  -5   2   6        200.26        214.66        12.98 o                         
  -4   2   6         42.67         55.12         6.02 o                         
  -3   2   6        104.10        102.51         7.96 o                         
  -2   2   6        107.56        170.86        11.84 o                         
  -1   2   6       1935.30       1865.07       107.10 o                         
   0   2   6       7357.70       7993.50       453.19 o                         
   1   2   6       1935.75       1901.45       116.45 o                         
   2   2   6        107.46        204.10        45.15 o                         
   3   2   6        104.05         96.38         7.53 o                         
   4   2   6         42.71         60.34         5.27 o                         
   5   2   6        200.60        213.48        22.87 o                         
   6   2   6        171.13        160.39        17.62 o                         
   7   2   6        196.25        210.64        30.17 o                         
   8   2   6         35.53         21.84        10.02 o                         
  -7   3   6         31.98         33.81         6.92 o                         
  -6   3   6        739.97        724.65        47.61 o                         
  -5   3   6          4.97         14.87         3.95 o                         
  -4   3   6        202.70        213.96        13.80 o                         
  -3   3   6        266.05        349.69        22.40 o                         
  -2   3   6          0.21         -1.75         1.85 o                         
  -1   3   6        879.01        769.07        51.25 o                         
   0   3   6        392.80        406.08        23.17 o                         
   1   3   6        878.84        820.18        45.64 o                         
   2   3   6          0.19          3.61         2.43 o                         
   3   3   6        266.28        355.50        26.70 o                         
   4   3   6        202.29        211.41        14.66 o                         
   5   3   6          4.94          8.38         4.64 o                         
   6   3   6        739.33        699.12        72.85 o                         
   7   3   6         31.94         20.40         8.26 o                         
  -7   4   6        106.10        104.78        12.50 o                         
  -6   4   6        129.63        148.26        12.53 o                         
  -5   4   6        329.86        326.63        22.64 o                         
  -4   4   6         88.99         98.95         9.06 o                         
  -3   4   6        188.39        192.59        16.34 o                         
  -2   4   6        100.24         89.56         7.92 o                         
  -1   4   6       1288.07       1249.21        67.04 o                         
   0   4   6        372.90        399.87        24.01 o                         
   1   4   6       1287.71       1314.51        87.81 o                         
   2   4   6        100.27         99.52         8.66 o                         
   3   4   6        188.24        191.97        15.46 o                         
   4   4   6         88.62        112.96        16.55 o                         
   5   4   6        330.16        295.40        27.67 o                         
   6   4   6        129.63        134.30        26.93 o                         
   7   4   6        105.69        124.71        18.23 o                         
  -7   5   6         49.14         77.36        10.50 o                         
  -6   5   6        129.27        125.32        14.05 o                         
  -5   5   6        140.93        161.46        14.46 o                         
  -4   5   6         92.93         84.96        11.36 o                         
  -3   5   6         17.32         16.34         4.22 o                         
  -2   5   6        301.00        296.62        21.78 o                         
  -1   5   6        579.27        587.32        34.25 o                         
   0   5   6          4.50          2.82         2.47 o                         
   1   5   6        578.94        597.80        34.43 o                         
   2   5   6        301.05        290.62        19.70 o                         
   3   5   6         17.27         19.89         4.51 o                         
   4   5   6         92.86         87.60         9.36 o                         
   5   5   6        140.99        144.72        24.26 o                         
   6   5   6        128.68        125.15        11.50 o                         
   7   5   6         49.24         52.15         9.03 o                         
  -7   6   6         19.79         20.81        15.09 o                         
  -6   6   6        118.55        136.09        14.93 o                         
  -5   6   6          2.99         19.13         5.59 o                         
  -4   6   6        156.01        183.79        31.51 o                         
  -3   6   6         58.03         97.29        13.53 o                         
  -2   6   6        561.14        586.56        41.63 o                         
  -1   6   6         28.11         28.44         3.11 o                         
   0   6   6         11.58          8.84         2.21 o                         
   1   6   6         28.18         25.27         3.37 o                         
   2   6   6        560.80        573.86        33.80 o                         
   3   6   6         57.78         99.62         8.50 o                         
   4   6   6        156.30        154.10        11.30 o                         
   5   6   6          3.02          4.66         3.65 o                         
   6   6   6        118.58        133.86        10.80 o                         
   7   6   6         19.84         16.79        11.68 o                         
  -6   7   6        182.22        204.02        20.47 o                         
  -5   7   6         77.14         74.57        10.85 o                         
  -4   7   6         40.20         29.37         9.71 o                         
  -3   7   6         80.60         72.20         9.27 o                         
  -2   7   6         91.55         93.96        11.24 o                         
  -1   7   6        486.45        482.78        27.55 o                         
   0   7   6       1903.61       1925.77       120.93 o                         
   1   7   6        487.16        452.93        27.66 o                         
   2   7   6         91.46        102.03         8.55 o                         
   3   7   6         80.54         78.14         6.49 o                         
   4   7   6         40.14         46.95         5.22 o                         
   5   7   6         76.95         83.74         7.61 o                         
   6   7   6        182.46        194.18        22.39 o                         
  -5   8   6          9.50         25.74         6.88 o                         
  -4   8   6        130.64        122.30        14.49 o                         
  -3   8   6         47.43         47.47         7.80 o                         
  -2   8   6         53.67         49.19        11.31 o                         
  -1   8   6        477.38        496.60        35.07 o                         
   0   8   6        903.32        901.64        50.88 o                         
   1   8   6        477.97        471.23        28.24 o                         
   2   8   6         53.68         46.68         5.02 o                         
   3   8   6         47.43         45.70         5.66 o                         
   4   8   6        130.76        125.51         9.95 o                         
   5   8   6          9.42         16.19         5.05 o                         
  -5   9   6         68.12         73.63        11.27 o                         
  -4   9   6         24.31         37.05        14.21 o                         
  -3   9   6        126.43        126.66        15.83 o                         
  -2   9   6         91.08        109.76        11.85 o                         
  -1   9   6         66.53         63.14        10.67 o                         
   0   9   6         21.63         21.31         5.20 o                         
   1   9   6         66.73         73.74         7.06 o                         
   2   9   6         90.86         77.59         7.42 o                         
   3   9   6        126.69        164.41        11.41 o                         
   4   9   6         24.32         30.94         5.79 o                         
   5   9   6         68.08         74.76        10.83 o                         
  -3  10   6          0.82         -2.20         5.63 o                         
  -2  10   6         88.21        101.94        19.81 o                         
  -1  10   6          6.44         15.08         6.80 o                         
   0  10   6        102.49        121.01        14.61 o                         
   1  10   6          6.47          6.80         4.86 o                         
   2  10   6         88.18         90.14         8.47 o                         
   3  10   6          0.81         -3.36         4.31 o                         
  -2  11   6        103.49         97.63        14.53 o                         
  -1  11   6         85.18         96.99        14.48 o                         
   0  11   6         94.23        116.11        16.11 o                         
   1  11   6         85.32         99.05        18.92 o                         
   2  11   6        103.67        103.84        10.15 o                         
   1   0   7          4.66          8.34         1.85 o                         
   2   0   7         23.65         33.38         3.47 o                         
   3   0   7       1179.50       1107.50        63.51 o                         
   4   0   7        449.92        457.68        26.15 o                         
   5   0   7         20.01         26.67         4.53 o                         
   6   0   7         52.69         58.14         6.82 o                         
   7   0   7        109.56        129.84        12.94 o                         
   8   0   7         21.29         49.46        11.63 o                         
  -8   1   7        174.07        221.10        49.10 o                         
  -7   1   7        135.04        142.88        18.99 o                         
  -6   1   7         21.16         31.61         6.62 o                         
  -5   1   7          8.58          8.84         3.02 o                         
  -4   1   7        354.51        361.01        21.42 o                         
  -3   1   7        187.11        192.27        11.75 o                         
  -2   1   7        755.29        730.02        42.08 o                         
  -1   1   7        832.32        805.69        51.48 o                         
   0   1   7         21.82         18.47         2.25 o                         
   1   1   7        831.08        838.69        47.11 o                         
   2   1   7        754.39        752.37        42.09 o                         
   3   1   7        187.84        180.31        11.40 o                         
   4   1   7        353.92        376.26        24.38 o                         
   5   1   7          8.62         10.02         5.31 o                         
   6   1   7         21.24         27.26         7.64 o                         
   7   1   7        135.04        113.47        15.40 o                         
   8   1   7        174.12        174.90        35.52 o                         
  -7   2   7         38.39         58.04         9.77 o                         
  -6   2   7         47.86         69.11         7.10 o                         
  -5   2   7        224.77        222.20        14.74 o                         
  -4   2   7        586.20        576.19        33.70 o                         
  -3   2   7       2104.17       2037.39       117.47 o                         
  -2   2   7        313.97        339.48        19.17 o                         
  -1   2   7       1341.63       1342.83        74.64 o                         
   0   2   7        553.71        590.45        33.79 o                         
   1   2   7       1340.07       1267.82        74.46 o                         
   2   2   7        314.53        336.08        34.84 o                         
   3   2   7       2105.66       2069.55       145.00 o                         
   4   2   7        586.38        579.79        41.32 o                         
   5   2   7        224.57        216.97        17.75 o                         
   6   2   7         48.02         54.90         9.26 o                         
   7   2   7         38.38         46.34         9.99 o                         
  -7   3   7         43.18         47.54         6.76 o                         
  -6   3   7        221.70        211.66        15.11 o                         
  -5   3   7         65.71         81.69        12.34 o                         
  -4   3   7        206.08        208.58        15.89 o                         
  -3   3   7        139.15        160.04        14.11 o                         
  -2   3   7        840.86        859.80        53.34 o                         
  -1   3   7        795.92        767.97        48.02 o                         
   0   3   7       1284.53       1288.03        73.76 o                         
   1   3   7        795.90        715.11        47.03 o                         
   2   3   7        841.46        818.61        58.48 o                         
   3   3   7        138.87        146.89        12.40 o                         
   4   3   7        205.99        220.95        23.56 o                         
   5   3   7         65.65         66.66         9.40 o                         
   6   3   7        221.38        213.62        21.43 o                         
   7   3   7         43.24         32.21        11.52 o                         
  -7   4   7          4.36         41.99        32.07 o                         
  -6   4   7          2.04          3.67         4.60 o                         
  -5   4   7        653.30        616.18        40.78 o                         
  -4   4   7         89.05         94.95        12.16 o                         
  -3   4   7         65.10         76.36        12.67 o                         
  -2   4   7        236.57        248.01        15.91 o                         
  -1   4   7        181.46        175.63        16.00 o                         
   0   4   7        132.40        165.03        13.35 o                         
   1   4   7        181.60        204.66        12.91 o                         
   2   4   7        236.97        279.69        23.38 o                         
   3   4   7         65.38         65.38        12.38 o                         
   4   4   7         88.91        103.43         9.96 o                         
   5   4   7        652.39        559.49        50.43 o                         
   6   4   7          2.02          5.34         7.18 o                         
   7   4   7          4.32         -1.50         8.18 o                         
  -7   5   7          2.51          6.51         6.66 o                         
  -6   5   7        469.08        414.74        34.12 o                         
  -5   5   7        134.27        138.77        12.46 o                         
  -4   5   7          2.07          3.05         4.55 o                         
  -3   5   7         77.95         83.55         9.04 o                         
  -2   5   7        302.51        326.37        21.10 o                         
  -1   5   7        113.59        117.43         7.45 o                         
   0   5   7        347.80        353.78        21.91 o                         
   1   5   7        113.70        101.50         8.43 o                         
   2   5   7        302.68        306.54        23.47 o                         
   3   5   7         77.75         89.53        10.71 o                         
   4   5   7          2.05          1.10         4.14 o                         
   5   5   7        134.41        135.48        13.26 o                         
   6   5   7        469.28        473.24        63.45 o                         
   7   5   7          2.53         -2.41         6.09 o                         
  -6   6   7         95.21         85.22        12.02 o                         
  -5   6   7        938.23        917.83        70.11 o                         
  -4   6   7         50.38         41.04         9.32 o                         
  -3   6   7         12.34         13.67         4.39 o                         
  -2   6   7         94.06         99.08         8.95 o                         
  -1   6   7        146.51        150.98         9.62 o                         
   0   6   7        768.68        725.14        42.20 o                         
   1   6   7        146.23        134.66         9.86 o                         
   2   6   7         94.07         95.00         7.27 o                         
   3   6   7         12.37         13.65         2.90 o                         
   4   6   7         50.41         46.50         5.20 o                         
   5   6   7        938.76        783.42        54.58 o                         
   6   6   7         95.35         94.78         8.69 o                         
  -6   7   7         24.51         24.44        13.53 o                         
  -5   7   7         88.04         72.17        11.60 o                         
  -4   7   7         35.89         33.57         8.08 o                         
  -3   7   7         17.10         14.64         5.12 o                         
  -2   7   7        176.89        154.21        16.75 o                         
  -1   7   7          5.79          5.02         3.15 o                         
   0   7   7          2.84          8.27         2.68 o                         
   1   7   7          5.89          1.48         2.93 o                         
   2   7   7        176.96        174.82        11.49 o                         
   3   7   7         17.06         19.74         3.66 o                         
   4   7   7         35.70         30.75         4.90 o                         
   5   7   7         87.86        101.48         8.49 o                         
   6   7   7         24.54         26.85         5.64 o                         
  -5   8   7         66.33         63.11        13.47 o                         
  -4   8   7          6.16          0.08         5.06 o                         
  -3   8   7         30.72         18.38         8.64 o                         
  -2   8   7        140.62        135.75        15.34 o                         
  -1   8   7         87.57         97.95        10.01 o                         
   0   8   7         72.00         77.65         6.82 o                         
   1   8   7         87.66         98.23         7.84 o                         
   2   8   7        141.04        160.57        11.89 o                         
   3   8   7         30.68         32.86         5.59 o                         
   4   8   7          6.21          4.64         3.96 o                         
   5   8   7         66.21         68.22        12.69 o                         
  -4   9   7         53.39         51.97        13.50 o                         
  -3   9   7         58.21         44.14         9.72 o                         
  -2   9   7        167.85        150.03        17.60 o                         
  -1   9   7         59.88         45.29        12.16 o                         
   0   9   7          1.33          3.37         4.49 o                         
   1   9   7         60.14         55.15         8.93 o                         
   2   9   7        168.33        179.60        12.18 o                         
   3   9   7         58.36         55.38         6.33 o                         
   4   9   7         53.42         57.61         6.93 o                         
  -3  10   7         23.91         31.87        11.53 o                         
  -2  10   7          4.50         14.93         6.86 o                         
  -1  10   7        142.95        144.20        17.30 o                         
   0  10   7         40.20         40.55         8.17 o                         
   1  10   7        142.69        159.11        14.53 o                         
   2  10   7          4.58         13.88         5.00 o                         
   3  10   7         24.12         32.20         5.77 o                         
  -1  11   7         70.12         78.62        13.00 o                         
   0  11   7         14.61         29.22        10.48 o                         
   1  11   7         69.92         66.62        11.71 o                         
   0   0   8        157.04        236.31        34.05 o                         
   1   0   8        731.72        855.60        46.27 o                         
   2   0   8        154.63        184.96        11.93 o                         
   3   0   8        366.36        352.25        20.93 o                         
   4   0   8        498.93        500.79        29.15 o                         
   5   0   8        485.03        414.89        24.95 o                         
   6   0   8        133.20        136.26        11.90 o                         
   7   0   8        173.82        156.33        32.66 o                         
  -7   1   8        102.84        126.38        14.14 o                         
  -6   1   8        677.62        632.25        42.37 o                         
  -5   1   8        146.78        151.32        11.00 o                         
  -4   1   8         46.83         51.54         6.45 o                         
  -3   1   8        736.49        670.41        39.26 o                         
  -2   1   8       1231.96       1244.67        70.12 o                         
  -1   1   8       1562.25       1609.35       109.23 o                         
   0   1   8        105.01        103.83         6.91 o                         
   1   1   8       1561.33       1547.14        89.75 o                         
   2   1   8       1230.44       1227.54        70.05 o                         
   3   1   8        737.83        679.86        39.04 o                         
   4   1   8         46.75         55.54         4.87 o                         
   5   1   8        147.01        166.92        12.79 o                         
   6   1   8        678.07        619.09        54.98 o                         
   7   1   8        102.65         83.56        13.70 o                         
  -7   2   8         63.56         55.09         9.27 o                         
  -6   2   8         43.50         53.17         7.41 o                         
  -5   2   8        651.16        591.44        35.30 o                         
  -4   2   8        135.83        148.49        10.57 o                         
  -3   2   8        351.98        349.79        20.76 o                         
  -2   2   8         44.53         59.82         5.75 o                         
  -1   2   8       1716.45       1647.65        94.60 o                         
   0   2   8        138.49        160.14        10.19 o                         
   1   2   8       1715.68       1661.74        94.50 o                         
   2   2   8         44.79         55.61         9.82 o                         
   3   2   8        352.45        354.96        22.66 o                         
   4   2   8        135.80        146.58        11.02 o                         
   5   2   8        651.35        623.96        50.59 o                         
   6   2   8         43.55         46.29         8.92 o                         
   7   2   8         63.48         44.64        10.07 o                         
  -7   3   8          7.97          0.91         6.20 o                         
  -6   3   8        179.09        181.72        16.52 o                         
  -5   3   8        410.83        403.00        24.99 o                         
  -4   3   8         45.84         40.21         6.01 o                         
  -3   3   8         12.54         19.11         3.63 o                         
  -2   3   8        222.58        230.05        15.32 o                         
  -1   3   8       1318.56       1235.49        70.64 o                         
   0   3   8       1725.70       1748.22       100.08 o                         
   1   3   8       1319.52       1231.83        76.73 o                         
   2   3   8        222.55        259.79        18.73 o                         
   3   3   8         12.38         28.55         5.11 o                         
   4   3   8         45.72         43.93         6.82 o                         
   5   3   8        410.59        402.59        48.83 o                         
   6   3   8        178.97        211.75        48.39 o                         
   7   3   8          7.98          2.58         8.84 o                         
  -7   4   8         18.31         34.07         6.38 o                         
  -6   4   8         15.24         23.67         8.43 o                         
  -5   4   8         22.05         26.93         5.22 o                         
  -4   4   8         37.70         45.56         5.88 o                         
  -3   4   8         16.03         17.03         3.83 o                         
  -2   4   8        198.15        199.07        12.64 o                         
  -1   4   8        596.70        627.40        40.67 o                         
   0   4   8         71.89         79.17         5.99 o                         
   1   4   8        596.86        645.33        35.95 o                         
   2   4   8        198.23        175.68        16.47 o                         
   3   4   8         15.95         19.41         4.91 o                         
   4   4   8         37.68         41.36         6.41 o                         
   5   4   8         22.19         18.31         5.67 o                         
   6   4   8         15.23         19.32         7.23 o                         
   7   4   8         18.45         23.15        11.65 o                         
  -7   5   8         14.55         27.17         8.46 o                         
  -6   5   8         21.36         22.35         6.18 o                         
  -5   5   8        195.90        199.25        16.18 o                         
  -4   5   8         57.37         56.19         7.50 o                         
  -3   5   8         36.74         36.49         5.52 o                         
  -2   5   8        208.24        209.24        13.74 o                         
  -1   5   8        675.56        625.99        36.63 o                         
   0   5   8         57.41         64.98         5.65 o                         
   1   5   8        675.69        638.44        44.39 o                         
   2   5   8        207.86        198.28        16.54 o                         
   3   5   8         36.86         52.28        16.09 o                         
   4   5   8         57.37         52.94         7.26 o                         
   5   5   8        196.04        230.26        42.49 o                         
   6   5   8         21.23         21.91         7.42 o                         
   7   5   8         14.59         18.44         8.78 o                         
  -6   6   8         17.58         17.31         9.70 o                         
  -5   6   8         29.35         29.11         9.15 o                         
  -4   6   8         26.84         29.40         6.06 o                         
  -3   6   8          3.51          2.27         5.80 o                         
  -2   6   8         95.92         82.79        10.52 o                         
  -1   6   8        174.79        155.10        10.77 o                         
   0   6   8        295.26        303.97        18.59 o                         
   1   6   8        174.62        184.87        12.32 o                         
   2   6   8         95.52        107.80         7.52 o                         
   3   6   8          3.52          2.63         4.55 o                         
   4   6   8         26.71         19.63         6.06 o                         
   5   6   8         29.65         37.57         5.97 o                         
   6   6   8         17.59         16.99         6.51 o                         
  -6   7   8          8.78         18.08         6.79 o                         
  -5   7   8        130.92        121.21        14.64 o                         
  -4   7   8          0.23          0.04         4.72 o                         
  -3   7   8         88.32         67.72         9.79 o                         
  -2   7   8        294.39        331.34        27.78 o                         
  -1   7   8        732.26        666.02        48.03 o                         
   0   7   8         71.94         67.31         5.88 o                         
   1   7   8        732.15        694.25        39.03 o                         
   2   7   8        294.56        284.39        18.64 o                         
   3   7   8         87.95         68.11         6.14 o                         
   4   7   8          0.24         -3.24         3.24 o                         
   5   7   8        131.22        128.79        10.44 o                         
   6   7   8          8.65         14.05         5.51 o                         
  -5   8   8         84.07         91.00        11.75 o                         
  -4   8   8         76.99         81.51        11.27 o                         
  -3   8   8         51.43         44.38         9.71 o                         
  -2   8   8         26.69         22.47         6.57 o                         
  -1   8   8        133.83        122.11        13.94 o                         
   0   8   8         17.83         26.79         5.46 o                         
   1   8   8        134.21        126.21         9.32 o                         
   2   8   8         26.49         24.54         3.98 o                         
   3   8   8         51.63         57.97         5.86 o                         
   4   8   8         76.78         79.07         7.76 o                         
   5   8   8         83.98         66.67         7.90 o                         
  -4   9   8         41.47         62.86        10.57 o                         
  -3   9   8         69.59         75.56        10.99 o                         
  -2   9   8        140.72        129.94        24.49 o                         
  -1   9   8         12.54         20.32         6.71 o                         
   0   9   8         11.12         13.92         5.52 o                         
   1   9   8         12.50         10.85         4.90 o                         
   2   9   8        141.02        157.92        11.13 o                         
   3   9   8         69.49         71.22         7.35 o                         
   4   9   8         41.38         55.51        11.17 o                         
  -3  10   8         64.84         69.02        16.27 o                         
  -2  10   8         60.69         60.66        10.53 o                         
  -1  10   8         58.41         55.16        11.07 o                         
   0  10   8          2.27          1.19         7.38 o                         
   1  10   8         58.48         63.50         9.03 o                         
   2  10   8         60.61         61.90         8.70 o                         
   3  10   8         64.76         60.40         7.61 o                         
   0  11   8        171.61        184.22        38.94 o                         
   1   0   9       1613.33       1606.76        99.26 o                         
   2   0   9       1078.15       1064.74        60.98 o                         
   3   0   9        228.02        207.20        12.71 o                         
   4   0   9        281.10        270.20        17.02 o                         
   5   0   9        298.26        268.97        19.17 o                         
   6   0   9         49.08         73.05        12.32 o                         
   7   0   9         41.68         44.53        10.01 o                         
  -7   1   9        188.05        173.94        28.49 o                         
  -6   1   9        137.75        120.00        10.95 o                         
  -5   1   9        101.30         94.80         7.97 o                         
  -4   1   9        305.95        283.56        18.07 o                         
  -3   1   9        189.91        205.08        13.86 o                         
  -2   1   9        422.61        459.07        26.15 o                         
  -1   1   9          1.25          5.95         2.13 o                         
   0   1   9         40.99         53.90         4.43 o                         
   1   1   9          1.30          4.07         1.95 o                         
   2   1   9        422.39        458.95        25.97 o                         
   3   1   9        189.65        221.85        13.89 o                         
   4   1   9        306.52        303.78        18.10 o                         
   5   1   9        101.58         97.72        11.73 o                         
   6   1   9        137.69        118.98        14.63 o                         
   7   1   9        188.35        176.54        19.96 o                         
  -7   2   9         61.08         66.98        11.26 o                         
  -6   2   9         91.27        105.79         9.39 o                         
  -5   2   9        393.15        362.57        24.33 o                         
  -4   2   9        187.79        209.14        13.19 o                         
  -3   2   9        199.15        178.92        12.49 o                         
  -2   2   9        971.42        970.93        55.27 o                         
  -1   2   9        897.06        845.15        49.51 o                         
   0   2   9        780.00        814.52        46.11 o                         
   1   2   9        896.94        878.57        49.42 o                         
   2   2   9        971.85        946.27        55.15 o                         
   3   2   9        199.52        196.44        12.14 o                         
   4   2   9        187.80        172.00        19.80 o                         
   5   2   9        392.78        371.37        54.61 o                         
   6   2   9         91.58        114.83        19.12 o                         
   7   2   9         60.98         51.95        15.63 o                         
  -7   3   9         72.16         72.96         9.26 o                         
  -6   3   9        187.37        192.81        13.67 o                         
  -5   3   9        100.66         97.16         8.37 o                         
  -4   3   9        275.53        256.62        18.62 o                         
  -3   3   9        508.46        713.62        40.51 o                         
  -2   3   9        353.44        391.02        22.91 o                         
  -1   3   9       1242.68       1236.76        69.11 o                         
   0   3   9        547.48        575.31        33.45 o                         
   1   3   9       1242.78       1190.30        68.93 o                         
   2   3   9        354.11        377.37        28.00 o                         
   3   3   9        507.99        801.50        84.44 o                         
   4   3   9        275.65        267.87        23.58 o                         
   5   3   9        100.60        101.74        16.53 o                         
   6   3   9        187.52        166.22        19.30 o                         
   7   3   9         72.08         73.71        23.20 o                         
  -7   4   9         72.49         68.68         8.32 o                         
  -6   4   9         90.39         83.16         8.53 o                         
  -5   4   9        106.42        103.51         8.93 o                         
  -4   4   9         75.88         74.83         7.94 o                         
  -3   4   9         10.39          9.56         4.97 o                         
  -2   4   9        229.10        228.65        14.54 o                         
  -1   4   9         66.59         71.87         6.29 o                         
   0   4   9         81.05         81.75         6.45 o                         
   1   4   9         66.57         77.40         7.48 o                         
   2   4   9        229.04        217.60        20.43 o                         
   3   4   9         10.37          6.33         4.23 o                         
   4   4   9         76.10         72.47        11.57 o                         
   5   4   9        106.71         93.06        15.22 o                         
   6   4   9         90.34        104.07        12.83 o                         
   7   4   9         72.54         52.99        18.68 o                         
  -6   5   9         69.04         68.44         9.29 o                         
  -5   5   9         11.61          2.48         5.11 o                         
  -4   5   9          0.36          5.09         5.89 o                         
  -3   5   9         91.74         82.30         8.29 o                         
  -2   5   9         15.23         21.40         4.51 o                         
  -1   5   9        152.87        162.17        11.24 o                         
   0   5   9        348.74        304.05        21.02 o                         
   1   5   9        152.82        160.10        11.51 o                         
   2   5   9         15.17         28.31         5.55 o                         
   3   5   9         91.67         83.82        16.17 o                         
   4   5   9          0.38         13.26         6.08 o                         
   5   5   9         11.68          5.66         9.41 o                         
   6   5   9         68.66         73.32        13.15 o                         
  -6   6   9         28.56         48.77         9.00 o                         
  -5   6   9        254.12        256.08        22.25 o                         
  -4   6   9         61.51         55.08        10.38 o                         
  -3   6   9        483.03        487.61        36.46 o                         
  -2   6   9        120.88        128.01        13.15 o                         
  -1   6   9        112.96        114.24        10.22 o                         
   0   6   9        145.40        162.44        10.68 o                         
   1   6   9        113.08        115.19         8.32 o                         
   2   6   9        120.75        110.96         9.63 o                         
   3   6   9        482.12        458.76        35.60 o                         
   4   6   9         61.55         40.86         7.26 o                         
   5   6   9        253.74        285.02        53.62 o                         
   6   6   9         28.56         37.03         7.14 o                         
  -5   7   9        110.58        116.52        13.68 o                         
  -4   7   9         59.61         53.92        12.82 o                         
  -3   7   9         68.21         56.84        14.54 o                         
  -2   7   9        186.21        180.31        18.43 o                         
  -1   7   9        549.25        520.11        36.65 o                         
   0   7   9        721.86        696.65        43.63 o                         
   1   7   9        548.71        475.60        29.67 o                         
   2   7   9        186.24        181.12        12.21 o                         
   3   7   9         67.90         52.92         6.24 o                         
   4   7   9         59.68         49.68        11.74 o                         
   5   7   9        110.57        110.09        12.33 o                         
  -5   8   9         36.78         24.13         8.37 o                         
  -4   8   9         36.80         39.21        12.77 o                         
  -3   8   9         21.71         13.81         6.46 o                         
  -2   8   9        124.15        125.42        15.51 o                         
  -1   8   9         34.75         27.69         7.39 o                         
   0   8   9         48.85         57.73         9.94 o                         
   1   8   9         34.72         31.93         4.51 o                         
   2   8   9        124.22        132.70        10.88 o                         
   3   8   9         21.59         21.51         4.48 o                         
   4   8   9         36.84         38.29         6.28 o                         
   5   8   9         36.69         36.66         6.13 o                         
  -4   9   9         12.13         23.73         8.06 o                         
  -3   9   9         46.67         80.82        13.62 o                         
  -2   9   9          4.41          2.63         8.02 o                         
  -1   9   9         27.52         19.65         7.53 o                         
   0   9   9        148.29        142.54        13.79 o                         
   1   9   9         27.51         20.69         5.78 o                         
   2   9   9          4.42          2.33         4.25 o                         
   3   9   9         46.67         83.39         8.40 o                         
   4   9   9         12.11          9.44         5.51 o                         
  -2  10   9         52.18         48.53        10.22 o                         
  -1  10   9        306.56        272.74        27.67 o                         
   0  10   9        121.10         85.99        13.00 o                         
   1  10   9        306.00        306.10        28.70 o                         
   2  10   9         52.29         38.50        10.61 o                         
   0   0  10        210.79        384.32        62.22 o                         
   1   0  10        228.83        256.51        17.01 o                         
   2   0  10          0.30          2.52         2.50 o                         
   3   0  10        124.35        129.13         9.39 o                         
   4   0  10          4.21          7.49         3.29 o                         
   5   0  10         96.37        115.54        10.35 o                         
   6   0  10          3.14         -3.05         5.91 o                         
   7   0  10         60.83         47.88        10.23 o                         
  -7   1  10         15.16         28.80        10.54 o                         
  -6   1  10        362.69        334.41        23.19 o                         
  -5   1  10         44.10         50.29         8.10 o                         
  -4   1  10         22.93         49.94         5.69 o                         
  -3   1  10          0.89          2.11         2.29 o                         
  -2   1  10        285.07        311.53        18.63 o                         
  -1   1  10        114.49        121.78         8.90 o                         
   0   1  10       1108.74       1116.37        68.79 o                         
   1   1  10        114.36        118.06         8.19 o                         
   2   1  10        285.03        300.59        18.38 o                         
   3   1  10          0.89          6.19         2.92 o                         
   4   1  10         23.06         47.37         5.44 o                         
   5   1  10         44.16         34.09         7.85 o                         
   6   1  10        362.50        296.63        32.43 o                         
   7   1  10         15.24         10.29         8.07 o                         
  -7   2  10        114.56        132.47        13.34 o                         
  -6   2  10         45.28         38.17         6.19 o                         
  -5   2  10          3.08          8.44         3.47 o                         
  -4   2  10         65.57         55.79         5.61 o                         
  -3   2  10        169.97        174.35        11.98 o                         
  -2   2  10        127.02        136.65        10.15 o                         
  -1   2  10         91.13         92.22         7.09 o                         
   0   2  10       3481.03       3666.70       206.61 o                         
   1   2  10         90.98         99.72         6.92 o                         
   2   2  10        127.13        155.96        10.02 o                         
   3   2  10        170.16        200.10        11.96 o                         
   4   2  10         65.86         56.00        10.53 o                         
   5   2  10          3.07          6.84         5.66 o                         
   6   2  10         45.21         38.78         8.58 o                         
   7   2  10        114.71        112.44        25.98 o                         
  -7   3  10         80.25         93.63        10.87 o                         
  -6   3  10        217.48        212.71        15.38 o                         
  -5   3  10        161.90        157.52        11.89 o                         
  -4   3  10        542.59        492.73        30.35 o                         
  -3   3  10        210.20        230.00        14.87 o                         
  -2   3  10         42.29         42.57         4.66 o                         
  -1   3  10         40.46         43.26         4.58 o                         
   0   3  10       2174.38       2093.84       119.18 o                         
   1   3  10         40.62         42.83         4.12 o                         
   2   3  10         42.20         54.31         7.45 o                         
   3   3  10        210.46        230.54        23.74 o                         
   4   3  10        542.47        492.36        47.20 o                         
   5   3  10        162.08        175.42        26.34 o                         
   6   3  10        217.55        217.79        27.54 o                         
   7   3  10         80.53         85.95        16.70 o                         
  -7   4  10         92.74         90.81        10.39 o                         
  -6   4  10         28.18         27.03         5.35 o                         
  -5   4  10        125.05        127.07        10.22 o                         
  -4   4  10         34.04         39.21         5.15 o                         
  -3   4  10        307.93        299.55        18.85 o                         
  -2   4  10        191.06        237.39        13.94 o                         
  -1   4  10          5.40          4.70         2.73 o                         
   0   4  10          7.81         10.19         2.72 o                         
   1   4  10          5.46          7.58         2.40 o                         
   2   4  10        191.10        184.15        16.58 o                         
   3   4  10        308.34        273.04        26.46 o                         
   4   4  10         33.97         44.07        11.24 o                         
   5   4  10        125.10        125.53        23.22 o                         
   6   4  10         28.14         20.41        13.00 o                         
   7   4  10         92.74         70.85        13.83 o                         
  -6   5  10         38.32         28.32         6.34 o                         
  -5   5  10          1.06          1.93         5.00 o                         
  -4   5  10        449.48        415.25        28.57 o                         
  -3   5  10        396.72        374.00        26.07 o                         
  -2   5  10        182.59        195.96        13.96 o                         
  -1   5  10        112.03        112.13         8.73 o                         
   0   5  10        251.11        288.49        19.43 o                         
   1   5  10        111.84        119.30         9.82 o                         
   2   5  10        182.62        146.76        16.14 o                         
   3   5  10        396.48        374.55        32.82 o                         
   4   5  10        449.18        398.14        62.75 o                         
   5   5  10          1.05         -8.78         9.66 o                         
   6   5  10         38.11         42.01         9.36 o                         
  -6   6  10         32.62         44.39         8.82 o                         
  -5   6  10         14.43         15.39         5.68 o                         
  -4   6  10        103.84         81.73         9.85 o                         
  -3   6  10        224.17        216.98        16.26 o                         
  -2   6  10         13.05         19.45         5.40 o                         
  -1   6  10         32.39         36.36         5.94 o                         
   0   6  10        161.26        169.34        12.73 o                         
   1   6  10         32.40         19.99         4.09 o                         
   2   6  10         12.99         16.33         5.26 o                         
   3   6  10        224.14        188.74        26.66 o                         
   4   6  10        103.58         96.03        10.71 o                         
   5   6  10         14.40          2.17         6.52 o                         
   6   6  10         32.69          5.17        10.40 o                         
  -5   7  10         16.09         19.15         6.58 o                         
  -4   7  10        246.88        203.49        34.38 o                         
  -3   7  10         42.75         42.21         8.41 o                         
  -2   7  10         59.77         50.23         9.36 o                         
  -1   7  10         93.96         67.73        10.35 o                         
   0   7  10        215.69        192.89        16.22 o                         
   1   7  10         94.19         92.10         9.49 o                         
   2   7  10         59.72         65.83         6.07 o                         
   3   7  10         42.52         48.28         5.56 o                         
   4   7  10        246.62        212.30        18.88 o                         
   5   7  10         16.15         16.52         4.83 o                         
  -4   8  10          5.17          3.04        13.80 o                         
  -3   8  10         36.00         31.16        12.79 o                         
  -2   8  10          3.26          8.34        14.79 o                         
  -1   8  10        102.23        106.28        19.89 o                         
   0   8  10        139.18        162.45        14.47 o                         
   1   8  10        102.10         89.27         9.19 o                         
   2   8  10          3.24          8.04         3.81 o                         
   3   8  10         35.94         26.22         5.04 o                         
   4   8  10          5.11         12.57         4.65 o                         
  -3   9  10          3.07         -3.08         6.95 o                         
  -2   9  10         90.31         86.01        12.64 o                         
  -1   9  10         78.28         69.05        11.32 o                         
   0   9  10         44.67         43.17         9.72 o                         
   1   9  10         78.52         75.38         9.04 o                         
   2   9  10         90.53         75.92         9.25 o                         
   3   9  10          3.06          5.49         4.73 o                         
  -2  10  10         37.79         22.40         9.28 o                         
  -1  10  10         36.43         16.25        11.26 o                         
   0  10  10         56.25         61.29        12.20 o                         
   1  10  10         36.22         27.22        12.05 o                         
   2  10  10         37.74         49.48         8.58 o                         
   1   0  11         19.12         23.79         3.28 o                         
   2   0  11         27.23         31.01         5.54 o                         
   3   0  11         68.22         77.75         6.66 o                         
   4   0  11          1.94          6.85         3.90 o                         
   5   0  11        459.85        507.93        43.10 o                         
   6   0  11        112.08         83.97        16.95 o                         
   7   0  11         46.95         39.85        15.90 o                         
  -7   1  11        111.10        119.59        20.31 o                         
  -6   1  11        238.81        247.57        53.79 o                         
  -5   1  11        208.10        207.71        14.62 o                         
  -4   1  11        522.64        512.01        30.71 o                         
  -3   1  11        584.36        538.79        31.91 o                         
  -2   1  11         44.46         49.20         4.88 o                         
  -1   1  11         47.89         40.46         4.41 o                         
   0   1  11          4.30          4.42         2.50 o                         
   1   1  11         47.81         54.68         4.60 o                         
   2   1  11         44.45         47.68         5.31 o                         
   3   1  11        584.31        556.71        31.76 o                         
   4   1  11        522.18        513.28        44.12 o                         
   5   1  11        208.00        194.18        25.84 o                         
   6   1  11        239.15        214.19        38.38 o                         
   7   1  11        110.89        123.68        22.04 o                         
  -7   2  11         57.16         56.91        22.24 o                         
  -6   2  11        483.03        426.39        29.68 o                         
  -5   2  11        181.67        167.13        12.57 o                         
  -4   2  11        160.06        146.47        17.98 o                         
  -3   2  11         81.75         86.48         7.50 o                         
  -2   2  11         80.31         85.50         7.51 o                         
  -1   2  11         95.42         91.61         7.06 o                         
   0   2  11         60.36         74.73         6.00 o                         
   1   2  11         95.16         92.49         6.80 o                         
   2   2  11         80.62         85.26         6.80 o                         
   3   2  11         81.57         97.74        10.62 o                         
   4   2  11        160.50        135.19        14.96 o                         
   5   2  11        181.58        183.99        18.53 o                         
   6   2  11        483.30        423.96        51.25 o                         
   7   2  11         57.13         78.22        12.03 o                         
  -7   3  11         44.74         59.38         8.62 o                         
  -6   3  11         11.75          8.56         4.71 o                         
  -5   3  11         35.53         38.34         5.78 o                         
  -4   3  11        271.79        252.81        17.93 o                         
  -3   3  11        185.75        185.39        12.90 o                         
  -2   3  11        266.54        290.13        18.63 o                         
  -1   3  11        374.68        406.33        24.20 o                         
   0   3  11       3455.21       3629.78       207.18 o                         
   1   3  11        375.40        394.44        23.78 o                         
   2   3  11        266.42        305.91        20.06 o                         
   3   3  11        186.18        189.84        18.12 o                         
   4   3  11        272.07        312.19        31.76 o                         
   5   3  11         35.65         16.23         7.41 o                         
   6   3  11         11.66         22.42         7.97 o                         
   7   3  11         44.69         37.57        20.15 o                         
  -6   4  11         13.87          8.95         5.64 o                         
  -5   4  11          7.76         11.30         4.55 o                         
  -4   4  11         67.27         59.29         6.59 o                         
  -3   4  11        304.35        316.03        19.92 o                         
  -2   4  11        133.70        134.31        10.05 o                         
  -1   4  11        135.18        145.05         9.86 o                         
   0   4  11         49.50         69.39         5.92 o                         
   1   4  11        134.80        129.47        10.05 o                         
   2   4  11        133.59        137.23        15.77 o                         
   3   4  11        303.91        313.33        30.08 o                         
   4   4  11         67.60         60.78        10.16 o                         
   5   4  11          7.80         13.83         6.40 o                         
   6   4  11         13.88         18.03         8.67 o                         
  -6   5  11          6.25          3.07         5.03 o                         
  -5   5  11         35.96         29.91         5.67 o                         
  -4   5  11         88.70         84.69         8.39 o                         
  -3   5  11        246.03        267.55        19.08 o                         
  -2   5  11         56.27         52.87         9.29 o                         
  -1   5  11        291.08        299.18        18.49 o                         
   0   5  11         13.15         12.94         3.64 o                         
   1   5  11        291.05        264.54        22.33 o                         
   2   5  11         56.26         52.55        11.27 o                         
   3   5  11        246.34        240.16        46.14 o                         
   4   5  11         88.57         91.40        11.72 o                         
   5   5  11         35.84         24.35         7.97 o                         
   6   5  11          6.20         11.33         8.11 o                         
  -5   6  11         29.85         26.97         8.64 o                         
  -4   6  11         39.93         32.70         6.80 o                         
  -3   6  11        153.88        150.48        13.40 o                         
  -2   6  11         91.44         84.49         9.53 o                         
  -1   6  11        756.50        739.82        40.08 o                         
   0   6  11        946.29        950.57        65.51 o                         
   1   6  11        756.36        646.46        49.12 o                         
   2   6  11         91.06         93.02        10.94 o                         
   3   6  11        154.23        136.34        15.11 o                         
   4   6  11         39.91         32.12         8.00 o                         
   5   6  11         29.93         38.53         9.23 o                         
  -5   7  11         40.84         62.55        15.66 o                         
  -4   7  11         78.32         91.73        11.91 o                         
  -3   7  11         23.11         15.00         6.55 o                         
  -2   7  11        354.90        300.59        28.72 o                         
  -1   7  11        122.55        104.64        13.25 o                         
   0   7  11        409.83        350.12        27.07 o                         
   1   7  11        122.30        111.84         9.35 o                         
   2   7  11        354.26        312.21        21.58 o                         
   3   7  11         23.09         15.08         5.92 o                         
   4   7  11         78.51         62.38         8.84 o                         
   5   7  11         40.80         52.55         7.29 o                         
  -4   8  11          5.18         -1.90         6.58 o                         
  -3   8  11         61.71         57.16        10.54 o                         
  -2   8  11         26.38         34.70        16.78 o                         
  -1   8  11         47.76         36.01         8.92 o                         
   0   8  11         88.39         95.01        12.83 o                         
   1   8  11         47.75         47.61         6.97 o                         
   2   8  11         26.49         29.65         6.06 o                         
   3   8  11         61.54         63.92         7.02 o                         
   4   8  11          5.19         10.67         5.02 o                         
  -3   9  11          2.05          2.55         7.41 o                         
  -2   9  11         25.22         22.49         9.96 o                         
  -1   9  11         32.32         20.79        11.02 o                         
   0   9  11          1.76          2.44         7.28 o                         
   1   9  11         32.34         38.19        11.38 o                         
   2   9  11         25.13         34.21         8.56 o                         
   3   9  11          2.07          0.42         5.15 o                         
  -1  10  11          2.72          2.15         9.34 o                         
   0  10  11          5.94         13.56         9.01 o                         
   1  10  11          2.69          3.51         9.61 o                         
   0   0  12        562.50        864.57        83.50 o                         
   1   0  12        521.75        543.51        35.52 o                         
   2   0  12         60.83         57.17         5.56 o                         
   3   0  12        106.73        138.94        10.20 o                         
   4   0  12         64.07         65.24         7.13 o                         
   5   0  12          0.03          6.97         8.44 o                         
   6   0  12          2.14         10.73         7.74 o                         
   7   0  12         10.93         10.29         8.87 o                         
  -7   1  12          2.43          5.36         9.03 o                         
  -6   1  12        243.91        215.50        24.06 o                         
  -5   1  12         75.86         92.48        12.12 o                         
  -4   1  12         39.23         40.09         6.02 o                         
  -3   1  12         25.76         29.23         4.35 o                         
  -2   1  12         66.33         68.68         6.44 o                         
  -1   1  12        554.50        508.39        33.95 o                         
   0   1  12          3.10          4.81         2.56 o                         
   1   1  12        554.79        539.63        34.06 o                         
   2   1  12         66.61         88.45         6.69 o                         
   3   1  12         25.88         20.02         4.45 o                         
   4   1  12         39.31         33.03         6.80 o                         
   5   1  12         76.00         82.98        15.69 o                         
   6   1  12        243.53        256.66        30.20 o                         
   7   1  12          2.43         -7.42         7.76 o                         
  -6   2  12         33.74         29.30         8.84 o                         
  -5   2  12        174.69        173.27        12.41 o                         
  -4   2  12        309.93        303.50        26.47 o                         
  -3   2  12        105.36        116.44         9.05 o                         
  -2   2  12        113.55        124.31         9.21 o                         
  -1   2  12        619.92        604.01        35.17 o                         
   0   2  12          3.66          5.61         2.75 o                         
   1   2  12        619.39        604.14        38.19 o                         
   2   2  12        113.70        131.46         9.20 o                         
   3   2  12        105.70        123.90        12.99 o                         
   4   2  12        309.79        291.07        35.65 o                         
   5   2  12        174.31        141.69        19.26 o                         
   6   2  12         33.67         46.35         9.23 o                         
  -6   3  12         72.31         78.44         9.40 o                         
  -5   3  12        182.94        162.73        12.69 o                         
  -4   3  12         24.50         22.40         4.50 o                         
  -3   3  12         90.90        104.73         8.45 o                         
  -2   3  12         79.53         84.55         7.22 o                         
  -1   3  12        310.83        332.08        20.35 o                         
   0   3  12        876.45       1248.82        68.83 o                         
   1   3  12        311.05        330.37        20.22 o                         
   2   3  12         79.66         79.10         9.14 o                         
   3   3  12         91.30         99.42        11.58 o                         
   4   3  12         24.51         36.30         7.44 o                         
   5   3  12        182.82        170.02        28.20 o                         
   6   3  12         72.68         73.74        23.86 o                         
  -6   4  12         72.43         60.91         9.50 o                         
  -5   4  12         65.51         70.51        10.02 o                         
  -4   4  12         43.61         52.20         6.27 o                         
  -3   4  12        249.19        269.20        17.18 o                         
  -2   4  12        200.08        231.20        14.80 o                         
  -1   4  12         86.77         88.04         7.80 o                         
   0   4  12        160.14        170.27        13.59 o                         
   1   4  12         86.95        102.31        12.70 o                         
   2   4  12        200.13        201.04        20.45 o                         
   3   4  12        249.33        250.03        24.01 o                         
   4   4  12         43.48         62.67        13.36 o                         
   5   4  12         65.33         94.18        16.81 o                         
   6   4  12         72.31         84.58        22.09 o                         
  -6   5  12         26.19         37.77        10.56 o                         
  -5   5  12          5.99          7.64         4.78 o                         
  -4   5  12         33.14         29.75         5.44 o                         
  -3   5  12         29.03         30.08         4.97 o                         
  -2   5  12         61.09         67.34         6.69 o                         
  -1   5  12        320.73        336.75        21.13 o                         
   0   5  12        176.83        175.55        13.33 o                         
   1   5  12        321.77        352.54        28.64 o                         
   2   5  12         61.11         56.41         8.89 o                         
   3   5  12         29.06         13.52         6.91 o                         
   4   5  12         32.99         34.46         9.16 o                         
   5   5  12          5.95         12.37        12.09 o                         
   6   5  12         26.24         30.94        10.22 o                         
  -5   6  12         22.69         18.64         6.04 o                         
  -4   6  12         35.37         40.94         6.28 o                         
  -3   6  12        117.30        111.13         9.59 o                         
  -2   6  12         37.56         31.73         5.52 o                         
  -1   6  12         80.13         80.54         9.49 o                         
   0   6  12        856.15       1028.66        70.38 o                         
   1   6  12         80.15         63.58        15.56 o                         
   2   6  12         37.32         36.29         8.15 o                         
   3   6  12        117.20         98.25        22.10 o                         
   4   6  12         35.62         25.82         8.23 o                         
   5   6  12         22.75         31.53         9.26 o                         
  -5   7  12         84.55         84.20        27.26 o                         
  -4   7  12         29.12         20.19         7.49 o                         
  -3   7  12          2.35          2.72         6.11 o                         
  -2   7  12         24.89         33.34         7.92 o                         
  -1   7  12         75.46         79.55         9.19 o                         
   0   7  12        590.95        611.39        45.25 o                         
   1   7  12         75.42         80.27         8.84 o                         
   2   7  12         24.98         27.87         5.83 o                         
   3   7  12          2.39          0.93         4.78 o                         
   4   7  12         28.89         31.64        10.96 o                         
  -4   8  12         55.73         52.61        10.86 o                         
  -3   8  12         19.66         24.77         8.33 o                         
  -2   8  12        111.08        111.50        14.83 o                         
  -1   8  12        127.23        124.50        15.17 o                         
   0   8  12        519.22        480.50        41.25 o                         
   1   8  12        127.56        116.86        11.88 o                         
   2   8  12        110.67        105.76        11.43 o                         
   3   8  12         19.72          9.88         5.32 o                         
   4   8  12         55.86         51.82         9.11 o                         
  -2   9  12         71.32         84.97        13.39 o                         
  -1   9  12         55.18         45.60        12.83 o                         
   0   9  12         36.45         69.82        11.98 o                         
   1   9  12         55.33         38.51         8.66 o                         
   2   9  12         71.25         68.23         9.75 o                         
   1   0  13         54.11         69.01         6.78 o                         
   2   0  13         17.70         24.71         5.81 o                         
   3   0  13        258.20        195.92        13.69 o                         
   4   0  13        114.82        132.33        26.23 o                         
   5   0  13        121.95        147.12        16.72 o                         
   6   0  13          0.08          5.73         7.61 o                         
  -6   1  13         86.11         84.09        12.98 o                         
  -5   1  13         48.76         41.93         8.50 o                         
  -4   1  13          9.26          6.74         4.58 o                         
  -3   1  13        214.56        230.51        17.57 o                         
  -2   1  13        123.98        137.44        12.27 o                         
  -1   1  13        852.14        838.85        53.28 o                         
   0   1  13          8.98         14.55         3.33 o                         
   1   1  13        853.85        883.82        55.80 o                         
   2   1  13        123.98        132.84         9.73 o                         
   3   1  13        214.84        222.77        16.60 o                         
   4   1  13          9.27         11.94         5.57 o                         
   5   1  13         48.65         39.33         8.38 o                         
   6   1  13         86.12         97.73        13.19 o                         
  -6   2  13          6.99          4.22         7.31 o                         
  -5   2  13        444.28        410.75        28.59 o                         
  -4   2  13        116.96        115.83         9.50 o                         
  -3   2  13         13.48         18.21         6.91 o                         
  -2   2  13         51.64         54.42         7.15 o                         
  -1   2  13        135.12        161.90        11.50 o                         
   0   2  13        110.35        124.71         9.14 o                         
   1   2  13        135.17        136.21        10.12 o                         
   2   2  13         51.98         53.42         6.37 o                         
   3   2  13         13.49          8.67         6.12 o                         
   4   2  13        116.90        104.10        15.28 o                         
   5   2  13        443.92        423.03        49.12 o                         
   6   2  13          7.04          7.26         7.69 o                         
  -6   3  13         78.09         91.32        10.30 o                         
  -5   3  13         45.82         64.85         8.72 o                         
  -4   3  13         93.82         85.09         8.17 o                         
  -3   3  13          2.38          3.35         3.84 o                         
  -2   3  13        191.42        197.72        15.05 o                         
  -1   3  13        253.53        250.53        17.06 o                         
   0   3  13        215.41        231.88        18.05 o                         
   1   3  13        253.18        275.47        18.52 o                         
   2   3  13        191.60        196.42        26.71 o                         
   3   3  13          2.45         -4.36         4.41 o                         
   4   3  13         93.91         86.18        14.53 o                         
   5   3  13         45.87         44.37         9.45 o                         
   6   3  13         78.18         67.99        12.68 o                         
  -6   4  13          1.98         -4.96         5.33 o                         
  -5   4  13        184.37        181.49        13.92 o                         
  -4   4  13        110.78         98.09         8.97 o                         
  -3   4  13         42.56         41.29         5.93 o                         
  -2   4  13         31.60         36.39         5.12 o                         
  -1   4  13        145.92        152.91        10.84 o                         
   0   4  13          0.65          0.43         3.05 o                         
   1   4  13        145.76        137.02        18.50 o                         
   2   4  13         31.70         34.87        10.91 o                         
   3   4  13         42.61         45.28         8.04 o                         
   4   4  13        110.93        106.79        22.36 o                         
   5   4  13        184.46        177.28        32.00 o                         
   6   4  13          1.99          4.39        10.07 o                         
  -5   5  13         41.27         38.72         6.77 o                         
  -4   5  13        115.37        115.99        10.65 o                         
  -3   5  13        254.40        230.79        15.64 o                         
  -2   5  13        341.57        343.80        21.41 o                         
  -1   5  13         53.70         48.11         6.26 o                         
   0   5  13        273.46        290.13        20.58 o                         
   1   5  13         53.74         51.20         8.09 o                         
   2   5  13        341.27        332.60        30.46 o                         
   3   5  13        254.16        209.65        28.68 o                         
   4   5  13        115.35        111.30        29.25 o                         
   5   5  13         41.44         44.69         9.40 o                         
  -5   6  13        118.21        117.71        11.63 o                         
  -4   6  13         48.79         42.49         7.39 o                         
  -3   6  13        116.40        103.47         9.67 o                         
  -2   6  13         42.56         38.24         5.89 o                         
  -1   6  13        357.27        338.52        23.06 o                         
   0   6  13         10.84          8.31         5.91 o                         
   1   6  13        357.82        295.59        29.60 o                         
   2   6  13         42.83         19.22        12.99 o                         
   3   6  13        116.16         97.79        12.95 o                         
   4   6  13         48.85         40.20         9.34 o                         
   5   6  13        118.06        125.24        24.22 o                         
  -4   7  13         29.14         18.77         8.41 o                         
  -3   7  13        208.93        182.30        18.55 o                         
  -2   7  13         97.25        110.49        10.70 o                         
  -1   7  13        153.58        118.90        15.15 o                         
   0   7  13          4.28         17.63         7.29 o                         
   1   7  13        153.41        141.11        19.21 o                         
   2   7  13         97.26         70.27        11.80 o                         
   3   7  13        208.90        197.93        31.45 o                         
   4   7  13         29.07         32.30         9.34 o                         
  -3   8  13         13.87         -1.05         6.67 o                         
  -2   8  13         44.87         42.93        10.58 o                         
  -1   8  13          4.97         15.64         9.01 o                         
   0   8  13        131.85         83.25        12.44 o                         
   1   8  13          4.99          1.76         5.93 o                         
   2   8  13         44.74         37.37         7.33 o                         
   3   8  13         13.92         12.38         8.47 o                         
  -2   9  13        168.78        152.48        18.77 o                         
  -1   9  13         71.66         55.88        12.37 o                         
   0   9  13         14.88         19.28         9.05 o                         
   1   9  13         71.19         64.60        12.24 o                         
   2   9  13        168.63        149.41        19.43 o                         
   0   0  14         36.85        140.44        51.59 o                         
   1   0  14        118.50        193.33        30.82 o                         
   2   0  14         11.30          9.26         4.36 o                         
   3   0  14         13.91         23.57         5.27 o                         
   4   0  14          0.43          0.21         7.02 o                         
   5   0  14        549.99        545.95        76.83 o                         
   6   0  14        187.00        154.99        28.01 o                         
  -6   1  14         28.01         31.51         8.84 o                         
  -5   1  14         53.29         30.64         9.15 o                         
  -4   1  14         20.71         27.56         5.88 o                         
  -3   1  14        123.84        136.77        10.38 o                         
  -2   1  14         43.45         56.96         6.12 o                         
  -1   1  14        253.14        227.60        26.70 o                         
   0   1  14        571.37        570.11        37.03 o                         
   1   1  14        253.23        254.41        19.78 o                         
   2   1  14         43.75         50.93         6.23 o                         
   3   1  14        124.02        116.78        14.25 o                         
   4   1  14         20.78         16.64         6.82 o                         
   5   1  14         53.17         73.42        16.90 o                         
   6   1  14         27.85         53.40        17.39 o                         
  -6   2  14         48.24         44.28        10.16 o                         
  -5   2  14          5.17          7.82         5.70 o                         
  -4   2  14         52.80         48.97         6.54 o                         
  -3   2  14         54.14         51.08         6.24 o                         
  -2   2  14        319.96        299.50        18.99 o                         
  -1   2  14        255.07        275.61        18.02 o                         
   0   2  14          0.26          0.62         3.87 o                         
   1   2  14        254.89        296.06        23.71 o                         
   2   2  14        320.36        309.87        24.08 o                         
   3   2  14         54.05         57.97        10.86 o                         
   4   2  14         52.63         54.65        15.37 o                         
   5   2  14          5.26          0.59         6.83 o                         
   6   2  14         48.23         45.46        18.20 o                         
  -6   3  14         55.05         42.03        10.28 o                         
  -5   3  14        141.20        132.75        11.76 o                         
  -4   3  14          9.68         10.05         4.83 o                         
  -3   3  14         55.38         56.47         6.97 o                         
  -2   3  14         23.80         23.11         4.76 o                         
  -1   3  14        169.43        193.48        13.10 o                         
   0   3  14        650.19        578.57        33.97 o                         
   1   3  14        168.86        184.50        16.37 o                         
   2   3  14         23.86         27.23         6.65 o                         
   3   3  14         55.65         73.28        10.00 o                         
   4   3  14          9.65          6.77         6.06 o                         
   5   3  14        141.58        124.62        16.12 o                         
   6   3  14         55.16         51.73        16.23 o                         
  -5   4  14         53.49         63.69         7.80 o                         
  -4   4  14        111.48        112.46        15.83 o                         
  -3   4  14         47.52         60.31         7.15 o                         
  -2   4  14        235.72        239.86        16.57 o                         
  -1   4  14        692.44        642.41        38.71 o                         
   0   4  14        855.45        833.51        51.61 o                         
   1   4  14        691.59        662.41        48.09 o                         
   2   4  14        235.88        254.49        23.70 o                         
   3   4  14         47.71         52.03         9.94 o                         
   4   4  14        111.34         90.96        20.52 o                         
   5   4  14         53.49         51.66        20.81 o                         
  -5   5  14         18.02         17.93         6.12 o                         
  -4   5  14         89.52         86.50         9.27 o                         
  -3   5  14         17.62         27.44         5.48 o                         
  -2   5  14        182.30        170.95        13.40 o                         
  -1   5  14         64.82         61.53         7.07 o                         
   0   5  14         40.85         35.00         7.10 o                         
   1   5  14         64.74         63.00        13.81 o                         
   2   5  14        182.67        201.47        18.89 o                         
   3   5  14         17.40         20.25         7.40 o                         
   4   5  14         89.38        106.08        25.36 o                         
   5   5  14         18.03         32.86        10.01 o                         
  -4   6  14         56.65         58.34         9.87 o                         
  -3   6  14        133.96        132.78        11.99 o                         
  -2   6  14        103.70         95.06         9.37 o                         
  -1   6  14        366.85        356.59        27.84 o                         
   0   6  14        315.98        321.89        32.76 o                         
   1   6  14        367.02        345.38        33.40 o                         
   2   6  14        103.44         97.50        12.72 o                         
   3   6  14        133.76        136.47        16.13 o                         
   4   6  14         56.56         55.71        22.66 o                         
  -4   7  14         15.16         14.89         6.67 o                         
  -3   7  14         38.25         26.55         6.92 o                         
  -2   7  14         38.66         19.63         6.80 o                         
  -1   7  14         40.43         44.61        12.08 o                         
   0   7  14          7.29         51.19        10.19 o                         
   1   7  14         40.49         43.05         9.25 o                         
   2   7  14         38.59         33.01        13.93 o                         
   3   7  14         37.99         42.38        11.04 o                         
   4   7  14         15.13         14.57         8.57 o                         
  -2   8  14          0.24         -5.09         8.40 o                         
  -1   8  14        279.79        297.70        25.91 o                         
   0   8  14          4.49          2.11         8.02 o                         
   1   8  14        279.51        235.29        40.08 o                         
   2   8  14          0.24          8.61         6.09 o                         
   0   9  14          0.23        -19.71        19.71 o                         
   1   0  15        501.65        643.82        75.57 o                         
   2   0  15        395.71        446.93        29.34 o                         
   3   0  15          8.59         28.02         6.65 o                         
   4   0  15          2.37         -0.73         7.80 o                         
   5   0  15          0.39          9.98         6.62 o                         
   6   0  15        250.90        272.99        44.07 o                         
  -6   1  15        128.02        123.43        16.47 o                         
  -5   1  15         60.98         49.77        23.92 o                         
  -4   1  15         62.03         50.89         9.75 o                         
  -3   1  15        266.24        233.43        16.12 o                         
  -2   1  15        127.30        148.84        11.02 o                         
  -1   1  15        114.04        129.99         9.78 o                         
   0   1  15          9.20         14.33         3.71 o                         
   1   1  15        114.21        119.32        10.41 o                         
   2   1  15        127.73        144.68        13.90 o                         
   3   1  15        266.36        228.47        22.58 o                         
   4   1  15         61.97         53.20         9.89 o                         
   5   1  15         61.10         50.15        16.24 o                         
   6   1  15        127.61        113.64        16.08 o                         
  -5   2  15         67.11         73.82        12.99 o                         
  -4   2  15        118.73        111.97        10.47 o                         
  -3   2  15         31.49         35.17         5.84 o                         
  -2   2  15        436.76        445.04        26.40 o                         
  -1   2  15          4.45          3.87         4.91 o                         
   0   2  15        445.31        492.20        29.61 o                         
   1   2  15          4.43          4.15         3.88 o                         
   2   2  15        436.69        451.95        70.96 o                         
   3   2  15         31.29         24.30         7.36 o                         
   4   2  15        118.72        121.42        14.33 o                         
   5   2  15         67.29         77.76        15.80 o                         
  -5   3  15         62.10         83.64        10.39 o                         
  -4   3  15         15.39         16.89         6.45 o                         
  -3   3  15        239.38        233.32        16.60 o                         
  -2   3  15          4.37          8.96         4.36 o                         
  -1   3  15         59.38         72.48         7.07 o                         
   0   3  15       1271.01       1522.58        82.95 o                         
   1   3  15         59.47         62.21         8.92 o                         
   2   3  15          4.29          3.72         5.61 o                         
   3   3  15        239.27        242.33        23.75 o                         
   4   3  15         15.39         29.98        11.86 o                         
   5   3  15         62.11         76.57        23.30 o                         
  -5   4  15          3.74          0.59         5.67 o                         
  -4   4  15        163.93        153.96        12.73 o                         
  -3   4  15         14.71         23.56         5.60 o                         
  -2   4  15         23.61         29.86         5.40 o                         
  -1   4  15        365.19        366.66        23.28 o                         
   0   4  15        327.10        296.50        26.94 o                         
   1   4  15        365.64        363.69        33.25 o                         
   2   4  15         23.53         20.69         7.05 o                         
   3   4  15         14.69         23.69         8.47 o                         
   4   4  15        163.49        162.11        44.26 o                         
   5   4  15          3.68         -7.43         7.43 o                         
  -4   5  15        143.27        158.20        13.21 o                         
  -3   5  15        135.86        119.51        10.99 o                         
  -2   5  15         14.19         19.87         5.48 o                         
  -1   5  15         99.72        106.41         9.64 o                         
   0   5  15        328.82        352.67        28.36 o                         
   1   5  15         99.49         89.79        13.51 o                         
   2   5  15         14.13         12.86         7.04 o                         
   3   5  15        135.34        116.36        14.80 o                         
   4   5  15        143.23        113.85        32.46 o                         
  -4   6  15          6.73          7.54         8.92 o                         
  -3   6  15         31.78         42.97         7.20 o                         
  -2   6  15          0.49         -5.52         5.52 o                         
  -1   6  15         13.06          4.11         7.64 o                         
   0   6  15        198.53        266.85        25.72 o                         
   1   6  15         13.00         17.92         7.52 o                         
   2   6  15          0.48         -5.47         6.23 o                         
   3   6  15         31.81         41.99        15.95 o                         
   4   6  15          6.73          7.38         7.73 o                         
  -3   7  15          7.25          2.36         6.82 o                         
  -2   7  15         25.72         16.72         8.77 o                         
  -1   7  15        190.12        206.99        19.23 o                         
   0   7  15         23.13         21.33         8.86 o                         
   1   7  15        190.01        176.53        36.99 o                         
   2   7  15         25.67         20.20         8.98 o                         
   3   7  15          7.33          7.36         8.10 o                         
  -2   8  15          7.11         -7.41         9.02 o                         
  -1   8  15         42.93         42.95        17.55 o                         
   0   8  15        152.52        136.06        17.16 o                         
   1   8  15         42.77         36.55        10.59 o                         
   2   8  15          7.02          2.76         6.49 o                         
   0   0  16         67.18        159.78        41.42 o                         
   1   0  16         24.37         27.07         5.35 o                         
   2   0  16         80.09        120.57        12.01 o                         
   3   0  16         91.11         76.63        16.54 o                         
   4   0  16         18.08         25.95         8.70 o                         
   5   0  16         51.49         67.06        14.51 o                         
  -5   1  16         28.02         22.25         9.20 o                         
  -4   1  16         17.99          8.28         6.81 o                         
  -3   1  16        206.40        224.88        21.54 o                         
  -2   1  16         30.68         26.15         5.30 o                         
  -1   1  16        293.87        266.82        27.54 o                         
   0   1  16          1.80          8.53         3.69 o                         
   1   1  16        294.08        344.15        34.84 o                         
   2   1  16         30.67         32.28         9.33 o                         
   3   1  16        206.21        220.19        30.93 o                         
   4   1  16         18.00         29.29        12.15 o                         
   5   1  16         28.00         36.21         9.02 o                         
  -5   2  16         13.71         12.42         7.68 o                         
  -4   2  16         30.13         34.72         7.15 o                         
  -3   2  16         47.39         27.15         5.90 o                         
  -2   2  16         51.03         66.25         9.66 o                         
  -1   2  16        116.30        110.64         9.29 o                         
   0   2  16          1.97          3.78         3.71 o                         
   1   2  16        116.35        103.42         9.95 o                         
   2   2  16         51.00         50.85         9.32 o                         
   3   2  16         47.51         50.13         8.94 o                         
   4   2  16         30.17         30.48        10.71 o                         
   5   2  16         13.72         19.43         8.16 o                         
  -5   3  16          4.26         14.81         8.59 o                         
  -4   3  16         27.32         34.45         6.89 o                         
  -3   3  16         43.85         48.88         6.90 o                         
  -2   3  16        158.35        150.61        11.79 o                         
  -1   3  16        136.42        134.73        10.28 o                         
   0   3  16        392.90        393.34        26.51 o                         
   1   3  16        136.49        113.41        21.46 o                         
   2   3  16        158.02        147.49        17.15 o                         
   3   3  16         44.12         51.20         9.38 o                         
   4   3  16         27.27         20.24        18.58 o                         
   5   3  16          4.25         -5.96         7.39 o                         
  -4   4  16        164.19        160.20        13.50 o                         
  -3   4  16        110.61        115.35        10.46 o                         
  -2   4  16          3.12         12.82         5.23 o                         
  -1   4  16         28.38         23.01         5.46 o                         
   0   4  16       1327.19       1302.29        88.61 o                         
   1   4  16         28.44         29.44         7.46 o                         
   2   4  16          3.15          4.61         6.37 o                         
   3   4  16        110.68         89.83        19.48 o                         
   4   4  16        164.60        176.58        41.87 o                         
  -4   5  16         26.59         32.79         7.24 o                         
  -3   5  16         55.02         43.62         7.76 o                         
  -2   5  16        145.44        152.14        12.80 o                         
  -1   5  16         97.87         97.05        11.90 o                         
   0   5  16        107.34        110.83        14.28 o                         
   1   5  16         97.95         85.70        12.49 o                         
   2   5  16        145.49        130.24        16.33 o                         
   3   5  16         54.91         56.34        11.93 o                         
   4   5  16         26.44         31.69         9.77 o                         
  -3   6  16          8.81         19.15         7.09 o                         
  -2   6  16          1.89          6.34         8.22 o                         
  -1   6  16         22.02         19.46         8.62 o                         
   0   6  16        214.68        175.76        19.12 o                         
   1   6  16         22.11         16.84         8.11 o                         
   2   6  16          1.89          2.00         7.15 o                         
   3   6  16          8.78         -1.51         6.98 o                         
  -2   7  16         49.60         45.61        10.96 o                         
  -1   7  16          8.12         28.93         9.96 o                         
   0   7  16         15.82         21.00        11.03 o                         
   1   7  16          8.08          5.12         8.22 o                         
   2   7  16         49.74         31.90        11.62 o                         
   1   0  17        202.34        280.30        44.05 o                         
   2   0  17        743.04        806.64        78.14 o                         
   3   0  17        490.94        492.24        44.30 o                         
   4   0  17         15.28          1.75         8.68 o                         
   5   0  17        126.12        127.28        17.24 o                         
  -5   1  17        174.65        167.49        26.74 o                         
  -4   1  17          9.18          6.85         6.86 o                         
  -3   1  17        128.15        128.06        20.66 o                         
  -2   1  17        116.51        120.29        17.73 o                         
  -1   1  17        467.78        457.19        31.68 o                         
   0   1  17         17.84         21.00         4.64 o                         
   1   1  17        468.49        511.14        40.03 o                         
   2   1  17        116.60        111.54        15.59 o                         
   3   1  17        128.25        135.05        31.95 o                         
   4   1  17          9.23         13.20         7.56 o                         
   5   1  17        174.45        186.21        27.24 o                         
  -5   2  17         31.83         31.36         9.78 o                         
  -4   2  17         57.40         59.93        16.79 o                         
  -3   2  17         54.28         53.30         8.01 o                         
  -2   2  17        104.87        114.85        12.98 o                         
  -1   2  17         33.87         37.47         7.16 o                         
   0   2  17         82.61         87.64        10.36 o                         
   1   2  17         33.75         23.26         9.98 o                         
   2   2  17        104.74        118.18        15.24 o                         
   3   2  17         54.44         53.82        10.47 o                         
   4   2  17         57.63         64.18        11.17 o                         
   5   2  17         31.71         31.59         9.90 o                         
  -4   3  17         84.15         77.63        10.44 o                         
  -3   3  17         29.12         19.79         6.41 o                         
  -2   3  17         36.57         36.66         6.65 o                         
  -1   3  17         40.72         41.99         6.25 o                         
   0   3  17         19.20         16.16         6.61 o                         
   1   3  17         40.62         41.71        10.28 o                         
   2   3  17         36.46         38.28        17.11 o                         
   3   3  17         29.04         35.80        11.52 o                         
   4   3  17         84.15         98.82        35.19 o                         
  -4   4  17         46.31         41.99         7.91 o                         
  -3   4  17         44.83         50.44         8.14 o                         
  -2   4  17         21.79         28.59         6.48 o                         
  -1   4  17        203.25        255.27        29.44 o                         
   0   4  17         73.84         70.82        10.74 o                         
   1   4  17        203.64        224.20        34.89 o                         
   2   4  17         21.73         17.90         7.94 o                         
   3   4  17         45.01         47.31        13.99 o                         
   4   4  17         46.59         32.20        16.85 o                         
  -3   5  17          7.68          4.72         6.59 o                         
  -2   5  17         15.41         11.48         6.98 o                         
  -1   5  17         38.69         53.15        10.19 o                         
   0   5  17        919.76        913.82        76.07 o                         
   1   5  17         38.63         44.41        10.42 o                         
   2   5  17         15.44         16.76        15.60 o                         
   3   5  17          7.77          3.15         8.43 o                         
  -2   6  17          4.76          2.62         9.31 o                         
  -1   6  17          8.12          3.69         8.38 o                         
   0   6  17          2.53         -8.08         8.27 o                         
   1   6  17          8.03          8.88         8.07 o                         
   2   6  17          4.77          7.59         8.06 o                         
  -1   7  17         49.99         48.44        16.69 o                         
   0   7  17         67.23         61.87        18.31 o                         
   1   7  17         50.04         46.80        11.16 o                         
   0   0  18          2.54        104.31        35.64 o                         
   1   0  18        373.35        556.99       101.38 o                         
   2   0  18         11.77         21.88         7.48 o                         
   3   0  18         15.68         31.77        13.13 o                         
   4   0  18         49.72         40.54         9.91 o                         
  -4   1  18         16.57         17.22         8.32 o                         
  -3   1  18         25.86         31.99         8.87 o                         
  -2   1  18          7.58          9.19         5.63 o                         
  -1   1  18         39.42         43.80         6.38 o                         
   0   1  18        308.52        352.03        28.11 o                         
   1   1  18         39.55         53.13        12.59 o                         
   2   1  18          7.49         16.24         7.55 o                         
   3   1  18         25.85         22.11         8.10 o                         
   4   1  18         16.54         13.38         8.15 o                         
  -4   2  18         12.18         18.30         8.64 o                         
  -3   2  18          0.07          1.09         6.49 o                         
  -2   2  18         55.14         47.79         7.73 o                         
  -1   2  18        176.57        171.99        13.81 o                         
   0   2  18          7.61         13.88         6.69 o                         
   1   2  18        176.51        186.85        20.67 o                         
   2   2  18         54.97         61.68        13.65 o                         
   3   2  18          0.06         -6.67         6.67 o                         
   4   2  18         12.21         16.16        11.57 o                         
  -4   3  18         25.94         34.24        10.59 o                         
  -3   3  18          1.67         26.23         6.87 o                         
  -2   3  18         20.28         19.43         6.54 o                         
  -1   3  18         76.29         72.29        13.90 o                         
   0   3  18         25.18        122.12        13.55 o                         
   1   3  18         76.12         51.34        12.48 o                         
   2   3  18         20.40         26.12        13.07 o                         
   3   3  18          1.69         13.36         8.60 o                         
   4   3  18         25.96         38.82        16.32 o                         
  -3   4  18         21.03         30.70         7.57 o                         
  -2   4  18         52.59         62.33         9.19 o                         
  -1   4  18         55.29         78.42        11.23 o                         
   0   4  18          1.80         -3.90         7.51 o                         
   1   4  18         55.58         52.58        10.83 o                         
   2   4  18         52.40         39.83        14.72 o                         
   3   4  18         21.16         31.39         9.92 o                         
  -2   5  18         35.60         36.15        10.99 o                         
  -1   5  18        499.44        443.15        45.40 o                         
   0   5  18          0.02          7.26         8.33 o                         
   1   5  18        499.36        487.59        54.15 o                         
   2   5  18         35.78         54.38        10.40 o                         
  -1   6  18         11.06          2.21         9.69 o                         
   0   6  18          9.22        153.43        18.61 o                         
   1   6  18         11.16         -1.84         8.87 o                         
   1   0  19          4.43         16.89         6.73 o                         
   2   0  19        201.13        200.25        37.12 o                         
   3   0  19         20.60         31.96        10.23 o                         
   4   0  19         90.13         56.83        36.27 o                         
  -3   1  19          3.38          4.79         8.13 o                         
  -2   1  19         32.24         32.03         9.22 o                         
  -1   1  19         99.23        117.31        14.73 o                         
   0   1  19          3.19          8.93         5.11 o                         
   1   1  19         99.04        117.54        29.56 o                         
   2   1  19         32.05         39.65         9.77 o                         
   3   1  19          3.43          4.18         8.42 o                         
  -3   2  19         45.76         35.75        13.23 o                         
  -2   2  19         36.18         48.91         8.15 o                         
  -1   2  19         64.38         75.01         9.91 o                         
   0   2  19          1.85         -1.90         7.20 o                         
   1   2  19         64.15         58.36        11.70 o                         
   2   2  19         36.34         48.56        20.10 o                         
   3   2  19         45.87         47.02        10.46 o                         
  -3   3  19         49.26         69.66        12.45 o                         
  -2   3  19        123.60        118.31        12.20 o                         
  -1   3  19          8.77         24.12         9.69 o                         
   0   3  19        178.00        186.17        18.71 o                         
   1   3  19          8.85          5.32         7.38 o                         
   2   3  19        123.14        112.78        21.39 o                         
   3   3  19         49.22         36.14        13.57 o                         
  -2   4  19         78.59         76.64        11.16 o                         
  -1   4  19        189.45        181.58        25.67 o                         
   0   4  19          2.67          3.32         8.30 o                         
   1   4  19        189.58        194.02        27.35 o                         
   2   4  19         78.78        104.20        17.68 o                         
  -1   5  19         37.44         27.54        10.88 o                         
   0   5  19         93.55         72.44        14.50 o                         
   1   5  19         37.39         17.62        10.27 o                         
   0   0  20         12.60         41.27        24.18 o                         
   1   0  20         67.30         73.26        28.26 o                         
   2   0  20         30.04         31.87        11.96 o                         
   3   0  20         23.63         22.59        10.35 o                         
  -3   1  20         38.39         49.77        10.88 o                         
  -2   1  20         26.41         21.40        13.93 o                         
  -1   1  20         67.84         61.74         9.86 o                         
   0   1  20          8.24          6.98         8.39 o                         
   1   1  20         67.81         75.02        13.47 o                         
   2   1  20         26.31         20.18        13.92 o                         
   3   1  20         38.37         31.53        12.73 o                         
  -2   2  20         52.76         46.38        10.29 o                         
  -1   2  20         84.28         99.12        13.86 o                         
   0   2  20          7.37         20.19         9.51 o                         
   1   2  20         83.97        104.27        16.20 o                         
   2   2  20         52.85         62.47        11.55 o                         
  -2   3  20         54.52         58.65        10.83 o                         
  -1   3  20         29.01         29.37        12.80 o                         
   0   3  20         35.45         29.06        10.96 o                         
   1   3  20         29.01         24.87        15.01 o                         
   2   3  20         54.64         76.32        13.14 o                         
  -1   4  20         18.62         25.48        10.91 o                         
   0   4  20        904.61        730.96        61.95 o                         
   1   4  20         18.60          9.50        16.63 o                         
   1   0  21          0.01          2.75         8.91 o                         
  -1   1  21         13.56          9.59        11.69 o                         
   0   1  21         34.50         37.12        10.96 o                         
   1   1  21         13.56          5.81         9.10 o                         
  -1   2  21         21.38         45.83        14.51 o                         
   0   2  21         42.35         45.06        11.80 o                         
   1   2  21         21.36         21.60        10.62 o                         
                                                                                
