# Supplementary material for: Absolute structure of the chiral pyrrolidine derivative (2S)-methyl (Z)-5-(2-tert-but­oxy-1-cyano-2-oxo­ethyl­idene)pyrrolidine-2-carboxyl­ate, a com­pound with low resonant scattering
Source: Acta Crystallogr C Struct Chem. 2019 Oct 4;75(Pt 11):1448–53. doi: 10.1107/S2053229619012324 (PMC6829528; doi:10.1107/S2053229619012324)
Supplement: Supplementary file 3 [file c-75-01448-1cusup3.hkl]

data_1cu                                                                        
_shelx_title ' cu_UE2017_0m in P2(1)2(1)2(1)'                                   
_shelx_refln_list_code          4                                               
_shelx_F_calc_maximum      105.99                                               
_exptl_crystal_F_000       568.00                                               
_reflns_d_resolution_high  0.8373                                               
                                                                                
loop_                                                                           
 _space_group_symop_operation_xyz                                               
 'x, y, z'                                                                      
 '-x+1/2, -y, z+1/2'                                                            
 '-x, y+1/2, -z+1/2'                                                            
 'x+1/2, -y+1/2, -z'                                                            
                                                                                
_cell_length_a     7.3731                                                       
_cell_length_b    10.1909                                                       
_cell_length_c    18.4972                                                       
_cell_angle_alpha  90.000                                                       
_cell_angle_beta   90.000                                                       
_cell_angle_gamma  90.000                                                       
                                                                                
_shelx_F_squared_multiplier     1.000                                           
                                                                                
loop_                                                                           
 _refln_index_h                                                                 
 _refln_index_k                                                                 
 _refln_index_l                                                                 
 _refln_F_squared_calc                                                          
 _refln_F_squared_meas                                                          
 _refln_F_squared_sigma                                                         
 _refln_observed_status                                                         
   4   0   0         75.77        110.06         6.50 o                         
   6   0   0         92.28         85.73         5.47 o                         
   8   0   0         12.30         11.14         2.17 o                         
   1   1   0       4763.43       4364.90       427.06 o                         
   2   1   0        770.09        730.94        54.66 o                         
   3   1   0        219.35        220.26        10.45 o                         
   4   1   0         60.77         78.63         3.98 o                         
   5   1   0        246.32        246.61         5.73 o                         
   6   1   0         78.88         78.06         3.40 o                         
   7   1   0         60.60         68.31         3.39 o                         
   8   1   0         59.94         51.59         3.13 o                         
   0   2   0       1880.72       1458.88       122.03 o                         
   1   2   0       8507.92       9300.49       474.84 o                         
   2   2   0        130.67        106.87         6.38 o                         
   3   2   0        265.31        286.20        12.86 o                         
   4   2   0        238.09        251.17         8.39 o                         
   5   2   0         60.24         66.10         2.49 o                         
   6   2   0        232.86        230.12         6.40 o                         
   7   2   0         57.76         51.14         3.31 o                         
   8   2   0         35.98         32.60         3.64 o                         
   1   3   0        636.78        659.67        37.82 o                         
   2   3   0          0.22          0.72         1.55 o                         
   3   3   0        698.07        743.81        22.45 o                         
   4   3   0         99.86        103.50         3.63 o                         
   5   3   0         17.43         16.15         1.63 o                         
   6   3   0        519.69        483.42        14.01 o                         
   7   3   0        129.97        128.87         6.96 o                         
   8   3   0         27.82         29.78         3.20 o                         
   0   4   0       1392.59       1098.58        50.52 o                         
   1   4   0         28.29         25.20         2.78 o                         
   2   4   0         22.12         32.69         2.29 o                         
   3   4   0         25.92         20.32         3.24 o                         
   4   4   0        386.06        386.19        11.24 o                         
   5   4   0         22.20         25.96         2.32 o                         
   6   4   0        612.85        624.33        18.07 o                         
   7   4   0        301.36        336.29        14.23 o                         
   8   4   0         54.10         68.03         9.24 o                         
   1   5   0         20.16         20.98         2.28 o                         
   2   5   0        748.17        814.46        24.69 o                         
   3   5   0        133.68        123.46         4.55 o                         
   4   5   0         28.06         39.77         2.42 o                         
   5   5   0          5.43          5.70         1.75 o                         
   6   5   0        679.86        672.73        20.68 o                         
   7   5   0         89.84         98.27         5.53 o                         
   8   5   0          6.93          0.61         2.84 o                         
   0   6   0          0.00          1.38         3.99 o                         
   1   6   0        415.21        404.20        11.91 o                         
   2   6   0         22.15         17.81         1.84 o                         
   3   6   0          0.07          2.24         1.66 o                         
   4   6   0         33.08         32.90         2.39 o                         
   5   6   0        190.88        181.83         8.13 o                         
   6   6   0          0.25         -2.51         4.60 o                         
   7   6   0          8.36          8.73         4.06 o                         
   1   7   0        103.26        108.50         4.41 o                         
   2   7   0        511.23        500.86        13.31 o                         
   3   7   0        239.99        264.75         8.01 o                         
   4   7   0         23.04         20.96         2.36 o                         
   5   7   0         28.57         30.44         3.11 o                         
   6   7   0          1.45         -0.09         3.13 o                         
   7   7   0        108.42        120.14        13.01 o                         
   0   8   0        451.26        515.81        16.04 o                         
   1   8   0        116.94        106.45         3.93 o                         
   2   8   0         89.89         94.11         7.23 o                         
   3   8   0          1.73          0.65         1.66 o                         
   4   8   0        714.97        650.22        22.66 o                         
   5   8   0         21.83         14.06         4.60 o                         
   1   9   0        605.93        601.66        15.32 o                         
   2   9   0         31.48         32.07         2.90 o                         
   3   9   0          4.12          1.64         2.11 o                         
   4   9   0          2.38          2.51         2.53 o                         
   5   9   0          1.20          3.96         3.45 o                         
   0  10   0       2565.91       2638.13        85.00 o                         
   1  10   0        332.27        345.06        10.64 o                         
   2  10   0         74.14         70.15         4.24 o                         
   3  10   0        139.74        142.83         7.35 o                         
   4  10   0         31.29         32.66         3.50 o                         
   1  11   0         44.84         48.86         5.17 o                         
   2  11   0         17.32         16.52         2.54 o                         
   3  11   0          2.33          1.24         2.02 o                         
   0  12   0         18.66         25.88         6.80 o                         
   1  12   0        132.57        161.19        15.25 o                         
   1   0   1       3513.12       2804.64       319.54 o                         
   2   0   1         84.95        104.89        11.60 o                         
   3   0   1        301.96        354.67        16.66 o                         
   4   0   1         61.53         61.42         3.21 o                         
   5   0   1        278.14        269.74         7.93 o                         
   6   0   1         23.64         17.76         1.61 o                         
   7   0   1        259.61        237.29        13.24 o                         
   8   0   1         13.75          8.19         1.86 o                         
  -8   1   1         26.07         28.64         2.26 o                         
  -7   1   1        230.00        246.78         7.75 o                         
  -6   1   1        306.16        303.94         8.10 o                         
  -5   1   1         60.12         58.68         2.38 o                         
  -4   1   1        426.06        491.23        15.91 o                         
  -3   1   1       1781.41       1831.87        82.35 o                         
  -2   1   1       3001.88       2887.20       125.84 o                         
  -1   1   1       2534.15       2459.41       135.81 o                         
   0   1   1       2465.53       1999.46       233.23 o                         
   2   1   1       2987.34       2856.32       205.66 o                         
   3   1   1       1779.91       1803.41        58.30 o                         
   4   1   1        433.33        494.74        15.81 o                         
   5   1   1         59.22         62.75         2.85 o                         
   6   1   1        306.12        300.29         9.27 o                         
   7   1   1        231.11        247.79         7.76 o                         
   8   1   1         25.68         29.94         2.13 o                         
  -8   2   1        110.14        117.25         6.43 o                         
  -7   2   1         11.14          8.86         1.94 o                         
  -6   2   1        119.91        123.36         3.96 o                         
  -5   2   1        524.21        543.63        12.03 o                         
  -4   2   1        333.70        313.56        11.17 o                         
  -3   2   1        537.99        539.02        22.24 o                         
  -2   2   1       2094.38       1965.14        76.01 o                         
  -1   2   1        523.29        466.87        22.99 o                         
   0   2   1         94.44        103.99        13.81 o                         
   1   2   1        523.07        475.68        28.81 o                         
   2   2   1       2085.96       2064.06        75.56 o                         
   3   2   1        541.23        565.54        22.82 o                         
   4   2   1        335.62        323.13        10.38 o                         
   5   2   1        523.95        530.80        11.38 o                         
   6   2   1        119.62        118.67         4.38 o                         
   7   2   1         10.48          9.87         1.82 o                         
   8   2   1        111.26        114.55         7.22 o                         
  -8   3   1        118.41        115.63         7.01 o                         
  -7   3   1         59.98         68.77         4.66 o                         
  -6   3   1        204.99        219.21         6.95 o                         
  -5   3   1        391.07        390.27        10.48 o                         
  -4   3   1        607.96        648.95        20.07 o                         
  -3   3   1       1243.23       1258.63        34.95 o                         
  -2   3   1         85.52         98.90         4.90 o                         
  -1   3   1       1654.43       1545.90        74.79 o                         
   0   3   1       1661.43       1435.01        60.60 o                         
   1   3   1       1655.49       1544.64        83.33 o                         
   2   3   1         85.49        100.35        10.33 o                         
   3   3   1       1244.90       1310.92        37.51 o                         
   4   3   1        604.32        620.81        16.63 o                         
   5   3   1        392.86        412.34        12.69 o                         
   6   3   1        204.84        214.71         8.15 o                         
   7   3   1         61.15         52.22         4.22 o                         
   8   3   1        119.00        123.09         7.07 o                         
  -8   4   1         73.53         86.64         9.34 o                         
  -7   4   1          0.21          3.93         1.94 o                         
  -6   4   1        918.15        973.25        26.53 o                         
  -5   4   1         19.91         21.34         2.72 o                         
  -4   4   1        409.99        420.67        11.48 o                         
  -3   4   1        552.60        618.45        18.72 o                         
  -2   4   1       1179.85       1262.36        30.29 o                         
  -1   4   1        302.95        270.81        13.60 o                         
   0   4   1       1117.87       1015.20        34.65 o                         
   1   4   1        303.71        255.24        11.01 o                         
   2   4   1       1179.67       1265.39        36.40 o                         
   3   4   1        556.87        583.63        16.77 o                         
   4   4   1        407.87        430.95        13.63 o                         
   5   4   1         19.69         19.29         2.20 o                         
   6   4   1        919.23        959.29        29.39 o                         
   7   4   1          0.23          3.82         1.93 o                         
   8   4   1         73.14         64.44         6.35 o                         
  -7   5   1         38.52         40.07         4.16 o                         
  -6   5   1         61.74         65.76         3.50 o                         
  -5   5   1        211.67        208.75         7.27 o                         
  -4   5   1         60.24         69.44         2.84 o                         
  -3   5   1        248.50        261.28         7.39 o                         
  -2   5   1       1179.34       1280.66        35.22 o                         
  -1   5   1       2911.26       2933.20       100.67 o                         
   0   5   1        183.81        180.51         8.07 o                         
   1   5   1       2917.29       2909.72        89.60 o                         
   2   5   1       1176.84       1217.50        37.14 o                         
   3   5   1        251.75        265.42        10.58 o                         
   4   5   1         59.46         63.97         4.88 o                         
   5   5   1        211.14        218.89         8.67 o                         
   6   5   1         62.57         67.58         4.59 o                         
   7   5   1         38.96         41.22         4.05 o                         
   8   5   1         18.21          9.84         3.75 o                         
  -7   6   1         46.31         46.80         7.51 o                         
  -6   6   1        113.23        105.81        15.70 o                         
  -5   6   1        127.40        125.45         6.80 o                         
  -4   6   1        439.79        438.50        13.73 o                         
  -3   6   1        262.71        255.24         7.37 o                         
  -2   6   1        167.41        173.97         6.38 o                         
  -1   6   1        235.21        235.46        11.27 o                         
   0   6   1         32.50         30.78         3.02 o                         
   1   6   1        234.48        224.64         7.74 o                         
   2   6   1        165.63        169.44         5.65 o                         
   3   6   1        262.77        248.98         7.83 o                         
   4   6   1        443.69        450.73        12.85 o                         
   5   6   1        126.10        128.06         6.42 o                         
   6   6   1        113.14        119.49         7.08 o                         
   7   6   1         45.62         43.65         7.51 o                         
  -6   7   1         11.39         11.83         3.77 o                         
  -5   7   1        162.05        163.15         8.03 o                         
  -4   7   1        136.52        136.26         5.76 o                         
  -3   7   1         54.63         51.51         4.85 o                         
  -2   7   1        192.43        195.09         8.67 o                         
  -1   7   1        153.39        148.68         5.88 o                         
   0   7   1        498.05        464.87        10.36 o                         
   1   7   1        155.52        140.96         4.32 o                         
   2   7   1        192.72        197.46         6.95 o                         
   3   7   1         56.04         52.34         5.96 o                         
   4   7   1        135.57        130.23         6.45 o                         
   5   7   1        161.33        166.98        11.36 o                         
   6   7   1         10.93         14.98         5.63 o                         
   7   7   1         25.32         35.93         6.19 o                         
  -5   8   1        290.08        282.00        16.11 o                         
  -4   8   1        131.93        116.71         6.21 o                         
  -3   8   1        124.72        141.11         8.23 o                         
  -2   8   1        377.79        377.84        16.20 o                         
  -1   8   1        283.17        297.34         8.57 o                         
   0   8   1         63.78         61.44         3.05 o                         
   1   8   1        283.72        293.12         8.43 o                         
   2   8   1        378.97        391.34        11.70 o                         
   3   8   1        126.10        133.42         5.36 o                         
   4   8   1        132.89        111.35         6.39 o                         
   5   8   1        289.69        259.83        17.86 o                         
   6   8   1          0.44          1.12         4.06 o                         
  -5   9   1          2.28          1.62         3.55 o                         
  -4   9   1        197.19        187.34         9.45 o                         
  -3   9   1        133.82        139.24         5.47 o                         
  -2   9   1         58.25         49.86         3.50 o                         
  -1   9   1        108.71        111.22         4.71 o                         
   0   9   1       1018.94       1019.94        23.08 o                         
   1   9   1        109.09        117.45         4.42 o                         
   2   9   1         59.67         55.47         5.79 o                         
   3   9   1        134.86        144.33        11.17 o                         
   4   9   1        194.66        180.83        10.05 o                         
   5   9   1          2.35          2.33         3.35 o                         
  -4  10   1         16.58         13.23         2.69 o                         
  -3  10   1          0.92         -0.40         2.16 o                         
  -2  10   1         76.59         76.81         4.10 o                         
  -1  10   1         54.91         56.41         3.30 o                         
   0  10   1         28.28         26.30         2.27 o                         
   1  10   1         55.17         50.64         3.33 o                         
   2  10   1         77.81         74.17         7.39 o                         
   3  10   1          1.08          1.03         2.11 o                         
   4  10   1         16.70         18.18         3.37 o                         
  -3  11   1         35.49         41.62         4.49 o                         
  -2  11   1          3.69          4.33         2.23 o                         
  -1  11   1        128.08        142.30         7.41 o                         
   0  11   1        286.39        305.77        10.52 o                         
   1  11   1        130.20        139.02         7.26 o                         
   2  11   1          3.55          7.67         2.20 o                         
   3  11   1         35.68         37.79         3.57 o                         
  -1  12   1         30.43         38.67         7.21 o                         
   0  12   1          3.97          4.31         3.55 o                         
   1  12   1         30.98         31.47         6.50 o                         
   0   0   2       1651.55       1449.65       171.18 o                         
   1   0   2       2847.62       2997.88       348.11 o                         
   2   0   2          0.00         -0.69         2.64 o                         
   3   0   2        147.79        189.58         7.25 o                         
   4   0   2        419.14        449.01        16.31 o                         
   5   0   2          2.35          3.08         0.91 o                         
   6   0   2         22.69         26.86         3.76 o                         
   7   0   2        134.78        132.74         4.94 o                         
   8   0   2         16.06         17.24         1.72 o                         
  -8   1   2         68.78         63.29         3.67 o                         
  -7   1   2        355.30        349.97        11.40 o                         
  -6   1   2        199.82        194.19         5.33 o                         
  -5   1   2        401.51        385.77         8.76 o                         
  -4   1   2        292.47        309.32        11.47 o                         
  -3   1   2        673.71        701.54        22.10 o                         
  -2   1   2        365.53        354.47        13.42 o                         
  -1   1   2       3346.02       2919.97       201.65 o                         
   0   1   2         94.87         72.69        14.64 o                         
   1   1   2       3363.58       3165.57       242.06 o                         
   2   1   2        364.63        286.63        16.64 o                         
   3   1   2        678.78        755.89        24.55 o                         
   4   1   2        294.14        297.27        10.30 o                         
   5   1   2        398.33        382.65         9.00 o                         
   6   1   2        203.44        190.92         5.97 o                         
   7   1   2        353.40        345.26        10.15 o                         
   8   1   2         69.64         63.46         3.66 o                         
  -8   2   2         41.69         42.40         3.96 o                         
  -7   2   2         57.30         57.06         3.44 o                         
  -6   2   2        632.66        632.58        15.25 o                         
  -5   2   2        250.71        257.93         6.22 o                         
  -4   2   2        539.97        566.90        18.18 o                         
  -3   2   2       1440.11       1489.00        40.06 o                         
  -2   2   2        919.86        849.64        26.89 o                         
  -1   2   2       2521.73       2521.31       118.78 o                         
   0   2   2          3.65         -0.37         5.48 o                         
   1   2   2       2508.41       2456.19       168.13 o                         
   2   2   2        918.47        913.85        32.47 o                         
   3   2   2       1440.37       1484.38        52.69 o                         
   4   2   2        542.89        549.82        15.63 o                         
   5   2   2        252.07        253.04         6.48 o                         
   6   2   2        637.68        634.19        18.36 o                         
   7   2   2         57.27         55.32         3.80 o                         
   8   2   2         42.65         48.07         4.02 o                         
  -8   3   2         87.01         72.64         6.75 o                         
  -7   3   2        194.22        193.82         7.34 o                         
  -6   3   2        149.28        149.00         5.04 o                         
  -5   3   2        630.57        626.17        15.39 o                         
  -4   3   2        318.04        341.94        10.99 o                         
  -3   3   2        747.21        787.06        24.82 o                         
  -2   3   2        455.84        480.27        15.43 o                         
  -1   3   2       2670.15       2438.98        85.47 o                         
   0   3   2         48.06         36.79         4.54 o                         
   1   3   2       2688.78       2503.27       109.89 o                         
   2   3   2        453.70        505.29        16.41 o                         
   3   3   2        746.84        863.55        33.58 o                         
   4   3   2        319.64        352.17        16.41 o                         
   5   3   2        629.68        604.76        14.45 o                         
   6   3   2        149.44        148.61         6.11 o                         
   7   3   2        193.49        193.38         8.83 o                         
   8   3   2         87.64         78.38         8.18 o                         
  -8   4   2         15.83         13.96         2.89 o                         
  -7   4   2        184.70        194.61         8.41 o                         
  -6   4   2        311.21        293.26         9.63 o                         
  -5   4   2       1059.20       1112.03        28.71 o                         
  -4   4   2         30.63         33.82         3.45 o                         
  -3   4   2        179.37        179.28         6.42 o                         
  -2   4   2        514.07        518.18        13.67 o                         
  -1   4   2       3530.29       3426.97       114.91 o                         
   0   4   2       1122.49       1096.95        37.11 o                         
   1   4   2       3533.52       3431.24       108.44 o                         
   2   4   2        512.48        526.99        16.71 o                         
   3   4   2        182.29        177.71         7.02 o                         
   4   4   2         31.15         32.08         3.54 o                         
   5   4   2       1056.69       1115.00        34.52 o                         
   6   4   2        309.81        307.62        11.84 o                         
   7   4   2        184.23        178.19         8.79 o                         
   8   4   2         16.04         16.72         2.88 o                         
  -7   5   2         68.70         61.58         7.40 o                         
  -6   5   2         78.28         83.06         3.97 o                         
  -5   5   2         26.87         25.21         2.00 o                         
  -4   5   2        392.94        381.12         9.82 o                         
  -3   5   2        202.84        192.27         9.54 o                         
  -2   5   2         41.49         35.26         2.81 o                         
  -1   5   2         66.61         67.47         6.61 o                         
   0   5   2        811.44        754.35        27.90 o                         
   1   5   2         67.28         69.87         4.03 o                         
   2   5   2         41.69         31.76         2.73 o                         
   3   5   2        204.24        181.76         7.18 o                         
   4   5   2        394.32        369.70        11.02 o                         
   5   5   2         28.03         29.74         2.65 o                         
   6   5   2         79.30         75.19         4.87 o                         
   7   5   2         68.73         60.45         4.92 o                         
  -7   6   2         38.25         54.71         8.43 o                         
  -6   6   2        110.31        100.52         6.50 o                         
  -5   6   2        185.98        199.50         8.20 o                         
  -4   6   2         95.89        100.83         3.66 o                         
  -3   6   2        348.85        351.38         9.90 o                         
  -2   6   2       1124.18       1045.77        23.24 o                         
  -1   6   2        122.60        114.32         6.53 o                         
   0   6   2        442.46        497.44        16.61 o                         
   1   6   2        123.68        117.67         6.93 o                         
   2   6   2       1120.10       1081.16        25.35 o                         
   3   6   2        348.74        345.32        10.09 o                         
   4   6   2         96.21         99.56         5.58 o                         
   5   6   2        186.61        189.45         9.04 o                         
   6   6   2        108.46        100.93         7.46 o                         
   7   6   2         39.12         50.76         8.53 o                         
  -6   7   2         19.55         20.28         2.62 o                         
  -5   7   2         85.86         89.62         4.84 o                         
  -4   7   2        499.52        513.71        16.12 o                         
  -3   7   2        171.95        176.57         9.25 o                         
  -2   7   2        344.66        333.72        10.68 o                         
  -1   7   2         47.54         52.31         2.57 o                         
   0   7   2        117.89        118.41         3.81 o                         
   1   7   2         48.35         52.81         2.74 o                         
   2   7   2        347.00        350.09         9.29 o                         
   3   7   2        171.07        180.28         9.66 o                         
   4   7   2        498.47        481.88        17.64 o                         
   5   7   2         84.83         81.08         7.31 o                         
   6   7   2         20.38          8.71         4.06 o                         
   7   7   2        128.95        143.27        14.95 o                         
  -5   8   2        144.78        129.11         6.91 o                         
  -4   8   2         69.57         58.09         5.98 o                         
  -3   8   2        588.99        556.61        15.25 o                         
  -2   8   2         15.90         16.45         2.37 o                         
  -1   8   2         53.47         56.98         2.88 o                         
   0   8   2        366.98        371.25         9.86 o                         
   1   8   2         53.97         60.90         2.95 o                         
   2   8   2         15.74         16.50         2.29 o                         
   3   8   2        585.03        573.20        16.10 o                         
   4   8   2         69.37         73.12         4.37 o                         
   5   8   2        144.47        126.47         7.77 o                         
   6   8   2         25.39         23.65         5.58 o                         
  -5   9   2         76.40         54.84         8.13 o                         
  -4   9   2         42.98         48.91         4.36 o                         
  -3   9   2        389.57        367.52        10.79 o                         
  -2   9   2        227.25        232.04         7.26 o                         
  -1   9   2        540.76        531.55        17.26 o                         
   0   9   2          9.13          7.89         1.46 o                         
   1   9   2        538.28        534.03        15.36 o                         
   2   9   2        231.35        248.85         8.76 o                         
   3   9   2        388.10        378.94        13.37 o                         
   4   9   2         43.95         39.20         4.40 o                         
   5   9   2         76.44         66.02         8.33 o                         
  -4  10   2         69.08         62.83         7.55 o                         
  -3  10   2        111.70        117.53         6.19 o                         
  -2  10   2         78.50         80.33         4.36 o                         
  -1  10   2         11.29          9.52         2.06 o                         
   0  10   2          2.74          2.89         1.63 o                         
   1  10   2         11.29          8.13         1.90 o                         
   2  10   2         78.47         86.63         6.64 o                         
   3  10   2        113.54        114.33         7.86 o                         
   4  10   2         70.36         60.08         5.85 o                         
  -3  11   2         17.98         15.66         3.26 o                         
  -2  11   2         37.39         32.60         2.97 o                         
  -1  11   2         28.88         28.24         3.41 o                         
   0  11   2         72.60         81.86         4.30 o                         
   1  11   2         29.14         32.33         3.44 o                         
   2  11   2         38.17         37.89         4.37 o                         
   3  11   2         17.75         18.82         2.73 o                         
  -1  12   2         52.60         57.58         9.04 o                         
   0  12   2          3.91         -0.68         3.35 o                         
   1  12   2         51.94         69.46         8.73 o                         
   1   0   3        359.21        346.72        25.37 o                         
   2   0   3       1671.85       1721.29        64.47 o                         
   3   0   3       1269.61       1355.70        47.77 o                         
   4   0   3          1.73         -0.43         1.43 o                         
   5   0   3         88.52        103.46         3.66 o                         
   6   0   3          4.46          8.03         1.43 o                         
   7   0   3        597.18        560.07        28.96 o                         
   8   0   3        108.97         99.51         4.57 o                         
  -8   1   3          5.22          3.71         1.50 o                         
  -7   1   3          1.60          2.24         1.48 o                         
  -6   1   3         56.90         52.27         4.03 o                         
  -5   1   3        361.72        366.99         8.70 o                         
  -4   1   3        575.05        636.17        21.21 o                         
  -3   1   3        125.29        126.59         7.14 o                         
  -2   1   3         34.07         35.41         3.02 o                         
  -1   1   3      11232.90      13159.38       754.11 o                         
   0   1   3        510.90        405.14        41.66 o                         
   1   1   3      11215.47      12739.01      1037.84 o                         
   2   1   3         34.41         28.80         3.42 o                         
   3   1   3        125.58        142.66         9.25 o                         
   4   1   3        575.54        616.82        20.91 o                         
   5   1   3        360.17        365.93         8.78 o                         
   6   1   3         58.10         56.47         3.62 o                         
   7   1   3          1.52          2.04         1.39 o                         
   8   1   3          5.22          3.89         1.71 o                         
  -8   2   3         23.86         20.13         3.49 o                         
  -7   2   3        134.61        132.77         5.68 o                         
  -6   2   3        190.21        183.06         5.96 o                         
  -5   2   3         33.87         34.07         1.87 o                         
  -4   2   3         84.64         87.43         3.69 o                         
  -3   2   3        271.78        278.32         8.69 o                         
  -2   2   3       1002.03        982.77        38.67 o                         
  -1   2   3       2540.42       2362.28        95.93 o                         
   0   2   3        223.19        203.12        11.29 o                         
   1   2   3       2522.95       2484.95       162.07 o                         
   2   2   3       1002.86        951.16        32.43 o                         
   3   2   3        270.56        296.65        12.70 o                         
   4   2   3         83.56         84.36         3.56 o                         
   5   2   3         34.32         36.55         1.99 o                         
   6   2   3        190.86        184.40         6.81 o                         
   7   2   3        134.67        134.57         5.87 o                         
   8   2   3         23.82         25.60         3.75 o                         
  -8   3   3        116.75        128.63        10.01 o                         
  -7   3   3        175.76        179.78        10.46 o                         
  -6   3   3        197.51        197.54         6.14 o                         
  -5   3   3        196.37        206.50         6.55 o                         
  -4   3   3        151.55        144.83         8.56 o                         
  -3   3   3        146.95        149.80         8.26 o                         
  -2   3   3        165.87        177.46         6.17 o                         
  -1   3   3       2899.14       2834.82        82.57 o                         
   0   3   3        599.80        512.14        21.44 o                         
   1   3   3       2912.07       2776.50       104.70 o                         
   2   3   3        164.73        184.09        22.72 o                         
   3   3   3        148.70        166.48         9.16 o                         
   4   3   3        148.36        151.57         9.79 o                         
   5   3   3        194.61        194.45         6.17 o                         
   6   3   3        196.64        195.66         7.41 o                         
   7   3   3        176.94        177.11         7.48 o                         
   8   3   3        115.85        104.23         8.23 o                         
  -8   4   3         14.50         15.42         4.46 o                         
  -7   4   3         96.00        102.09         6.84 o                         
  -6   4   3        584.00        615.29        16.53 o                         
  -5   4   3        522.66        522.73        13.37 o                         
  -4   4   3        341.91        348.28         8.43 o                         
  -3   4   3        857.41        887.26        23.10 o                         
  -2   4   3         20.26         24.84         2.94 o                         
  -1   4   3         53.11         51.59         3.55 o                         
   0   4   3       2796.04       2656.07        85.38 o                         
   1   4   3         53.18         63.56         4.35 o                         
   2   4   3         20.82         24.66         2.95 o                         
   3   4   3        854.92        899.52        27.46 o                         
   4   4   3        343.54        342.73        10.12 o                         
   5   4   3        515.47        513.94        18.18 o                         
   6   4   3        580.83        578.00        21.18 o                         
   7   4   3         96.77        101.69         7.62 o                         
   8   4   3         14.22         13.09         4.06 o                         
  -7   5   3         20.71         17.48         2.51 o                         
  -6   5   3        210.15        223.27         8.28 o                         
  -5   5   3       1351.88       1370.15        34.70 o                         
  -4   5   3         38.97         42.43         2.25 o                         
  -3   5   3        227.47        231.42         6.99 o                         
  -2   5   3         11.42         14.08         3.40 o                         
  -1   5   3       1473.22       1402.29        41.42 o                         
   0   5   3         40.81         38.60         4.78 o                         
   1   5   3       1470.77       1443.16        48.96 o                         
   2   5   3         12.27         10.96         1.73 o                         
   3   5   3        226.00        231.60         9.17 o                         
   4   5   3         38.18         38.37         2.44 o                         
   5   5   3       1354.56       1315.34        46.17 o                         
   6   5   3        211.17        224.41        10.94 o                         
   7   5   3         20.84         15.00         3.68 o                         
  -7   6   3         12.67         24.35         5.07 o                         
  -6   6   3        242.44        238.33        10.31 o                         
  -5   6   3       1124.42       1129.44        35.29 o                         
  -4   6   3         68.63         68.36         3.20 o                         
  -3   6   3         43.60         51.18         4.90 o                         
  -2   6   3        102.24        107.52         5.59 o                         
  -1   6   3        389.13        370.76        10.32 o                         
   0   6   3         20.72         18.62         1.99 o                         
   1   6   3        385.91        358.02        11.29 o                         
   2   6   3        101.47         95.99         5.95 o                         
   3   6   3         42.45         45.40         6.21 o                         
   4   6   3         68.27         72.68         4.30 o                         
   5   6   3       1134.15       1113.19        57.30 o                         
   6   6   3        241.57        240.35        13.89 o                         
   7   6   3         12.51          5.68         3.86 o                         
  -6   7   3         76.53         90.05         6.73 o                         
  -5   7   3         16.47         15.82         2.90 o                         
  -4   7   3        167.33        163.09         7.33 o                         
  -3   7   3         29.11         26.37         3.70 o                         
  -2   7   3        149.61        149.58         5.95 o                         
  -1   7   3         26.60         30.32         1.99 o                         
   0   7   3        123.97        115.64         3.81 o                         
   1   7   3         25.09         27.27         2.70 o                         
   2   7   3        148.82        156.66         7.79 o                         
   3   7   3         28.73         29.26         3.39 o                         
   4   7   3        167.60        146.82        19.27 o                         
   5   7   3         15.99         21.33         4.30 o                         
   6   7   3         75.35         89.48        12.49 o                         
   7   7   3        128.51        146.02        15.15 o                         
  -5   8   3         16.13         16.60         2.47 o                         
  -4   8   3         28.96         28.43         2.47 o                         
  -3   8   3         60.79         58.45         4.55 o                         
  -2   8   3        295.39        306.98        14.67 o                         
  -1   8   3        458.46        472.26        14.47 o                         
   0   8   3         16.92         13.57         1.60 o                         
   1   8   3        457.13        465.65        14.29 o                         
   2   8   3        299.90        314.34        17.42 o                         
   3   8   3         59.62         55.17         5.86 o                         
   4   8   3         29.08         31.99         4.49 o                         
   5   8   3         16.53         14.08         3.05 o                         
   6   8   3         58.88         49.35         7.82 o                         
  -5   9   3        120.08        119.21        14.13 o                         
  -4   9   3         26.98         22.55         4.44 o                         
  -3   9   3        162.86        168.81         6.09 o                         
  -2   9   3         53.13         46.86         3.17 o                         
  -1   9   3        268.90        251.40         7.48 o                         
   0   9   3         33.18         33.78         2.04 o                         
   1   9   3        268.53        247.69         7.96 o                         
   2   9   3         53.27         52.76         3.50 o                         
   3   9   3        164.32        177.78         7.87 o                         
   4   9   3         27.05         21.41         3.44 o                         
   5   9   3        121.02        116.48        12.10 o                         
  -4  10   3         39.83         41.20         3.44 o                         
  -3  10   3         23.10         19.21         4.34 o                         
  -2  10   3        285.04        304.05        11.37 o                         
  -1  10   3        123.98        123.72         5.67 o                         
   0  10   3        413.66        416.59        11.85 o                         
   1  10   3        122.61        120.76         4.76 o                         
   2  10   3        284.19        329.28        15.33 o                         
   3  10   3         23.95         20.61         2.89 o                         
   4  10   3         39.39         39.62         3.75 o                         
  -3  11   3        111.69        114.25        10.57 o                         
  -2  11   3         92.53        108.13         6.44 o                         
  -1  11   3        263.74        274.70        12.04 o                         
   0  11   3        100.23        113.61         5.60 o                         
   1  11   3        262.07        266.87        11.59 o                         
   2  11   3         93.65        104.64         6.57 o                         
   3  11   3        112.82        119.68         8.01 o                         
   0  12   3          0.22          0.15         3.29 o                         
   0   0   4       8868.65      10221.71       838.42 o                         
   1   0   4        567.11        655.08        62.06 o                         
   2   0   4        256.06        236.31        12.92 o                         
   3   0   4        260.72        250.52        17.07 o                         
   4   0   4        408.69        441.39        14.29 o                         
   5   0   4        105.19        116.37         3.40 o                         
   6   0   4        626.74        604.17        14.12 o                         
   7   0   4         25.12         22.79         2.37 o                         
   8   0   4         19.24         17.05         3.03 o                         
  -8   1   4          2.82          1.73         1.73 o                         
  -7   1   4         59.79         58.67         3.57 o                         
  -6   1   4         88.68         84.80         6.97 o                         
  -5   1   4        400.81        399.67        13.86 o                         
  -4   1   4        869.06        909.00        23.69 o                         
  -3   1   4       1145.07       1174.00        48.68 o                         
  -2   1   4        794.51        808.72        24.21 o                         
  -1   1   4       1317.03       1343.14        54.00 o                         
   0   1   4       9963.36      10153.27       497.90 o                         
   1   1   4       1320.30       1215.91        80.51 o                         
   2   1   4        793.83        791.56        43.95 o                         
   3   1   4       1145.92       1234.19        48.10 o                         
   4   1   4        873.41        898.22        23.95 o                         
   5   1   4        398.58        390.70        12.08 o                         
   6   1   4         90.89         87.14         5.52 o                         
   7   1   4         59.51         60.74         3.33 o                         
   8   1   4          3.02          2.77         1.91 o                         
  -8   2   4        126.29        126.55        12.34 o                         
  -7   2   4        169.94        174.08         6.21 o                         
  -6   2   4         77.95         80.43         3.33 o                         
  -5   2   4        149.35        151.76         4.56 o                         
  -4   2   4         15.39         17.80         1.59 o                         
  -3   2   4        274.18        301.83        10.94 o                         
  -2   2   4          7.76          3.87         3.02 o                         
  -1   2   4        329.28        305.19        15.63 o                         
   0   2   4       4226.06       4308.62       174.64 o                         
   1   2   4        329.47        294.72        23.96 o                         
   2   2   4          7.03         11.19         1.97 o                         
   3   2   4        275.40        289.10        14.93 o                         
   4   2   4         15.60         18.61         1.57 o                         
   5   2   4        148.83        145.79         4.58 o                         
   6   2   4         78.97         83.72         3.78 o                         
   7   2   4        170.56        163.71         6.38 o                         
   8   2   4        126.62        110.79         6.87 o                         
  -8   3   4         14.11         15.01         3.15 o                         
  -7   3   4         33.38         35.04         2.31 o                         
  -6   3   4        127.30        118.50         4.20 o                         
  -5   3   4        423.51        435.85        11.27 o                         
  -4   3   4        316.84        323.59         8.16 o                         
  -3   3   4       1213.84       1244.20        32.18 o                         
  -2   3   4       1709.97       1677.32        43.90 o                         
  -1   3   4       1516.71       1513.73        45.29 o                         
   0   3   4       1006.74        913.03        33.57 o                         
   1   3   4       1523.00       1550.46        48.11 o                         
   2   3   4       1709.09       1712.47        63.79 o                         
   3   3   4       1210.50       1196.37        48.12 o                         
   4   3   4        315.78        308.70         9.81 o                         
   5   3   4        422.78        423.06        11.72 o                         
   6   3   4        125.66        118.30         5.68 o                         
   7   3   4         33.70         28.16         2.78 o                         
   8   3   4         13.82         17.38         2.99 o                         
  -8   4   4         34.15         43.75         6.40 o                         
  -7   4   4        168.27        178.43         7.48 o                         
  -6   4   4          9.53          8.78         1.39 o                         
  -5   4   4         86.12         90.23         6.82 o                         
  -4   4   4        248.08        233.55         5.90 o                         
  -3   4   4        629.54        647.70        17.24 o                         
  -2   4   4        605.61        634.25        17.79 o                         
  -1   4   4       1063.71       1051.50        26.51 o                         
   0   4   4        597.38        525.25        18.46 o                         
   1   4   4       1067.61       1073.27        34.16 o                         
   2   4   4        609.21        627.88        19.66 o                         
   3   4   4        631.34        620.89        27.75 o                         
   4   4   4        249.92        236.87         8.62 o                         
   5   4   4         85.36         89.42         8.93 o                         
   6   4   4          9.38          8.09         2.46 o                         
   7   4   4        168.39        164.99        13.65 o                         
   8   4   4         33.87         25.28         5.48 o                         
  -7   5   4          7.21          9.71         2.17 o                         
  -6   5   4        583.28        595.05        17.36 o                         
  -5   5   4        156.33        169.31         6.46 o                         
  -4   5   4        100.02        105.62         3.64 o                         
  -3   5   4        427.87        423.33        11.99 o                         
  -2   5   4        831.05        768.66        20.51 o                         
  -1   5   4        252.85        247.38        10.39 o                         
   0   5   4         52.75         36.74         3.13 o                         
   1   5   4        250.80        228.38        12.20 o                         
   2   5   4        832.71        774.79        23.85 o                         
   3   5   4        425.94        399.19        15.91 o                         
   4   5   4         99.93        102.05         6.42 o                         
   5   5   4        157.28        146.94         6.24 o                         
   6   5   4        583.42        561.09        26.14 o                         
   7   5   4          7.45          6.68         2.70 o                         
  -7   6   4         30.28         32.78         6.39 o                         
  -6   6   4         66.41         69.81         4.10 o                         
  -5   6   4        237.02        222.94         8.12 o                         
  -4   6   4        113.59        119.97         4.41 o                         
  -3   6   4        408.68        414.35        10.72 o                         
  -2   6   4        193.57        218.81         6.91 o                         
  -1   6   4        654.41        621.99        18.95 o                         
   0   6   4        563.96        542.29        16.38 o                         
   1   6   4        650.61        624.50        18.35 o                         
   2   6   4        194.43        226.31        11.22 o                         
   3   6   4        409.52        394.95        11.30 o                         
   4   6   4        112.50        107.21         7.14 o                         
   5   6   4        238.15        216.43         9.55 o                         
   6   6   4         66.21         77.38        12.08 o                         
   7   6   4         29.87         39.48         6.90 o                         
  -6   7   4         51.41         46.43         3.99 o                         
  -5   7   4         55.02         67.01         5.07 o                         
  -4   7   4        199.81        182.08         5.89 o                         
  -3   7   4        414.28        404.26        11.50 o                         
  -2   7   4        185.08        187.29         8.10 o                         
  -1   7   4        419.96        413.05        10.37 o                         
   0   7   4        239.59        219.13         5.78 o                         
   1   7   4        420.09        418.06        13.76 o                         
   2   7   4        182.36        183.45         8.97 o                         
   3   7   4        416.21        400.82        13.07 o                         
   4   7   4        198.92        174.24         9.21 o                         
   5   7   4         55.99         63.55         6.73 o                         
   6   7   4         52.76         63.56         9.65 o                         
   7   7   4         33.12         36.95         6.19 o                         
  -5   8   4        104.84        109.03         6.01 o                         
  -4   8   4        112.92        107.43         4.68 o                         
  -3   8   4        369.05        373.77        10.86 o                         
  -2   8   4        120.40        112.73         8.32 o                         
  -1   8   4         39.17         40.52         3.25 o                         
   0   8   4        123.92        116.99         4.74 o                         
   1   8   4         39.25         35.10         2.78 o                         
   2   8   4        120.66        115.08         4.46 o                         
   3   8   4        367.46        357.68        17.80 o                         
   4   8   4        113.10        108.65         5.66 o                         
   5   8   4        103.26        103.28         8.54 o                         
  -5   9   4         60.54         52.80         7.11 o                         
  -4   9   4         89.07         74.68         6.00 o                         
  -3   9   4         16.52         17.18         2.14 o                         
  -2   9   4        100.10         96.97         5.96 o                         
  -1   9   4        311.26        334.26        11.16 o                         
   0   9   4          5.43          4.28         1.48 o                         
   1   9   4        311.36        341.26        11.08 o                         
   2   9   4        100.18         96.76         8.22 o                         
   3   9   4         16.50         16.54         4.75 o                         
   4   9   4         90.49         81.51         6.00 o                         
   5   9   4         60.39         40.21         7.01 o                         
  -4  10   4         29.58         27.30         3.08 o                         
  -3  10   4         33.92         31.64         3.33 o                         
  -2  10   4        133.07        136.93         6.68 o                         
  -1  10   4        211.15        228.46         8.41 o                         
   0  10   4        178.07        188.41         6.26 o                         
   1  10   4        211.79        216.30         8.33 o                         
   2  10   4        131.91        132.29        10.33 o                         
   3  10   4         34.32         37.47         3.54 o                         
   4  10   4         30.36         29.86         3.33 o                         
  -3  11   4          0.71         -0.51         2.64 o                         
  -2  11   4         50.68         53.28         4.76 o                         
  -1  11   4        141.52        153.77         7.81 o                         
   0  11   4        111.32        127.75         6.91 o                         
   1  11   4        142.36        157.05         7.94 o                         
   2  11   4         50.37         57.90         4.58 o                         
   3  11   4          0.65         -2.94         3.14 o                         
   1   0   5        982.30        975.70        40.78 o                         
   2   0   5       2554.61       2712.92        96.41 o                         
   3   0   5        173.11        177.57         8.59 o                         
   4   0   5        148.54        148.94         8.93 o                         
   5   0   5         22.48         26.09         1.78 o                         
   6   0   5         19.06         20.65         1.87 o                         
   7   0   5        336.54        340.45        18.69 o                         
   8   0   5          4.09          2.65         2.29 o                         
  -8   1   5          4.84          7.10         2.04 o                         
  -7   1   5         16.18         18.47         2.08 o                         
  -6   1   5         12.63         11.84         1.37 o                         
  -5   1   5         23.85         26.77         2.12 o                         
  -4   1   5        233.24        219.68         5.90 o                         
  -3   1   5         45.19         73.45         8.24 o                         
  -2   1   5        832.57        804.75        27.22 o                         
  -1   1   5        470.20        420.35        17.87 o                         
   0   1   5       9885.13      10793.39       458.42 o                         
   1   1   5        470.01        393.07        26.49 o                         
   2   1   5        840.29        761.62        30.14 o                         
   3   1   5         45.95         45.03         4.12 o                         
   4   1   5        237.46        233.90         6.67 o                         
   5   1   5         24.38         26.12         1.79 o                         
   6   1   5         12.26         10.17         1.46 o                         
   7   1   5         16.56         20.77         1.98 o                         
   8   1   5          4.67          4.63         2.32 o                         
  -8   2   5         22.73         18.08         3.42 o                         
  -7   2   5        209.67        215.66         7.61 o                         
  -6   2   5        435.26        423.56        11.19 o                         
  -5   2   5          1.40          1.59         1.24 o                         
  -4   2   5         77.91         79.80         2.81 o                         
  -3   2   5        135.38        137.39         5.36 o                         
  -2   2   5       1809.25       1839.42        48.76 o                         
  -1   2   5        718.56        683.50        24.64 o                         
   0   2   5       3942.37       4014.23       140.63 o                         
   1   2   5        717.81        669.99        25.68 o                         
   2   2   5       1800.99       1849.04        60.82 o                         
   3   2   5        133.21        129.96         7.92 o                         
   4   2   5         77.73         81.12         3.32 o                         
   5   2   5          1.50          1.42         1.06 o                         
   6   2   5        437.92        420.35        11.59 o                         
   7   2   5        210.35        208.57        10.91 o                         
   8   2   5         22.83         21.01         2.62 o                         
  -8   3   5          9.93         13.03         2.83 o                         
  -7   3   5         29.29         31.92         2.35 o                         
  -6   3   5        296.01        308.61        14.68 o                         
  -5   3   5          0.33          1.34         1.17 o                         
  -4   3   5        363.60        358.69         8.50 o                         
  -3   3   5         73.25         75.26         3.65 o                         
  -2   3   5       1377.19       1473.11        39.60 o                         
  -1   3   5        269.36        246.39        11.45 o                         
   0   3   5         61.82         73.73         4.50 o                         
   1   3   5        268.78        249.11         9.01 o                         
   2   3   5       1383.20       1440.31        63.09 o                         
   3   3   5         74.91         85.43        12.34 o                         
   4   3   5        363.14        350.06         9.42 o                         
   5   3   5          0.32          2.89         1.38 o                         
   6   3   5        298.50        303.41        13.08 o                         
   7   3   5         29.34         37.56         3.91 o                         
   8   3   5         10.24         10.45         2.58 o                         
  -8   4   5         12.45          5.99         3.35 o                         
  -7   4   5          9.41          8.99         1.58 o                         
  -6   4   5        785.09        782.34        21.12 o                         
  -5   4   5        328.98        313.37         8.75 o                         
  -4   4   5        261.04        268.04         6.39 o                         
  -3   4   5        342.03        363.55        10.07 o                         
  -2   4   5        593.73        636.18        17.78 o                         
  -1   4   5        512.08        510.17        15.68 o                         
   0   4   5       2491.90       2444.14        71.81 o                         
   1   4   5        510.18        520.74        21.86 o                         
   2   4   5        597.66        626.45        21.69 o                         
   3   4   5        341.81        367.47        13.15 o                         
   4   4   5        260.48        252.84         8.94 o                         
   5   4   5        328.12        307.20        11.09 o                         
   6   4   5        786.22        799.91        43.68 o                         
   7   4   5          9.36          8.05         2.81 o                         
  -7   5   5        268.92        252.62        10.48 o                         
  -6   5   5        324.39        305.65        17.40 o                         
  -5   5   5         80.99         86.87         7.71 o                         
  -4   5   5         67.10         64.86         2.73 o                         
  -3   5   5         99.10        105.81         3.83 o                         
  -2   5   5        253.16        248.97         8.11 o                         
  -1   5   5        226.74        213.23         9.08 o                         
   0   5   5        158.38        161.21         8.37 o                         
   1   5   5        224.67        216.50         8.78 o                         
   2   5   5        251.06        238.15         7.81 o                         
   3   5   5         97.73        112.29        17.03 o                         
   4   5   5         66.15         63.69         5.04 o                         
   5   5   5         81.88        101.16         9.07 o                         
   6   5   5        325.00        300.95        19.56 o                         
   7   5   5        269.75        279.05        31.32 o                         
  -7   6   5         57.24         73.23         6.11 o                         
  -6   6   5        343.10        362.22        13.40 o                         
  -5   6   5         59.21         48.26         8.06 o                         
  -4   6   5        420.44        397.25        11.20 o                         
  -3   6   5        338.02        334.52         8.73 o                         
  -2   6   5        817.49        832.83        19.88 o                         
  -1   6   5         92.46        105.53         3.75 o                         
   0   6   5        482.89        463.94        13.99 o                         
   1   6   5         94.09        103.40         4.62 o                         
   2   6   5        808.34        851.33        20.46 o                         
   3   6   5        341.13        328.81        10.36 o                         
   4   6   5        422.64        369.71        16.49 o                         
   5   6   5         60.00         54.85        10.84 o                         
   6   6   5        342.92        401.98        36.91 o                         
   7   6   5         55.86         61.53         9.44 o                         
  -6   7   5         84.47         76.77         5.41 o                         
  -5   7   5        194.20        182.71         7.61 o                         
  -4   7   5        697.25        669.55        16.81 o                         
  -3   7   5        323.16        328.55         8.85 o                         
  -2   7   5        124.24        122.24         5.14 o                         
  -1   7   5        313.53        289.26         7.69 o                         
   0   7   5        795.52        792.96        19.53 o                         
   1   7   5        314.46        283.96        11.39 o                         
   2   7   5        125.09        127.41         8.20 o                         
   3   7   5        321.74        298.07         9.84 o                         
   4   7   5        697.67        625.95        26.93 o                         
   5   7   5        193.01        156.98        12.93 o                         
   6   7   5         83.37         85.32        11.88 o                         
  -5   8   5          9.48          7.22         2.11 o                         
  -4   8   5         34.59         30.30         2.64 o                         
  -3   8   5        443.99        435.18        11.53 o                         
  -2   8   5        257.20        283.09         8.83 o                         
  -1   8   5        703.17        730.86        24.80 o                         
   0   8   5        385.07        364.04        13.52 o                         
   1   8   5        703.11        711.29        18.38 o                         
   2   8   5        257.54        282.25         9.16 o                         
   3   8   5        446.23        434.25        15.82 o                         
   4   8   5         35.18         31.58         6.66 o                         
   5   8   5          9.04         10.34         2.89 o                         
   6   8   5          2.93          2.33         3.35 o                         
  -5   9   5          7.71          1.32         3.35 o                         
  -4   9   5         58.48         51.06         4.56 o                         
  -3   9   5         35.00         32.01         3.95 o                         
  -2   9   5         55.62         59.92         3.96 o                         
  -1   9   5         83.21         84.94         4.29 o                         
   0   9   5        516.59        539.68        13.33 o                         
   1   9   5         83.69         83.35         3.83 o                         
   2   9   5         55.55         63.17         5.04 o                         
   3   9   5         34.85         34.34         3.61 o                         
   4   9   5         58.65         60.16         4.51 o                         
   5   9   5          7.69          7.32         3.11 o                         
  -4  10   5        199.09        188.52        15.47 o                         
  -3  10   5        139.15        145.80         8.13 o                         
  -2  10   5         31.54         30.83         2.91 o                         
  -1  10   5         37.48         35.68         2.95 o                         
   0  10   5        446.24        459.10        14.85 o                         
   1  10   5         36.85         35.64         3.19 o                         
   2  10   5         31.01         36.34         4.91 o                         
   3  10   5        139.99        139.00         8.25 o                         
   4  10   5        199.66        207.24        12.09 o                         
  -3  11   5          1.30         -0.30         2.43 o                         
  -2  11   5          8.39          9.93         2.53 o                         
  -1  11   5         25.03         22.81         3.06 o                         
   0  11   5         29.47         26.36         3.20 o                         
   1  11   5         24.09         26.54         4.07 o                         
   2  11   5          8.41         10.21         2.23 o                         
   3  11   5          1.37          2.94         3.25 o                         
   0   0   6       4033.16       4142.11       254.00 o                         
   1   0   6         46.59         60.68         4.59 o                         
   2   0   6        187.47        216.48        14.19 o                         
   3   0   6         88.96         78.39         5.62 o                         
   4   0   6        209.28        220.53        11.08 o                         
   5   0   6          0.93          3.09         1.92 o                         
   6   0   6        891.21        868.08        21.77 o                         
   7   0   6         17.93         25.95         5.05 o                         
   8   0   6         66.17         59.72         5.45 o                         
  -8   1   6         85.46         79.87         5.25 o                         
  -7   1   6        204.83        208.32         7.64 o                         
  -6   1   6        344.69        343.18         8.92 o                         
  -5   1   6        731.11        730.18        16.87 o                         
  -4   1   6        330.81        348.83         9.14 o                         
  -3   1   6        642.12        645.93        25.22 o                         
  -2   1   6        241.32        240.98         8.47 o                         
  -1   1   6       1243.83       1266.55        37.67 o                         
   0   1   6       5436.28       6104.30       277.57 o                         
   1   1   6       1241.69       1214.05        41.88 o                         
   2   1   6        241.44        238.12        17.81 o                         
   3   1   6        641.67        624.42        42.14 o                         
   4   1   6        332.25        320.71        12.49 o                         
   5   1   6        731.58        732.49        18.68 o                         
   6   1   6        347.18        344.66         9.20 o                         
   7   1   6        206.64        201.47         8.27 o                         
   8   1   6         84.91         78.24         7.42 o                         
  -8   2   6         46.13         46.87         5.97 o                         
  -7   2   6        244.47        231.69        10.25 o                         
  -6   2   6        215.68        214.05         6.35 o                         
  -5   2   6        232.00        230.75         6.64 o                         
  -4   2   6         52.83         58.38         4.44 o                         
  -3   2   6        112.19        107.47         4.45 o                         
  -2   2   6        113.10        130.33         5.83 o                         
  -1   2   6       1917.70       1923.05        57.75 o                         
   0   2   6       7356.52       7590.05       290.97 o                         
   1   2   6       1919.95       1839.51        64.84 o                         
   2   2   6        112.52        122.55        22.07 o                         
   3   2   6        111.91        106.50         6.44 o                         
   4   2   6         53.17         55.28         3.05 o                         
   5   2   6        233.98        226.03         7.30 o                         
   6   2   6        214.34        207.42         7.62 o                         
   7   2   6        244.25        224.08        11.89 o                         
   8   2   6         46.80         45.06         4.37 o                         
  -8   3   6         29.40         28.32         5.79 o                         
  -7   3   6         33.66         37.44         3.45 o                         
  -6   3   6        876.01        919.63        23.79 o                         
  -5   3   6          3.87          8.45         1.83 o                         
  -4   3   6        215.29        212.84         6.48 o                         
  -3   3   6        267.90        268.66         8.61 o                         
  -2   3   6          1.27          0.35         1.77 o                         
  -1   3   6        873.53        836.31        24.79 o                         
   0   3   6        402.38        349.33        15.39 o                         
   1   3   6        872.60        824.95        31.02 o                         
   2   3   6          0.98          6.60         3.91 o                         
   3   3   6        268.96        283.18        20.52 o                         
   4   3   6        213.06        212.13         7.40 o                         
   5   3   6          3.72          8.45         2.66 o                         
   6   3   6        872.20        903.54        37.17 o                         
   7   3   6         33.52         39.73         4.61 o                         
  -7   4   6        144.60        138.10         5.36 o                         
  -6   4   6        142.67        151.37         5.89 o                         
  -5   4   6        401.91        403.39        11.65 o                         
  -4   4   6         94.32        100.70         3.57 o                         
  -3   4   6        215.29        205.31         6.68 o                         
  -2   4   6         96.74         88.64         5.43 o                         
  -1   4   6       1272.24       1349.67        37.43 o                         
   0   4   6        375.00        357.21        17.49 o                         
   1   4   6       1270.52       1306.35        55.77 o                         
   2   4   6         96.90         98.62         8.24 o                         
   3   4   6        214.44        206.61        11.06 o                         
   4   4   6         92.33         92.11         5.96 o                         
   5   4   6        403.58        412.69        15.06 o                         
   6   4   6        142.66        147.48         7.94 o                         
   7   4   6        141.82        132.34         9.51 o                         
  -7   5   6         81.37         82.48         5.03 o                         
  -6   5   6        154.50        152.62         6.49 o                         
  -5   5   6        171.31        178.40         5.98 o                         
  -4   5   6         94.69         91.04         3.16 o                         
  -3   5   6         14.48         12.13         1.51 o                         
  -2   5   6        321.42        307.02         8.30 o                         
  -1   5   6        595.79        615.82        19.57 o                         
   0   5   6          4.72          1.95         1.83 o                         
   1   5   6        594.17        594.26        15.94 o                         
   2   5   6        321.90        279.78         9.56 o                         
   3   5   6         14.28         15.42         3.05 o                         
   4   5   6         94.42         89.26         6.19 o                         
   5   5   6        171.55        174.81         9.41 o                         
   6   5   6        151.01        145.37        12.94 o                         
   7   5   6         82.17         92.54        10.97 o                         
  -6   6   6        147.70        156.27        11.59 o                         
  -5   6   6          2.83          3.30         1.78 o                         
  -4   6   6        170.14        171.29         5.48 o                         
  -3   6   6         54.36         51.25         2.99 o                         
  -2   6   6        601.71        561.29        13.65 o                         
  -1   6   6         26.44         26.51         2.09 o                         
   0   6   6         17.02         17.58         1.51 o                         
   1   6   6         26.74         24.83         2.43 o                         
   2   6   6        600.00        570.64        15.36 o                         
   3   6   6         53.10         57.22         7.49 o                         
   4   6   6        171.74        156.53         7.95 o                         
   5   6   6          3.00          7.22         2.52 o                         
   6   6   6        147.78        167.55        18.30 o                         
   7   6   6         25.53         41.31         7.00 o                         
  -6   7   6        224.27        202.92         7.76 o                         
  -5   7   6         83.30         86.09         4.63 o                         
  -4   7   6         48.95         49.32         4.74 o                         
  -3   7   6         84.50         82.45         3.57 o                         
  -2   7   6        101.66         95.41         4.17 o                         
  -1   7   6        501.87        474.53        12.37 o                         
   0   7   6       1935.28       1906.63        42.49 o                         
   1   7   6        505.45        471.79        11.91 o                         
   2   7   6        101.20        109.74         8.49 o                         
   3   7   6         84.24         93.04         8.90 o                         
   4   7   6         48.66         43.38         3.90 o                         
   5   7   6         82.12         72.26         8.20 o                         
   6   7   6        225.74        222.75        21.79 o                         
  -5   8   6         12.07         18.66         2.65 o                         
  -4   8   6        160.37        142.87         5.48 o                         
  -3   8   6         48.90         43.04         2.50 o                         
  -2   8   6         51.36         48.00         2.90 o                         
  -1   8   6        486.01        485.62        13.00 o                         
   0   8   6        894.38        843.20        25.95 o                         
   1   8   6        489.07        488.76        12.89 o                         
   2   8   6         51.41         50.25         4.32 o                         
   3   8   6         48.88         44.39         3.90 o                         
   4   8   6        160.93        141.38         8.77 o                         
   5   8   6         11.65         13.54         3.18 o                         
   6   8   6         28.97         38.37         6.70 o                         
  -5   9   6         83.07         75.48         8.74 o                         
  -4   9   6         27.20         34.58         3.37 o                         
  -3   9   6        123.20        132.31         6.82 o                         
  -2   9   6         96.50         92.61         5.38 o                         
  -1   9   6         71.28         68.18         4.11 o                         
   0   9   6         20.64         22.21         2.42 o                         
   1   9   6         72.42         76.44         3.89 o                         
   2   9   6         95.32         89.11         4.73 o                         
   3   9   6        124.51        134.74         7.05 o                         
   4   9   6         27.31         30.10         3.35 o                         
   5   9   6         82.90         69.90         9.96 o                         
  -3  10   6          0.68         -0.01         1.99 o                         
  -2  10   6         93.43         98.31         5.23 o                         
  -1  10   6          5.52          5.29         2.15 o                         
   0  10   6         94.15        106.38         5.25 o                         
   1  10   6          5.61          6.01         2.24 o                         
   2  10   6         93.34        101.45         5.85 o                         
   3  10   6          0.68          0.88         2.12 o                         
   4  10   6        203.71        186.82        15.78 o                         
  -2  11   6        107.34        120.15         9.48 o                         
  -1  11   6         80.08         88.71         5.84 o                         
   0  11   6        113.77        120.00         7.10 o                         
   1  11   6         80.73         81.42         5.02 o                         
   2  11   6        108.35        114.88         6.52 o                         
   1   0   7          2.90         11.29         2.36 o                         
   2   0   7         23.46         37.42         3.43 o                         
   3   0   7       1233.56       1294.82        43.29 o                         
   4   0   7        495.69        489.59        13.50 o                         
   5   0   7         26.87         32.95         2.16 o                         
   6   0   7         58.18         55.75         2.99 o                         
   7   0   7        142.81        144.51         6.47 o                         
   8   0   7         34.46         41.77         9.19 o                         
  -8   1   7        244.87        238.56        14.50 o                         
  -7   1   7        175.85        177.21         6.33 o                         
  -6   1   7         27.67         31.62         2.67 o                         
  -5   1   7          7.66          9.44         1.60 o                         
  -4   1   7        378.48        412.54        10.74 o                         
  -3   1   7        197.91        198.98         7.23 o                         
  -2   1   7        769.38        765.65        22.71 o                         
  -1   1   7        848.25        887.63        27.54 o                         
   0   1   7         20.57         22.07         4.17 o                         
   1   1   7        841.86        806.56        27.93 o                         
   2   1   7        764.73        737.00        29.62 o                         
   3   1   7        201.87        208.44         9.40 o                         
   4   1   7        375.16        402.11        11.90 o                         
   5   1   7          7.87          9.63         2.75 o                         
   6   1   7         28.16         28.70         2.27 o                         
   7   1   7        175.75        166.44         8.56 o                         
   8   1   7        245.29        239.17        17.01 o                         
  -8   2   7         11.13         17.66         4.16 o                         
  -7   2   7         52.63         51.99         3.27 o                         
  -6   2   7         66.21         78.75         5.74 o                         
  -5   2   7        260.07        267.81         7.60 o                         
  -4   2   7        682.02        672.34        15.77 o                         
  -3   2   7       2219.04       2390.12        63.37 o                         
  -2   2   7        303.05        334.94        11.52 o                         
  -1   2   7       1326.52       1424.21        51.44 o                         
   0   2   7        543.58        568.50        25.85 o                         
   1   2   7       1318.55       1412.27        49.24 o                         
   2   2   7        305.88        287.99        14.36 o                         
   3   2   7       2226.96       2329.07       115.30 o                         
   4   2   7        683.09        662.11        22.57 o                         
   5   2   7        258.99        268.58         8.89 o                         
   6   2   7         67.29         76.87         9.14 o                         
   7   2   7         52.46         55.66         4.60 o                         
  -7   3   7         58.33         55.78         2.94 o                         
  -6   3   7        292.06        316.71        17.08 o                         
  -5   3   7         71.75         72.74         4.06 o                         
  -4   3   7        233.58        218.93         7.54 o                         
  -3   3   7        143.80        148.89         4.94 o                         
  -2   3   7        863.12        899.19        25.40 o                         
  -1   3   7        809.51        867.35        29.66 o                         
   0   3   7       1280.60       1287.65        49.51 o                         
   1   3   7        809.17        860.91        30.87 o                         
   2   3   7        866.33        845.69        39.42 o                         
   3   3   7        142.28        166.36        22.90 o                         
   4   3   7        233.07        222.44         9.60 o                         
   5   3   7         71.41         65.20         4.78 o                         
   6   3   7        289.97        321.71        23.11 o                         
   7   3   7         58.74         55.39         4.64 o                         
  -7   4   7          6.99          9.30         1.50 o                         
  -6   4   7          3.96          4.28         1.33 o                         
  -5   4   7        727.27        739.09        19.48 o                         
  -4   4   7         91.97         89.00         3.56 o                         
  -3   4   7         70.43         72.95         3.10 o                         
  -2   4   7        258.17        255.70         8.48 o                         
  -1   4   7        183.54        185.20         8.01 o                         
   0   4   7        122.93        147.16         9.88 o                         
   1   4   7        184.33        190.62        12.12 o                         
   2   4   7        260.31        259.78        10.22 o                         
   3   4   7         72.13         77.04         8.41 o                         
   4   4   7         91.31         85.38         9.29 o                         
   5   4   7        722.00        704.83        28.28 o                         
   6   4   7          3.78          4.85         2.21 o                         
   7   4   7          6.66         10.18         2.75 o                         
  -7   5   7          2.56          5.49         1.86 o                         
  -6   5   7        606.26        602.24        17.87 o                         
  -5   5   7        154.23        156.79         5.57 o                         
  -4   5   7          2.65          1.46         1.38 o                         
  -3   5   7         79.51         88.94         3.47 o                         
  -2   5   7        311.30        315.39         9.37 o                         
  -1   5   7        111.93        103.07         4.01 o                         
   0   5   7        339.35        315.82        10.24 o                         
   1   5   7        112.48        105.16         5.09 o                         
   2   5   7        312.26        313.77         8.69 o                         
   3   5   7         78.51         86.32         7.80 o                         
   4   5   7          2.56          1.47         2.43 o                         
   5   5   7        154.93        127.01         8.92 o                         
   6   5   7        607.49        581.28        39.75 o                         
   7   5   7          2.69          3.35         3.65 o                         
  -6   6   7        110.84        124.20         5.65 o                         
  -5   6   7       1055.10       1031.60        30.90 o                         
  -4   6   7         50.82         50.89         4.29 o                         
  -3   6   7         11.53         10.58         1.95 o                         
  -2   6   7         97.64         95.25         3.96 o                         
  -1   6   7        152.39        146.78         6.48 o                         
   0   6   7        767.40        724.23        16.70 o                         
   1   6   7        151.01        147.08         4.99 o                         
   2   6   7         97.72        100.97         9.11 o                         
   3   6   7         11.64         13.56         2.10 o                         
   4   6   7         50.94         46.80         6.69 o                         
   5   6   7       1058.23        929.34        53.91 o                         
   6   6   7        111.75        121.94        15.34 o                         
   7   6   7         35.56         44.16         7.00 o                         
  -6   7   7         30.22         30.76         2.50 o                         
  -5   7   7        102.11        105.31         5.23 o                         
  -4   7   7         42.00         40.26         2.65 o                         
  -3   7   7         16.30         17.20         1.79 o                         
  -2   7   7        182.92        178.23         8.75 o                         
  -1   7   7          5.62          4.79         1.70 o                         
   0   7   7          4.36          5.79         2.34 o                         
   1   7   7          6.19          4.69         1.52 o                         
   2   7   7        183.22        180.32         8.85 o                         
   3   7   7         16.09         20.68         2.46 o                         
   4   7   7         40.96         37.44         3.65 o                         
   5   7   7        100.94         94.55         9.36 o                         
   6   7   7         30.46         20.60         5.99 o                         
  -5   8   7         77.34         82.33         4.21 o                         
  -4   8   7          5.63          2.48         1.46 o                         
  -3   8   7         35.76         26.41         2.02 o                         
  -2   8   7        139.84        145.43         6.11 o                         
  -1   8   7         87.62         90.33         4.96 o                         
   0   8   7         79.85         70.63         3.95 o                         
   1   8   7         87.96         93.63         5.47 o                         
   2   8   7        142.05        154.03         6.34 o                         
   3   8   7         35.56         34.31         3.30 o                         
   4   8   7          5.91          2.17         2.54 o                         
   5   8   7         76.64         69.81         6.85 o                         
  -4   9   7         63.05         65.67         5.06 o                         
  -3   9   7         66.67         57.47         3.81 o                         
  -2   9   7        184.37        189.38        12.01 o                         
  -1   9   7         56.49         52.29         3.55 o                         
   0   9   7          0.78          1.08         1.68 o                         
   1   9   7         57.70         61.10         3.54 o                         
   2   9   7        187.04        194.82         7.78 o                         
   3   9   7         67.60         61.93         5.29 o                         
   4   9   7         63.28         69.76         4.82 o                         
   5   9   7        109.95        126.65        14.03 o                         
  -3  10   7         25.62         20.65         2.50 o                         
  -2  10   7          2.98          4.99         1.85 o                         
  -1  10   7        138.19        153.17         6.89 o                         
   0  10   7         39.15         43.10         3.16 o                         
   1  10   7        136.90        138.72         5.68 o                         
   2  10   7          3.37          3.56         2.14 o                         
   3  10   7         26.88         25.95         4.35 o                         
   4  10   7         43.39         43.45         6.09 o                         
  -2  11   7         14.06         18.32         5.78 o                         
  -1  11   7         71.41         83.03         5.03 o                         
   0  11   7         15.13         19.69         2.83 o                         
   1  11   7         70.40         76.33         8.82 o                         
   2  11   7         13.43         15.83         4.67 o                         
   0   0   8        152.94        155.45        11.92 o                         
   1   0   8        746.01        850.67        29.28 o                         
   2   0   8        168.26        193.43         7.56 o                         
   3   0   8        391.56        333.37        12.79 o                         
   4   0   8        570.29        563.82        19.20 o                         
   5   0   8        560.78        522.32        16.02 o                         
   6   0   8        161.19        154.78        12.90 o                         
   7   0   8        235.54        213.39         9.14 o                         
   8   0   8         34.41         41.01         4.08 o                         
  -8   1   8         25.22         27.81         4.67 o                         
  -7   1   8        120.69        125.17         5.10 o                         
  -6   1   8        818.46        822.56        24.76 o                         
  -5   1   8        190.76        196.51         7.65 o                         
  -4   1   8         50.28         54.51         3.36 o                         
  -3   1   8        749.21        774.35        23.32 o                         
  -2   1   8       1277.31       1310.53        38.64 o                         
  -1   1   8       1602.28       1679.35        52.90 o                         
   0   1   8         99.94         89.26         7.70 o                         
   1   1   8       1597.65       1638.69        52.68 o                         
   2   1   8       1269.20       1342.09        50.72 o                         
   3   1   8        756.15        776.31        29.97 o                         
   4   1   8         49.73         50.86         3.24 o                         
   5   1   8        192.25        197.13         7.66 o                         
   6   1   8        821.37        821.07        27.37 o                         
   7   1   8        119.54        115.83         7.43 o                         
   8   1   8         24.64         22.13         4.47 o                         
  -7   2   8         78.35         76.71         4.97 o                         
  -6   2   8         53.98         60.19         3.06 o                         
  -5   2   8        805.16        762.16        20.21 o                         
  -4   2   8        152.38        158.04         4.86 o                         
  -3   2   8        389.06        371.50        11.40 o                         
  -2   2   8         41.43         42.25         4.22 o                         
  -1   2   8       1739.26       1795.40        58.05 o                         
   0   2   8        146.15        155.49        10.77 o                         
   1   2   8       1735.17       1737.07        61.14 o                         
   2   2   8         42.63         42.05         4.70 o                         
   3   2   8        391.66        377.23        30.22 o                         
   4   2   8        152.09        163.02         7.75 o                         
   5   2   8        806.48        780.23        30.41 o                         
   6   2   8         54.26         57.69         4.60 o                         
   7   2   8         77.83         83.00         9.33 o                         
  -7   3   8          8.79          9.23         1.46 o                         
  -6   3   8        216.57        214.49         6.71 o                         
  -5   3   8        495.62        519.96        13.99 o                         
  -4   3   8         52.60         52.11         2.62 o                         
  -3   3   8         13.29         20.08         2.15 o                         
  -2   3   8        238.13        225.89         8.37 o                         
  -1   3   8       1337.32       1296.25        39.75 o                         
   0   3   8       1684.68       1824.85        73.49 o                         
   1   3   8       1342.17       1331.90        51.63 o                         
   2   3   8        238.18        233.20        30.86 o                         
   3   3   8         12.46         22.48         4.99 o                         
   4   3   8         51.89         53.81         4.49 o                         
   5   3   8        494.23        474.38        23.56 o                         
   6   3   8        215.80        206.20        10.21 o                         
   7   3   8          8.73          5.97         2.24 o                         
  -7   4   8         24.62         31.12         4.37 o                         
  -6   4   8         21.71         23.97         1.94 o                         
  -5   4   8         19.03         18.98         4.03 o                         
  -4   4   8         36.22         34.62         3.34 o                         
  -3   4   8         15.98         18.81         1.96 o                         
  -2   4   8        193.21        194.08         7.33 o                         
  -1   4   8        608.13        631.17        17.23 o                         
   0   4   8         73.44         82.05         8.96 o                         
   1   4   8        609.03        609.98        18.89 o                         
   2   4   8        193.87        184.20        13.39 o                         
   3   4   8         15.48         20.37         2.24 o                         
   4   4   8         36.18         36.64         3.77 o                         
   5   4   8         19.70         22.05         4.83 o                         
   6   4   8         21.60         25.46         3.04 o                         
   7   4   8         25.57         34.85         9.39 o                         
  -7   5   8         21.06         28.79         2.95 o                         
  -6   5   8         22.66         28.59         2.53 o                         
  -5   5   8        225.45        231.78         7.91 o                         
  -4   5   8         53.84         52.95         2.54 o                         
  -3   5   8         34.03         34.40         2.16 o                         
  -2   5   8        207.58        215.22         6.40 o                         
  -1   5   8        666.47        620.18        13.68 o                         
   0   5   8         57.45         59.35         2.96 o                         
   1   5   8        667.20        629.02        16.29 o                         
   2   5   8        205.63        207.86         7.62 o                         
   3   5   8         34.68         35.25         2.59 o                         
   4   5   8         53.90         58.41         4.56 o                         
   5   5   8        226.40        227.81        12.22 o                         
   6   5   8         21.85         20.95         4.94 o                         
   7   5   8         21.31         21.21         5.28 o                         
  -6   6   8         20.64         20.03         2.08 o                         
  -5   6   8         34.85         38.26         2.78 o                         
  -4   6   8         25.49         26.24         2.27 o                         
  -3   6   8          5.16          5.83         2.01 o                         
  -2   6   8        101.44         95.48         4.04 o                         
  -1   6   8        175.27        177.96         5.60 o                         
   0   6   8        297.88        288.41         8.28 o                         
   1   6   8        174.47        183.77         5.85 o                         
   2   6   8         99.34         99.44         8.89 o                         
   3   6   8          5.22          3.24         2.36 o                         
   4   6   8         24.82         17.88         2.88 o                         
   5   6   8         36.73         36.72         4.15 o                         
   6   6   8         20.66         11.77         5.89 o                         
  -6   7   8          9.58         12.23         1.89 o                         
  -5   7   8        160.72        148.08         6.71 o                         
  -4   7   8          0.52          1.56         1.18 o                         
  -3   7   8         86.83         75.01         3.40 o                         
  -2   7   8        307.25        302.87         9.22 o                         
  -1   7   8        731.22        704.10        16.49 o                         
   0   7   8         68.38         63.69         3.05 o                         
   1   7   8        730.72        712.69        18.75 o                         
   2   7   8        308.16        322.43        13.87 o                         
   3   7   8         84.88         76.54         4.31 o                         
   4   7   8          0.56          1.47         2.33 o                         
   5   7   8        162.51        160.61         9.23 o                         
   6   7   8          8.77          8.93         4.36 o                         
  -5   8   8         95.47         98.14         4.98 o                         
  -4   8   8         79.67         83.04         3.82 o                         
  -3   8   8         58.26         62.34         3.02 o                         
  -2   8   8         30.34         19.50         3.15 o                         
  -1   8   8        134.26        136.58         7.25 o                         
   0   8   8         19.42         16.42         2.09 o                         
   1   8   8        136.30        139.66         6.47 o                         
   2   8   8         29.24         24.32         2.87 o                         
   3   8   8         59.34         66.10         7.31 o                         
   4   8   8         78.49         82.08         9.38 o                         
   5   8   8         94.87         91.48         5.47 o                         
  -4   9   8         40.88         50.48         6.07 o                         
  -3   9   8         77.10         67.55         3.87 o                         
  -2   9   8        151.27        144.10         6.46 o                         
  -1   9   8         13.71         13.62         2.78 o                         
   0   9   8         11.94         14.73         2.12 o                         
   1   9   8         13.46         13.27         2.08 o                         
   2   9   8        152.89        146.60         6.58 o                         
   3   9   8         76.51         73.07         5.83 o                         
   4   9   8         40.44         44.88         3.80 o                         
  -3  10   8         71.09         68.30        10.90 o                         
  -2  10   8         62.29         74.05         6.19 o                         
  -1  10   8         64.12         67.63         5.08 o                         
   0  10   8          1.32         -0.78         1.83 o                         
   1  10   8         64.43         65.89         3.65 o                         
   2  10   8         61.94         73.17         4.73 o                         
   3  10   8         70.63         67.18         6.40 o                         
  -2  11   8        149.80        148.74        12.21 o                         
  -1  11   8        140.48        132.71         7.34 o                         
   0  11   8        171.47        192.89        14.98 o                         
   1  11   8        139.40        126.15         8.84 o                         
   1   0   9       1685.16       1588.23        55.31 o                         
   2   0   9       1108.33       1123.42        35.04 o                         
   3   0   9        228.21        194.18         6.26 o                         
   4   0   9        292.64        299.55        11.32 o                         
   5   0   9        390.04        426.62        22.61 o                         
   6   0   9         52.85         48.45         4.82 o                         
   7   0   9         47.79         47.39         4.34 o                         
  -7   1   9        257.36        271.29        17.85 o                         
  -6   1   9        189.26        188.92         7.23 o                         
  -5   1   9        121.40        130.33         5.14 o                         
  -4   1   9        352.22        343.95         9.74 o                         
  -3   1   9        204.38        240.80        14.83 o                         
  -2   1   9        406.53        456.27        14.43 o                         
  -1   1   9          1.39          5.55         2.78 o                         
   0   1   9         37.68         46.61         6.19 o                         
   1   1   9          1.70          6.09         2.63 o                         
   2   1   9        405.35        453.93        16.61 o                         
   3   1   9        202.90        231.32         8.29 o                         
   4   1   9        355.42        353.31        14.33 o                         
   5   1   9        123.04        121.40         6.17 o                         
   6   1   9        188.89        189.75         8.13 o                         
   7   1   9        259.33        278.67        20.88 o                         
  -7   2   9         77.78         82.01         4.72 o                         
  -6   2   9        115.52        122.10         5.62 o                         
  -5   2   9        424.57        430.38        11.90 o                         
  -4   2   9        228.09        232.75         6.56 o                         
  -3   2   9        196.45        194.04         6.59 o                         
  -2   2   9       1023.27       1067.49        36.43 o                         
  -1   2   9        912.47        974.56        32.20 o                         
   0   2   9        764.15        787.98        36.83 o                         
   1   2   9        911.98        935.04        42.29 o                         
   2   2   9       1025.30       1055.16        53.56 o                         
   3   2   9        198.35        195.28         6.93 o                         
   4   2   9        228.07        240.16        10.32 o                         
   5   2   9        422.43        425.76        18.05 o                         
   6   2   9        117.62        112.75        12.89 o                         
   7   2   9         77.13         90.05         6.20 o                         
  -7   3   9         93.68         97.93         4.51 o                         
  -6   3   9        245.33        248.59         7.61 o                         
  -5   3   9        110.21        112.66         4.06 o                         
  -4   3   9        292.81        303.20         8.29 o                         
  -3   3   9        515.57        484.93        11.91 o                         
  -2   3   9        354.49        386.63        11.31 o                         
  -1   3   9       1259.96       1246.18        40.31 o                         
   0   3   9        540.41        565.66        28.69 o                         
   1   3   9       1260.43       1339.93        53.71 o                         
   2   3   9        358.03        345.19        25.27 o                         
   3   3   9        513.38        484.30        15.31 o                         
   4   3   9        293.36        299.42        13.61 o                         
   5   3   9        109.90        110.23         6.34 o                         
   6   3   9        246.46        236.94        12.76 o                         
   7   3   9         93.19        102.45         8.09 o                         
  -7   4   9         86.45         81.36         4.56 o                         
  -6   4   9        121.33        115.60         4.62 o                         
  -5   4   9        115.89        118.29         4.75 o                         
  -4   4   9         80.70         82.42         3.62 o                         
  -3   4   9          9.27          7.86         1.46 o                         
  -2   4   9        227.45        225.58         6.62 o                         
  -1   4   9         68.25         68.66         3.16 o                         
   0   4   9         80.49         71.76         3.77 o                         
   1   4   9         68.06         71.13         4.10 o                         
   2   4   9        227.26        222.89        15.69 o                         
   3   4   9          9.15          8.94         1.89 o                         
   4   4   9         81.85         84.94         5.52 o                         
   5   4   9        117.57        119.71         9.62 o                         
   6   4   9        121.07        114.10         7.74 o                         
   7   4   9         86.78         73.71         9.09 o                         
  -7   5   9        111.85        111.10        10.47 o                         
  -6   5   9         93.54         92.70         4.12 o                         
  -5   5   9         12.81          8.73         1.85 o                         
  -4   5   9          0.72          0.75         1.50 o                         
  -3   5   9         95.71         82.82         4.57 o                         
  -2   5   9         15.20         14.17         2.03 o                         
  -1   5   9        155.63        158.50         6.12 o                         
   0   5   9        359.35        333.63         8.25 o                         
   1   5   9        155.31        152.70         5.11 o                         
   2   5   9         14.83         16.23         2.48 o                         
   3   5   9         95.42         92.41        15.03 o                         
   4   5   9          0.86          1.74         2.08 o                         
   5   5   9         13.21         12.46         2.71 o                         
   6   5   9         91.05         88.70         8.80 o                         
   7   5   9        111.62        114.05        12.40 o                         
  -6   6   9         29.80         29.82         3.65 o                         
  -5   6   9        292.97        295.77        11.19 o                         
  -4   6   9         69.92         64.68         3.12 o                         
  -3   6   9        516.26        493.11        13.91 o                         
  -2   6   9        132.90        127.23         4.87 o                         
  -1   6   9        120.41        118.27         6.23 o                         
   0   6   9        146.54        153.29         5.71 o                         
   1   6   9        120.98        119.40         4.54 o                         
   2   6   9        132.29        135.58         5.30 o                         
   3   6   9        511.36        477.47        17.93 o                         
   4   6   9         70.03         72.85         7.39 o                         
   5   6   9        290.83        291.52        15.27 o                         
   6   6   9         29.74         24.87         6.60 o                         
  -6   7   9        248.88        272.06        21.40 o                         
  -5   7   9        127.55        135.70         6.52 o                         
  -4   7   9         55.33         56.74         2.90 o                         
  -3   7   9         76.22         67.17         3.90 o                         
  -2   7   9        166.71        174.56         7.77 o                         
  -1   7   9        561.00        516.57        14.66 o                         
   0   7   9        673.09        673.95        16.91 o                         
   1   7   9        558.37        546.53        13.91 o                         
   2   7   9        166.84        187.80         7.57 o                         
   3   7   9         74.54         75.98         9.97 o                         
   4   7   9         55.69         51.92         5.21 o                         
   5   7   9        127.44        132.09         8.29 o                         
   6   7   9        252.41        258.32        26.09 o                         
  -5   8   9         42.92         47.72         3.92 o                         
  -4   8   9         38.34         40.13         2.56 o                         
  -3   8   9         21.53         23.94         1.95 o                         
  -2   8   9        134.55        151.45         8.88 o                         
  -1   8   9         32.05         34.01         2.85 o                         
   0   8   9         51.97         52.27         3.53 o                         
   1   8   9         31.89         28.50         2.46 o                         
   2   8   9        134.96        141.89         7.92 o                         
   3   8   9         20.93         19.17         3.54 o                         
   4   8   9         38.49         45.25         5.88 o                         
   5   8   9         42.52         47.19         4.90 o                         
  -4   9   9         13.13         14.09         2.45 o                         
  -3   9   9         46.35         41.70         2.98 o                         
  -2   9   9          4.76          6.81         1.78 o                         
  -1   9   9         30.95         29.41         4.12 o                         
   0   9   9        141.08        149.59         5.74 o                         
   1   9   9         30.91         33.41         2.55 o                         
   2   9   9          4.81          5.46         1.96 o                         
   3   9   9         46.38         48.75         4.57 o                         
   4   9   9         13.08         14.96         2.77 o                         
  -3  10   9         27.15         30.59         3.85 o                         
  -2  10   9         49.72         52.43         3.15 o                         
  -1  10   9        310.41        318.72        13.38 o                         
   0  10   9        126.77        141.23         6.46 o                         
   1  10   9        307.72        317.46         9.92 o                         
   2  10   9         50.32         53.92         5.45 o                         
   3  10   9         26.45         31.87         4.49 o                         
  -1  11   9         89.90        100.07         7.46 o                         
   0  11   9          1.90          0.51         3.45 o                         
   0   0  10        201.39        209.87        19.93 o                         
   1   0  10        224.74        240.96        11.04 o                         
   2   0  10          0.18          2.10         1.51 o                         
   3   0  10        133.64        126.35         6.70 o                         
   4   0  10          3.21          5.50         1.61 o                         
   5   0  10        107.84        118.66         5.48 o                         
   6   0  10          5.38          5.94         1.97 o                         
   7   0  10         70.78         61.96         4.82 o                         
  -7   1  10         22.45         21.99         2.47 o                         
  -6   1  10        454.39        444.20        16.48 o                         
  -5   1  10         54.61         62.85         3.48 o                         
  -4   1  10         19.74         22.38         1.95 o                         
  -3   1  10          1.49          4.98         1.35 o                         
  -2   1  10        285.39        303.96        11.33 o                         
  -1   1  10        118.98        127.62         7.44 o                         
   0   1  10       1112.13       1080.65        42.37 o                         
   1   1  10        118.23        119.03         7.26 o                         
   2   1  10        285.22        303.09        10.82 o                         
   3   1  10          1.33          3.88         1.23 o                         
   4   1  10         20.40         22.79         2.75 o                         
   5   1  10         54.98         60.85         4.19 o                         
   6   1  10        452.99        441.93        16.44 o                         
   7   1  10         23.06         18.45         2.75 o                         
  -7   2  10        153.26        147.55         9.55 o                         
  -6   2  10         53.90         60.31         3.13 o                         
  -5   2  10          3.59          6.25         1.33 o                         
  -4   2  10         78.90         69.90         3.13 o                         
  -3   2  10        170.09        168.82         6.28 o                         
  -2   2  10        125.79        131.90         5.65 o                         
  -1   2  10         89.40         81.61         5.66 o                         
   0   2  10       3426.24       3774.40       156.19 o                         
   1   2  10         88.61         80.35         6.23 o                         
   2   2  10        126.35        138.25        14.31 o                         
   3   2  10        171.09        184.07         6.50 o                         
   4   2  10         80.73         74.44         4.71 o                         
   5   2  10          3.48          5.97         2.20 o                         
   6   2  10         53.48         52.15         4.84 o                         
   7   2  10        154.31        155.26         8.41 o                         
  -7   3  10         98.05        105.31         6.69 o                         
  -6   3  10        246.96        260.13         8.23 o                         
  -5   3  10        202.66        216.34         6.74 o                         
  -4   3  10        612.12        635.69        18.28 o                         
  -3   3  10        221.36        208.71         6.07 o                         
  -2   3  10         48.06         49.25         2.84 o                         
  -1   3  10         43.48         42.14         2.80 o                         
   0   3  10       2167.19       2132.26        60.05 o                         
   1   3  10         44.31         40.59         3.28 o                         
   2   3  10         47.63         48.66         6.11 o                         
   3   3  10        222.68        216.09         9.10 o                         
   4   3  10        611.57        621.44        25.09 o                         
   5   3  10        203.62        212.18        10.11 o                         
   6   3  10        247.38        258.50        13.41 o                         
   7   3  10        100.00        100.28         7.20 o                         
  -7   4  10        117.93        103.08        10.06 o                         
  -6   4  10         34.76         33.99         2.49 o                         
  -5   4  10        149.54        152.42         5.54 o                         
  -4   4  10         38.89         50.67         2.99 o                         
  -3   4  10        324.40        310.53         8.56 o                         
  -2   4  10        197.61        195.85         8.53 o                         
  -1   4  10          5.38          6.33         1.52 o                         
   0   4  10          5.26          4.29         1.73 o                         
   1   4  10          5.66          5.93         2.08 o                         
   2   4  10        197.90        211.63        13.35 o                         
   3   4  10        326.71        324.32        10.85 o                         
   4   4  10         38.49         48.92         4.15 o                         
   5   4  10        149.76        146.01         9.19 o                         
   6   4  10         34.51         30.80         3.91 o                         
   7   4  10        117.96        106.35        15.65 o                         
  -6   5  10         51.05         51.53         3.00 o                         
  -5   5  10          0.85          2.34         1.32 o                         
  -4   5  10        506.51        495.91        13.18 o                         
  -3   5  10        431.09        426.49        11.65 o                         
  -2   5  10        195.94        180.68         5.92 o                         
  -1   5  10        115.60        113.15         4.03 o                         
   0   5  10        239.02        238.85         6.46 o                         
   1   5  10        114.62        115.07         6.40 o                         
   2   5  10        196.21        194.81         7.89 o                         
   3   5  10        429.65        434.32        18.67 o                         
   4   5  10        504.82        531.49        23.77 o                         
   5   5  10          0.82          1.71         1.93 o                         
   6   5  10         49.84         47.88         6.93 o                         
  -6   6  10         46.86         47.58         3.08 o                         
  -5   6  10         20.53         19.97         2.41 o                         
  -4   6  10        111.43         99.97         4.49 o                         
  -3   6  10        224.40        230.68         8.58 o                         
  -2   6  10         15.47         13.44         1.96 o                         
  -1   6  10         36.09         36.63         2.49 o                         
   0   6  10        154.17        162.56         6.65 o                         
   1   6  10         36.20         38.14         2.72 o                         
   2   6  10         15.13         10.85         1.91 o                         
   3   6  10        224.20        230.94        16.03 o                         
   4   6  10        110.11        101.55         6.74 o                         
   5   6  10         20.29         20.96         3.48 o                         
   6   6  10         47.28         42.34         7.92 o                         
  -5   7  10         18.54         15.39         2.79 o                         
  -4   7  10        286.49        280.05         8.43 o                         
  -3   7  10         51.37         55.00         2.87 o                         
  -2   7  10         63.48         55.45         3.85 o                         
  -1   7  10         93.43         97.04         7.00 o                         
   0   7  10        222.84        215.50         9.16 o                         
   1   7  10         94.57         97.30         5.60 o                         
   2   7  10         63.22         62.07         4.93 o                         
   3   7  10         50.06         54.34        10.75 o                         
   4   7  10        284.82        298.25        14.71 o                         
   5   7  10         18.96         17.54         4.29 o                         
   6   7  10        222.35        201.21        20.17 o                         
  -5   8  10         32.07         27.30         4.57 o                         
  -4   8  10          5.22          6.71         1.72 o                         
  -3   8  10         36.57         30.34         2.31 o                         
  -2   8  10          4.24          3.95         1.73 o                         
  -1   8  10         97.75         97.40         4.91 o                         
   0   8  10        135.29        147.50         5.84 o                         
   1   8  10         97.13        101.53         5.35 o                         
   2   8  10          4.12          4.15         2.13 o                         
   3   8  10         36.28         35.96         4.31 o                         
   4   8  10          4.90          4.69         2.72 o                         
   5   8  10         32.25         36.74         7.11 o                         
  -3   9  10          3.59          4.77         1.41 o                         
  -2   9  10         91.25         87.07         4.41 o                         
  -1   9  10         76.41         71.08         5.23 o                         
   0   9  10         37.84         39.97         3.73 o                         
   1   9  10         77.56         72.14         5.24 o                         
   2   9  10         92.36         85.98         4.56 o                         
   3   9  10          3.53          6.01         2.44 o                         
   4   9  10         48.30         43.01         5.26 o                         
  -2  10  10         40.16         53.08         5.58 o                         
  -1  10  10         33.95         36.01         3.44 o                         
   0  10  10         48.55         58.28         3.87 o                         
   1  10  10         32.94         35.53         3.47 o                         
   2  10  10         39.95         46.97         3.93 o                         
   3  10  10         82.84         68.38         8.54 o                         
   1   0  11         17.97         18.40         2.33 o                         
   2   0  11         22.46         21.89         2.37 o                         
   3   0  11         71.54         78.44         6.65 o                         
   4   0  11          0.63         -1.84         2.60 o                         
   5   0  11        559.98        571.02        20.46 o                         
   6   0  11        142.52        154.53         6.83 o                         
   7   0  11         59.99         55.79         4.42 o                         
  -7   1  11        148.49        145.40         7.98 o                         
  -6   1  11        295.35        305.60        11.77 o                         
  -5   1  11        237.65        234.45         8.86 o                         
  -4   1  11        573.65        569.66        17.37 o                         
  -3   1  11        605.31        601.11        16.53 o                         
  -2   1  11         44.64         48.25         2.60 o                         
  -1   1  11         47.09         43.09         3.00 o                         
   0   1  11          2.27          2.76         1.59 o                         
   1   1  11         46.70         49.29         3.49 o                         
   2   1  11         44.62         42.45         2.66 o                         
   3   1  11        605.12        591.46        16.23 o                         
   4   1  11        570.91        581.00        25.07 o                         
   5   1  11        237.08        235.54         9.77 o                         
   6   1  11        297.50        298.77        13.27 o                         
   7   1  11        147.05        139.97         7.94 o                         
  -7   2  11         78.31         75.99         4.82 o                         
  -6   2  11        583.94        621.60        22.28 o                         
  -5   2  11        193.10        165.97         8.26 o                         
  -4   2  11        177.99        176.61         6.28 o                         
  -3   2  11         92.07         92.24         4.53 o                         
  -2   2  11         76.99         75.52         3.43 o                         
  -1   2  11         93.91         84.03         4.32 o                         
   0   2  11         65.52         61.35         4.94 o                         
   1   2  11         92.66         82.31         4.55 o                         
   2   2  11         78.46         77.67         3.75 o                         
   3   2  11         90.80         91.78         4.63 o                         
   4   2  11        180.43        169.96        10.94 o                         
   5   2  11        192.54        157.89        13.45 o                         
   6   2  11        585.85        615.06        28.61 o                         
   7   2  11         78.15         70.98         8.30 o                         
  -7   3  11         49.12         35.43         3.84 o                         
  -6   3  11         15.94         15.85         1.73 o                         
  -5   3  11         45.17         50.18         2.78 o                         
  -4   3  11        289.63        278.27        10.02 o                         
  -3   3  11        182.25        177.90         6.61 o                         
  -2   3  11        266.13        273.72         7.22 o                         
  -1   3  11        372.99        377.13        10.00 o                         
   0   3  11       3423.20       3615.42        88.21 o                         
   1   3  11        376.52        395.14        10.77 o                         
   2   3  11        265.55        284.04        15.20 o                         
   3   3  11        184.46        190.07        10.44 o                         
   4   3  11        291.26        284.68        14.10 o                         
   5   3  11         45.92         53.03         5.42 o                         
   6   3  11         15.36         14.93         3.02 o                         
   7   3  11         48.80         44.04         9.09 o                         
  -6   4  11         14.35         19.46         2.00 o                         
  -5   4  11         13.69         17.32         1.80 o                         
  -4   4  11         64.20         51.37         3.01 o                         
  -3   4  11        309.20        310.02         8.52 o                         
  -2   4  11        144.90        143.11         5.46 o                         
  -1   4  11        128.98        136.16         4.97 o                         
   0   4  11         47.67         61.13         2.97 o                         
   1   4  11        127.17        130.26         5.17 o                         
   2   4  11        144.27        154.10         5.83 o                         
   3   4  11        306.85        309.79        11.70 o                         
   4   4  11         65.94         53.94         4.42 o                         
   5   4  11         14.05         12.21         3.67 o                         
   6   4  11         14.41         17.24         3.06 o                         
  -6   5  11          9.86         13.23         2.18 o                         
  -5   5  11         36.56         32.84         2.32 o                         
  -4   5  11        109.48        112.02         4.39 o                         
  -3   5  11        263.70        265.97        10.12 o                         
  -2   5  11         50.51         55.10         3.04 o                         
  -1   5  11        294.59        281.20         7.80 o                         
   0   5  11         14.47         16.83         1.70 o                         
   1   5  11        294.54        292.64         8.86 o                         
   2   5  11         50.43         57.00         3.92 o                         
   3   5  11        265.46        267.84        14.11 o                         
   4   5  11        108.74        102.81         7.20 o                         
   5   5  11         35.89         27.02         3.23 o                         
   6   5  11          9.52          9.55         3.31 o                         
  -5   6  11         30.15         25.61         2.22 o                         
  -4   6  11         46.16         46.79         2.97 o                         
  -3   6  11        162.38        156.73         6.99 o                         
  -2   6  11         91.67         94.32         5.26 o                         
  -1   6  11        758.59        744.49        18.98 o                         
   0   6  11        962.94        964.20        23.89 o                         
   1   6  11        757.84        750.19        18.92 o                         
   2   6  11         89.72         93.47         4.31 o                         
   3   6  11        164.18        166.86        15.77 o                         
   4   6  11         46.04         52.64         4.65 o                         
   5   6  11         30.57         31.82         3.79 o                         
   6   6  11        148.12        147.08        15.97 o                         
  -5   7  11         50.91         55.46         3.45 o                         
  -4   7  11         84.82         84.28         4.00 o                         
  -3   7  11         20.29         17.95         2.49 o                         
  -2   7  11        357.03        338.04         9.48 o                         
  -1   7  11        127.70        114.87         4.77 o                         
   0   7  11        410.19        396.79        14.60 o                         
   1   7  11        126.43        121.45         4.63 o                         
   2   7  11        353.79        336.52        11.04 o                         
   3   7  11         20.18         18.81         3.42 o                         
   4   7  11         85.91         81.29         6.54 o                         
   5   7  11         50.66         61.52         7.92 o                         
  -4   8  11          6.08          5.20         2.05 o                         
  -3   8  11         67.11         69.03         3.18 o                         
  -2   8  11         25.48         27.45         2.39 o                         
  -1   8  11         46.59         46.30         3.54 o                         
   0   8  11         85.75         97.36         4.54 o                         
   1   8  11         46.48         46.26         3.08 o                         
   2   8  11         25.97         35.15         3.40 o                         
   3   8  11         66.20         73.43         5.82 o                         
   4   8  11          6.17          6.39         2.53 o                         
  -3   9  11          2.31          3.25         1.57 o                         
  -2   9  11         23.94         26.14         2.16 o                         
  -1   9  11         32.90         43.16         3.94 o                         
   0   9  11          3.24          2.16         2.01 o                         
   1   9  11         33.00         32.59         3.24 o                         
   2   9  11         23.47         28.01         2.57 o                         
   3   9  11          2.40          3.29         3.69 o                         
  -2  10  11         12.30         12.67         2.96 o                         
  -1  10  11          2.68         -0.18         1.53 o                         
   0  10  11         10.87         10.32         2.09 o                         
   1  10  11          2.55          1.25         1.85 o                         
   2  10  11         12.63         12.18         5.17 o                         
   0   0  12        532.37        542.71        19.55 o                         
   1   0  12        499.96        535.27        15.12 o                         
   2   0  12         58.67         58.34         3.01 o                         
   3   0  12        115.27        113.45         4.75 o                         
   4   0  12         67.57         66.16         4.62 o                         
   5   0  12          1.50          2.04         1.48 o                         
   6   0  12          4.56          7.10         1.97 o                         
   7   0  12          9.29          6.00         2.92 o                         
  -7   1  12          2.22          2.45         1.98 o                         
  -6   1  12        303.54        328.75        13.70 o                         
  -5   1  12         77.92         78.77         4.52 o                         
  -4   1  12         55.10         60.69         6.75 o                         
  -3   1  12         24.29         24.50         1.93 o                         
  -2   1  12         64.03         66.15         2.91 o                         
  -1   1  12        548.58        521.85        13.28 o                         
   0   1  12          1.80          0.11         1.32 o                         
   1   1  12        550.08        545.47        14.20 o                         
   2   1  12         65.43         66.70         3.41 o                         
   3   1  12         24.87         26.90         2.13 o                         
   4   1  12         55.57         61.00         4.01 o                         
   5   1  12         78.62         72.22         7.62 o                         
   6   1  12        301.31        330.60        16.32 o                         
   7   1  12          2.24          2.98         7.71 o                         
  -7   2  12         12.83          7.18         2.11 o                         
  -6   2  12         45.08         49.73         3.31 o                         
  -5   2  12        199.79        217.09         7.14 o                         
  -4   2  12        353.43        369.72        11.12 o                         
  -3   2  12        110.15        120.50         4.73 o                         
  -2   2  12        112.81        116.52         4.08 o                         
  -1   2  12        600.02        607.94        15.13 o                         
   0   2  12          3.94          4.29         1.20 o                         
   1   2  12        597.35        620.49        16.00 o                         
   2   2  12        113.55        123.20         6.56 o                         
   3   2  12        111.98        119.65         5.54 o                         
   4   2  12        352.62        372.13        17.03 o                         
   5   2  12        197.79        228.86         9.23 o                         
   6   2  12         44.61         49.59         4.42 o                         
   7   2  12         13.09          9.00         3.34 o                         
  -6   3  12         75.67         78.92         4.09 o                         
  -5   3  12        218.24        213.35         7.44 o                         
  -4   3  12         27.59         27.51         2.33 o                         
  -3   3  12         86.33         82.91         4.50 o                         
  -2   3  12         86.73         78.52         3.12 o                         
  -1   3  12        305.51        313.82         9.14 o                         
   0   3  12        888.41        887.58        21.99 o                         
   1   3  12        306.61        320.86         9.28 o                         
   2   3  12         87.49         81.94         3.88 o                         
   3   3  12         88.19         91.74         5.75 o                         
   4   3  12         27.61         31.16         3.35 o                         
   5   3  12        217.48        216.56        11.90 o                         
   6   3  12         77.80        100.48         7.62 o                         
  -6   4  12         92.58         96.01         4.65 o                         
  -5   4  12         76.70         81.65         4.29 o                         
  -4   4  12         46.22         45.53         2.77 o                         
  -3   4  12        269.13        263.11         9.26 o                         
  -2   4  12        196.23        189.42         6.71 o                         
  -1   4  12         88.94         93.90         4.26 o                         
   0   4  12        175.60        163.05         5.44 o                         
   1   4  12         89.93         95.20         4.06 o                         
   2   4  12        196.81        206.20         7.19 o                         
   3   4  12        269.88        288.83        14.84 o                         
   4   4  12         45.58         45.31         4.58 o                         
   5   4  12         75.59         83.57         6.17 o                         
   6   4  12         91.90         95.78         7.75 o                         
  -6   5  12         32.70         32.98         3.69 o                         
  -5   5  12          8.40          6.84         1.62 o                         
  -4   5  12         37.05         39.37         2.58 o                         
  -3   5  12         32.27         32.52         2.75 o                         
  -2   5  12         66.75         63.75         3.04 o                         
  -1   5  12        322.40        322.36        11.21 o                         
   0   5  12        172.86        176.46         5.71 o                         
   1   5  12        327.79        336.96        11.98 o                         
   2   5  12         66.78         61.27         3.70 o                         
   3   5  12         32.42         35.45         3.98 o                         
   4   5  12         36.25         39.76         5.32 o                         
   5   5  12          8.17          7.56         2.17 o                         
   6   5  12         33.06         38.49         6.47 o                         
  -5   6  12         31.65         29.05         2.30 o                         
  -4   6  12         35.32         37.84         2.99 o                         
  -3   6  12        119.75        114.08         5.14 o                         
  -2   6  12         40.59         42.69         2.73 o                         
  -1   6  12         68.49         69.93         4.23 o                         
   0   6  12        862.15        828.32        21.74 o                         
   1   6  12         68.60         80.30         5.57 o                         
   2   6  12         39.36         38.39         3.24 o                         
   3   6  12        119.31        106.76         6.66 o                         
   4   6  12         36.57         46.42         4.11 o                         
   5   6  12         31.99         27.64         3.35 o                         
  -5   7  12         96.95         89.32         8.43 o                         
  -4   7  12         23.10         26.57         2.75 o                         
  -3   7  12          3.74          4.17         1.66 o                         
  -2   7  12         26.58         25.42         2.65 o                         
  -1   7  12         81.41         83.85         4.08 o                         
   0   7  12        581.14        620.53        17.45 o                         
   1   7  12         81.24         87.82         4.38 o                         
   2   7  12         27.02         25.73         2.71 o                         
   3   7  12          4.05          3.07         2.96 o                         
   4   7  12         22.01         32.75         3.92 o                         
   5   7  12         97.49         78.91        19.36 o                         
  -4   8  12         64.45         67.74        12.95 o                         
  -3   8  12         16.57         21.02         1.79 o                         
  -2   8  12        126.86        127.40         6.85 o                         
  -1   8  12        124.17        115.10         5.83 o                         
   0   8  12        547.47        539.28        18.34 o                         
   1   8  12        125.89        123.22         5.44 o                         
   2   8  12        124.65        129.79         6.79 o                         
   3   8  12         16.87         19.54         3.76 o                         
   4   8  12         65.17         65.07         5.02 o                         
  -3   9  12         80.67         84.63         6.54 o                         
  -2   9  12         69.07         70.74         5.35 o                         
  -1   9  12         53.83         58.46         4.44 o                         
   0   9  12         37.89         42.91         4.00 o                         
   1   9  12         54.56         55.58         3.98 o                         
   2   9  12         68.69         72.01         3.81 o                         
   3   9  12         82.39         73.77         7.17 o                         
  -1  10  12         93.00        110.52         7.48 o                         
   0  10  12        206.51        206.74         9.76 o                         
   1   0  13         53.21         58.88         3.19 o                         
   2   0  13         17.72         15.66         1.77 o                         
   3   0  13        262.69        234.17         8.50 o                         
   4   0  13        119.25        124.24         9.69 o                         
   5   0  13        140.01        141.83         6.67 o                         
   6   0  13          0.13          1.42         1.64 o                         
   7   0  13         65.70         33.42        17.17 o                         
  -6   1  13        111.07        116.38         5.98 o                         
  -5   1  13         59.34         64.60         3.44 o                         
  -4   1  13          9.43          8.85         2.59 o                         
  -3   1  13        219.58        226.89         7.58 o                         
  -2   1  13        117.46        120.85         4.31 o                         
  -1   1  13        840.96        834.42        20.64 o                         
   0   1  13          7.34          6.35         1.84 o                         
   1   1  13        849.52        832.47        21.80 o                         
   2   1  13        117.45        118.54         5.08 o                         
   3   1  13        221.07        235.29        13.06 o                         
   4   1  13          9.48          6.61         2.18 o                         
   5   1  13         58.74         60.63         4.61 o                         
   6   1  13        111.10        119.43         6.81 o                         
   7   1  13         29.16         20.91        15.02 o                         
  -6   2  13          7.40          5.96         1.66 o                         
  -5   2  13        511.79        524.63        16.81 o                         
  -4   2  13        117.19        105.29         7.41 o                         
  -3   2  13         11.94         15.12         2.51 o                         
  -2   2  13         50.55         46.12         3.38 o                         
  -1   2  13        128.59        123.59         6.20 o                         
   0   2  13        111.42        108.35         4.02 o                         
   1   2  13        128.87        124.56         7.12 o                         
   2   2  13         52.27         52.10         4.17 o                         
   3   2  13         12.00         20.00         2.48 o                         
   4   2  13        116.86        105.53        11.12 o                         
   5   2  13        509.83        536.97        24.51 o                         
   6   2  13          7.66          6.59         2.13 o                         
  -6   3  13        100.60        105.59         7.03 o                         
  -5   3  13         50.19         51.30         2.92 o                         
  -4   3  13         97.95         93.76         4.28 o                         
  -3   3  13          2.52          2.72         1.74 o                         
  -2   3  13        199.29        184.63         5.38 o                         
  -1   3  13        263.53        264.93         8.37 o                         
   0   3  13        207.41        207.24         6.36 o                         
   1   3  13        261.73        261.83         8.65 o                         
   2   3  13        200.28        188.76         6.58 o                         
   3   3  13          2.94          3.82         2.04 o                         
   4   3  13         98.38         97.41         7.90 o                         
   5   3  13         50.48         58.39         4.97 o                         
   6   3  13        101.28        105.52         6.25 o                         
  -6   4  13          3.22          3.39         1.53 o                         
  -5   4  13        224.69        235.51         8.46 o                         
  -4   4  13        121.87        115.21         5.25 o                         
  -3   4  13         54.62         45.86         3.78 o                         
  -2   4  13         34.76         27.72         3.03 o                         
  -1   4  13        141.92        139.91         6.02 o                         
   0   4  13          0.04         -0.01         2.01 o                         
   1   4  13        141.14        147.61         5.16 o                         
   2   4  13         35.26         29.10         2.53 o                         
   3   4  13         54.90         61.51         9.13 o                         
   4   4  13        122.67        121.45         7.77 o                         
   5   4  13        225.18        239.84        12.20 o                         
   6   4  13          3.26          4.59         3.96 o                         
  -6   5  13        132.75        141.97        12.41 o                         
  -5   5  13         51.90         49.25         3.03 o                         
  -4   5  13        130.48        139.05         6.23 o                         
  -3   5  13        267.15        246.60         9.04 o                         
  -2   5  13        349.12        335.40         8.88 o                         
  -1   5  13         55.43         54.44         3.42 o                         
   0   5  13        272.95        270.44         8.07 o                         
   1   5  13         55.63         61.55         3.76 o                         
   2   5  13        347.65        350.70        10.10 o                         
   3   5  13        265.87        245.35        17.67 o                         
   4   5  13        130.45        126.56         7.32 o                         
   5   5  13         52.89         48.10         3.78 o                         
  -5   6  13        134.76        130.45         6.13 o                         
  -4   6  13         57.98         57.05         3.20 o                         
  -3   6  13        131.03        115.71         4.98 o                         
  -2   6  13         36.20         25.55         2.77 o                         
  -1   6  13        372.32        350.44        13.29 o                         
   0   6  13         11.57         10.00         1.78 o                         
   1   6  13        375.14        360.86        10.33 o                         
   2   6  13         37.47         31.65         2.59 o                         
   3   6  13        129.66        122.18         6.89 o                         
   4   6  13         58.37         56.45         5.56 o                         
   5   6  13        133.95        123.17        10.84 o                         
  -4   7  13         29.03         31.68         2.29 o                         
  -3   7  13        204.99        205.68        12.15 o                         
  -2   7  13         92.59         96.31         6.96 o                         
  -1   7  13        150.62        144.02         7.84 o                         
   0   7  13          7.08          8.09         2.13 o                         
   1   7  13        149.74        148.04         5.66 o                         
   2   7  13         92.58         91.47         5.58 o                         
   3   7  13        204.97        225.56        11.63 o                         
   4   7  13         28.75         35.09         3.82 o                         
  -3   8  13         10.16          6.00         1.31 o                         
  -2   8  13         50.10         60.65         3.84 o                         
  -1   8  13          3.69          8.07         3.34 o                         
   0   8  13        131.95        112.06         5.98 o                         
   1   8  13          3.79          3.24         2.20 o                         
   2   8  13         49.44         59.72         5.46 o                         
   3   8  13         10.36          6.14         3.93 o                         
   4   8  13         13.50         14.61         5.28 o                         
  -2   9  13        175.74        183.47        12.31 o                         
  -1   9  13         72.29         70.55         5.28 o                         
   0   9  13         13.41         15.02         2.62 o                         
   1   9  13         70.05         70.50         5.15 o                         
   2   9  13        175.04        190.41        12.52 o                         
   0   0  14         34.13         27.33         4.15 o                         
   1   0  14        125.94        131.25         5.34 o                         
   2   0  14         10.95          7.36         1.74 o                         
   3   0  14         18.90         22.12         3.05 o                         
   4   0  14          0.23          2.20         1.89 o                         
   5   0  14        656.41        668.66        23.88 o                         
   6   0  14        210.77        222.15        10.27 o                         
  -6   1  14         35.43         31.62         7.02 o                         
  -5   1  14         61.79         61.70         3.54 o                         
  -4   1  14         22.15         21.99         2.64 o                         
  -3   1  14        125.02        121.71         7.81 o                         
  -2   1  14         50.55         46.10         2.78 o                         
  -1   1  14        249.34        248.76         7.76 o                         
   0   1  14        561.46        589.07        15.21 o                         
   1   1  14        249.87        245.59         8.17 o                         
   2   1  14         52.21         48.74         2.99 o                         
   3   1  14        125.92        110.29        10.23 o                         
   4   1  14         22.52         20.60         3.43 o                         
   5   1  14         61.07         54.25         3.42 o                         
   6   1  14         34.37         31.73         3.76 o                         
  -6   2  14         64.20         62.48         3.50 o                         
  -5   2  14          3.14          5.97         1.44 o                         
  -4   2  14         68.54         80.13         6.51 o                         
  -3   2  14         62.25         57.55         4.65 o                         
  -2   2  14        292.09        288.15        10.41 o                         
  -1   2  14        258.72        259.57         8.17 o                         
   0   2  14          0.24          2.26         1.40 o                         
   1   2  14        257.73        272.92         8.64 o                         
   2   2  14        294.03        304.33         8.88 o                         
   3   2  14         61.76         59.48         3.89 o                         
   4   2  14         67.60         74.17         9.26 o                         
   5   2  14          3.54          3.90         4.25 o                         
   6   2  14         64.20         60.67         4.43 o                         
  -6   3  14         65.32         59.54         7.16 o                         
  -5   3  14        158.23        156.62         6.13 o                         
  -4   3  14         12.39         13.04         2.17 o                         
  -3   3  14         61.32         60.13         3.30 o                         
  -2   3  14         22.30         21.92         1.95 o                         
  -1   3  14        162.89        168.01         5.92 o                         
   0   3  14        620.47        572.79        15.22 o                         
   1   3  14        160.13        163.91         6.19 o                         
   2   3  14         22.58         24.67         2.33 o                         
   3   3  14         62.75         62.40         5.09 o                         
   4   3  14         12.41         14.05         2.69 o                         
   5   3  14        160.35        163.17         9.10 o                         
   6   3  14         66.01         64.21         7.23 o                         
  -5   4  14         60.76         58.83         3.36 o                         
  -4   4  14        116.60        115.58         4.60 o                         
  -3   4  14         48.99         47.54         2.96 o                         
  -2   4  14        236.66        224.44         7.30 o                         
  -1   4  14        692.95        690.33        17.22 o                         
   0   4  14        808.63        795.96        21.91 o                         
   1   4  14        688.63        685.13        17.61 o                         
   2   4  14        237.33        230.72         7.37 o                         
   3   4  14         50.03         58.48         5.45 o                         
   4   4  14        115.80        121.32         7.62 o                         
   5   4  14         60.74         60.76         4.24 o                         
   6   4  14          6.89         10.45        13.09 o                         
  -5   5  14         23.68         26.37         2.05 o                         
  -4   5  14        104.96        109.60         4.79 o                         
  -3   5  14         21.91         26.01         3.02 o                         
  -2   5  14        181.14        176.82         7.56 o                         
  -1   5  14         65.16         57.32         3.73 o                         
   0   5  14         34.93         36.69         2.57 o                         
   1   5  14         64.79         62.56         3.23 o                         
   2   5  14        183.11        184.18         9.62 o                         
   3   5  14         20.70         26.23         3.39 o                         
   4   5  14        104.18        114.81         6.67 o                         
   5   5  14         23.74         26.18         2.50 o                         
  -5   6  14         12.93         13.29         3.35 o                         
  -4   6  14         65.24         62.31         3.44 o                         
  -3   6  14        138.25        131.16         5.80 o                         
  -2   6  14        113.06        103.98         4.57 o                         
  -1   6  14        353.59        328.65        10.89 o                         
   0   6  14        299.32        330.80        10.97 o                         
   1   6  14        354.54        367.93        10.45 o                         
   2   6  14        111.78        108.53         4.89 o                         
   3   6  14        137.21        132.28         7.26 o                         
   4   6  14         64.80         62.29         5.53 o                         
   5   6  14         12.99         16.74         4.97 o                         
  -4   7  14         18.81         22.97         3.62 o                         
  -3   7  14         42.55         39.89         2.59 o                         
  -2   7  14         42.57         35.72         3.51 o                         
  -1   7  14         38.73         39.39         4.62 o                         
   0   7  14          7.89          8.40         2.05 o                         
   1   7  14         38.98         38.30         3.00 o                         
   2   7  14         42.19         39.95         3.39 o                         
   3   7  14         41.17         46.47         6.45 o                         
   4   7  14         18.59         17.81         3.13 o                         
  -3   8  14         25.53         20.94         3.40 o                         
  -2   8  14          0.95          0.57         1.52 o                         
  -1   8  14        275.01        268.36        11.92 o                         
   0   8  14          6.83          9.18         2.32 o                         
   1   8  14        273.59        275.09        13.18 o                         
   2   8  14          1.03          1.87         1.76 o                         
   3   8  14         26.28         25.01         3.24 o                         
  -2   9  14         41.56         45.89         8.83 o                         
  -1   9  14         34.76         39.04         2.92 o                         
   0   9  14          0.28          0.88         2.00 o                         
   1   9  14         34.42         38.27         5.38 o                         
   1   0  15        499.37        510.59        14.33 o                         
   2   0  15        383.54        408.31        11.97 o                         
   3   0  15          7.23          7.80         1.56 o                         
   4   0  15          0.43          1.14         2.76 o                         
   5   0  15          0.16          0.91         1.55 o                         
   6   0  15        297.69        286.06        16.71 o                         
  -6   1  15        145.69        141.46         7.63 o                         
  -5   1  15         66.78         62.35         3.95 o                         
  -4   1  15         63.41         57.92         6.13 o                         
  -3   1  15        270.56        271.23         8.45 o                         
  -2   1  15        126.59        128.87         6.13 o                         
  -1   1  15        106.04        112.42         4.88 o                         
   0   1  15         10.21         13.60         1.96 o                         
   1   1  15        106.95        101.47         4.44 o                         
   2   1  15        128.74        140.91         6.66 o                         
   3   1  15        271.23        263.10        16.31 o                         
   4   1  15         63.15         60.38         5.23 o                         
   5   1  15         67.42         66.14         5.21 o                         
  -5   2  15         74.32         84.34         5.04 o                         
  -4   2  15        137.11        136.59         7.47 o                         
  -3   2  15         28.78         28.39         2.28 o                         
  -2   2  15        436.18        429.85        16.05 o                         
  -1   2  15          3.76          4.24         2.10 o                         
   0   2  15        451.52        446.90        13.52 o                         
   1   2  15          3.74          4.60         1.53 o                         
   2   2  15        435.90        436.06        16.12 o                         
   3   2  15         27.81         32.89         4.78 o                         
   4   2  15        137.19        139.22         8.47 o                         
   5   2  15         75.47         83.37         5.84 o                         
   6   2  15         82.07         77.06        16.05 o                         
  -5   3  15         69.09         77.52         6.97 o                         
  -4   3  15         18.25         16.40         1.97 o                         
  -3   3  15        247.32        233.55         8.10 o                         
  -2   3  15          3.87          2.86         1.32 o                         
  -1   3  15         61.02         68.01         3.54 o                         
   0   3  15       1206.80       1194.94        31.53 o                         
   1   3  15         61.48         62.35         3.40 o                         
   2   3  15          3.48          1.99         1.49 o                         
   3   3  15        246.81        257.35        16.20 o                         
   4   3  15         18.34         25.36         3.36 o                         
   5   3  15         69.17         76.90         6.40 o                         
   6   3  15        112.43         93.43        22.57 o                         
  -5   4  15          6.34          4.91         1.37 o                         
  -4   4  15        171.84        152.79         8.89 o                         
  -3   4  15         16.33         16.68         2.25 o                         
  -2   4  15         21.15         20.14         3.05 o                         
  -1   4  15        376.63        364.22        12.23 o                         
   0   4  15        313.20        286.37        10.33 o                         
   1   4  15        378.84        363.04         9.90 o                         
   2   4  15         20.77         18.56         2.28 o                         
   3   4  15         16.26         18.87         2.86 o                         
   4   4  15        169.44        159.12        11.36 o                         
   5   4  15          5.93          5.55         1.81 o                         
  -5   5  15          9.38          6.87         1.88 o                         
  -4   5  15        151.78        139.01         6.35 o                         
  -3   5  15        143.41        128.12         5.75 o                         
  -2   5  15         17.83         17.83         2.05 o                         
  -1   5  15         90.30        101.30         4.64 o                         
   0   5  15        304.47        302.91        10.35 o                         
   1   5  15         89.31         95.84         4.29 o                         
   2   5  15         17.48         19.36         2.02 o                         
   3   5  15        140.75        133.29         8.75 o                         
   4   5  15        151.50        144.34         8.51 o                         
   5   5  15          9.24          3.16         4.69 o                         
  -4   6  15          8.44          5.23         1.39 o                         
  -3   6  15         38.62         33.70         4.85 o                         
  -2   6  15          0.96          1.04         1.53 o                         
  -1   6  15         16.34         17.05         2.31 o                         
   0   6  15        191.12        195.21         8.16 o                         
   1   6  15         15.91         15.38         2.85 o                         
   2   6  15          0.89          0.33         1.77 o                         
   3   6  15         38.84         40.59         4.05 o                         
   4   6  15          8.43          8.34         2.45 o                         
  -3   7  15          6.52          4.31         1.26 o                         
  -2   7  15         22.35         18.47         2.49 o                         
  -1   7  15        201.87        208.70        11.82 o                         
   0   7  15         22.26         22.63         2.84 o                         
   1   7  15        201.29        203.22         8.24 o                         
   2   7  15         22.12         19.86         2.51 o                         
   3   7  15          6.94          6.00         2.19 o                         
  -2   8  15          5.78          4.88         1.57 o                         
  -1   8  15         40.60         42.96         5.77 o                         
   0   8  15        164.92        169.97         8.76 o                         
   1   8  15         39.81         35.39         5.12 o                         
   2   8  15          5.35          6.09         4.06 o                         
   0   0  16         49.40         49.32         5.72 o                         
   1   0  16         20.13         18.76         2.17 o                         
   2   0  16         74.51         75.05        14.74 o                         
   3   0  16         89.13         67.57         5.32 o                         
   4   0  16         22.35         19.07         2.66 o                         
   5   0  16         48.40         57.79         6.51 o                         
  -5   1  16         27.28         25.94         2.63 o                         
  -4   1  16         18.92         21.70         2.48 o                         
  -3   1  16        208.03        225.45        10.22 o                         
  -2   1  16         32.56         30.09         2.55 o                         
  -1   1  16        292.45        298.36         8.92 o                         
   0   1  16          3.11          4.95         2.40 o                         
   1   1  16        293.55        301.12         8.93 o                         
   2   1  16         32.54         36.00         2.71 o                         
   3   1  16        207.05        212.66        15.32 o                         
   4   1  16         18.99         17.99         2.95 o                         
   5   1  16         27.17         30.09         4.29 o                         
  -5   2  16         17.90         17.58         2.65 o                         
  -4   2  16         28.71         37.56         4.37 o                         
  -3   2  16         47.37         39.67         3.04 o                         
  -2   2  16         51.53         47.94         6.20 o                         
  -1   2  16        103.56        104.90         4.90 o                         
   0   2  16          1.58          2.50         2.14 o                         
   1   2  16        103.76        108.17         4.47 o                         
   2   2  16         51.36         38.01         8.09 o                         
   3   2  16         47.94         43.06         4.00 o                         
   4   2  16         28.93         37.84         4.03 o                         
   5   2  16         17.95         22.01         2.56 o                         
  -5   3  16          4.59         -0.55         1.76 o                         
  -4   3  16         32.83         33.64         2.45 o                         
  -3   3  16         41.74         47.70         3.68 o                         
  -2   3  16        157.85        153.03         5.54 o                         
  -1   3  16        134.00        135.28         5.28 o                         
   0   3  16        376.60        356.57        12.63 o                         
   1   3  16        134.35        139.62         5.53 o                         
   2   3  16        156.12        149.20         7.14 o                         
   3   3  16         43.10         45.91         4.62 o                         
   4   3  16         32.52         38.38         3.89 o                         
   5   3  16          4.56          5.13         1.74 o                         
  -5   4  16          3.37          2.43         2.54 o                         
  -4   4  16        190.50        194.76         7.21 o                         
  -3   4  16        111.12        107.95         5.51 o                         
  -2   4  16          3.13          4.86         1.50 o                         
  -1   4  16         29.75         27.25         2.72 o                         
   0   4  16       1323.69       1299.98        36.83 o                         
   1   4  16         30.08         32.07         2.67 o                         
   2   4  16          3.32          4.50         1.77 o                         
   3   4  16        111.46        118.79         6.71 o                         
   4   4  16        192.80        205.53        12.89 o                         
   5   4  16          3.22          2.45         2.69 o                         
  -4   5  16         34.67         36.04         2.48 o                         
  -3   5  16         47.80         47.50         3.05 o                         
  -2   5  16        141.76        135.88         6.31 o                         
  -1   5  16         92.11         81.11         4.53 o                         
   0   5  16        104.50        108.95         8.13 o                         
   1   5  16         92.44         93.45         5.12 o                         
   2   5  16        141.95        140.82         6.30 o                         
   3   5  16         47.31         50.11         4.12 o                         
   4   5  16         33.81         40.45         6.70 o                         
  -3   6  16          7.28          5.06         1.31 o                         
  -2   6  16          1.32          1.57         1.78 o                         
  -1   6  16         23.25         25.07         3.18 o                         
   0   6  16        208.81        184.56         8.50 o                         
   1   6  16         23.71         25.60         2.50 o                         
   2   6  16          1.34          2.57         1.72 o                         
   3   6  16          7.12          3.78         2.17 o                         
   4   6  16          3.25          6.49         5.58 o                         
  -3   7  16          0.30          0.98         2.01 o                         
  -2   7  16         45.82         44.73         3.21 o                         
  -1   7  16          8.62         11.20         2.33 o                         
   0   7  16         12.99         14.26         2.43 o                         
   1   7  16          8.44         10.60         3.18 o                         
   2   7  16         46.46         51.61         4.31 o                         
   3   7  16          0.39         -0.41         5.17 o                         
  -1   8  16         31.96         34.94         3.44 o                         
   0   8  16          2.81          0.34         1.92 o                         
   1   8  16         31.55         41.07         3.87 o                         
   1   0  17        191.72        183.17         6.49 o                         
   2   0  17        748.90        744.28        25.65 o                         
   3   0  17        496.94        522.76        33.83 o                         
   4   0  17         18.06         22.39         3.12 o                         
   5   0  17        126.18        108.88        11.27 o                         
  -5   1  17        191.69        189.81        17.10 o                         
  -4   1  17         11.79         12.60         2.06 o                         
  -3   1  17        133.92        136.03         8.24 o                         
  -2   1  17        105.22        103.70         5.47 o                         
  -1   1  17        438.91        446.08        12.82 o                         
   0   1  17         16.88         13.84         2.67 o                         
   1   1  17        442.34        432.40        12.59 o                         
   2   1  17        105.65        105.64         7.14 o                         
   3   1  17        134.31        127.95         7.42 o                         
   4   1  17         12.18         15.07         2.70 o                         
   5   1  17        190.58        224.81        17.25 o                         
  -5   2  17         31.47         28.42         4.36 o                         
  -4   2  17         57.84         57.82         4.34 o                         
  -3   2  17         65.21         70.18         4.19 o                         
  -2   2  17        109.00        104.82         6.10 o                         
  -1   2  17         34.24         31.05         2.60 o                         
   0   2  17         73.56         68.77         5.08 o                         
   1   2  17         33.62         29.09         3.77 o                         
   2   2  17        108.36        107.82         5.81 o                         
   3   2  17         66.15         62.56         5.18 o                         
   4   2  17         59.08         66.52         5.09 o                         
   5   2  17         30.79         25.64         4.75 o                         
  -4   3  17         78.83         88.15         5.39 o                         
  -3   3  17         27.48         24.42         2.56 o                         
  -2   3  17         37.60         34.54         3.58 o                         
  -1   3  17         37.99         33.07         2.85 o                         
   0   3  17         17.46         14.10         2.83 o                         
   1   3  17         37.55         35.11         3.31 o                         
   2   3  17         37.11         39.05         2.88 o                         
   3   3  17         27.07         33.07         3.37 o                         
   4   3  17         78.83         92.66         6.64 o                         
   5   3  17         24.30         21.97         6.34 o                         
  -4   4  17         48.50         41.94         3.94 o                         
  -3   4  17         41.75         42.63         3.26 o                         
  -2   4  17         23.02         22.96         2.28 o                         
  -1   4  17        198.92        207.55         8.79 o                         
   0   4  17         70.23         71.44         4.16 o                         
   1   4  17        200.90        216.26        10.43 o                         
   2   4  17         22.69         27.36         2.57 o                         
   3   4  17         42.67         47.71         4.93 o                         
   4   4  17         50.03         47.51         4.26 o                         
  -4   5  17         69.83         33.93         8.33 o                         
  -3   5  17          6.12          5.77         2.14 o                         
  -2   5  17         17.96         15.75         2.30 o                         
  -1   5  17         39.06         49.67         7.06 o                         
   0   5  17        926.66        995.75        43.51 o                         
   1   5  17         38.72         52.25         6.79 o                         
   2   5  17         18.15         19.09         2.21 o                         
   3   5  17          6.55          5.03         2.74 o                         
   4   5  17         69.97         42.34        15.19 o                         
  -3   6  17          4.10          4.58         1.89 o                         
  -2   6  17          6.08          8.02         1.83 o                         
  -1   6  17          9.20          9.86         2.32 o                         
   0   6  17          3.01          3.66         1.95 o                         
   1   6  17          8.73         11.51         2.35 o                         
   2   6  17          6.14          4.42         1.88 o                         
   3   6  17          4.38          5.55         6.54 o                         
  -2   7  17         29.41         31.39         3.33 o                         
  -1   7  17         51.54         48.70         5.50 o                         
   0   7  17         69.60         88.93         5.06 o                         
   1   7  17         51.81         48.77         3.95 o                         
   2   7  17         29.45         19.39         7.11 o                         
   0   0  18          3.32          3.22         3.11 o                         
   1   0  18        364.88        369.89        21.92 o                         
   2   0  18         12.19         14.06         2.10 o                         
   3   0  18         16.70         14.06         3.11 o                         
   4   0  18         50.98         49.17         4.30 o                         
  -4   1  18         16.92         17.06         3.50 o                         
  -3   1  18         24.43         18.59         3.51 o                         
  -2   1  18          8.29          7.17         3.35 o                         
  -1   1  18         40.31         42.25         5.65 o                         
   0   1  18        307.80        319.28        13.73 o                         
   1   1  18         41.03         44.71         6.49 o                         
   2   1  18          7.91          8.72         1.84 o                         
   3   1  18         24.35         26.52         3.48 o                         
   4   1  18         16.75         17.41         3.12 o                         
  -4   2  18          8.04          8.85         3.14 o                         
  -3   2  18          0.00          0.75         2.33 o                         
  -2   2  18         53.77         55.50         3.42 o                         
  -1   2  18        164.63        162.59        12.92 o                         
   0   2  18          5.79          5.58         3.05 o                         
   1   2  18        164.29        157.05         9.65 o                         
   2   2  18         52.99         56.03         3.64 o                         
   3   2  18          0.02          1.30         2.15 o                         
   4   2  18          8.18          8.96         6.69 o                         
  -4   3  18         30.27         28.01         8.42 o                         
  -3   3  18          1.24          1.02         1.93 o                         
  -2   3  18         21.25         21.49         4.05 o                         
  -1   3  18         80.12         85.63         4.56 o                         
   0   3  18         17.21         16.57         3.05 o                         
   1   3  18         79.29         79.77        10.17 o                         
   2   3  18         21.85         24.66         2.48 o                         
   3   3  18          1.31          2.35         2.10 o                         
   4   3  18         30.40         39.22         6.78 o                         
  -4   4  18         13.74         11.97         6.39 o                         
  -3   4  18         24.72         26.20         2.98 o                         
  -2   4  18         57.68         62.11         4.95 o                         
  -1   4  18         51.00         52.67         6.03 o                         
   0   4  18          2.85         -0.54         1.87 o                         
   1   4  18         52.41         56.24         6.73 o                         
   2   4  18         56.64         62.73         3.65 o                         
   3   4  18         25.50         37.25         4.91 o                         
   4   4  18         13.51         16.01         5.52 o                         
  -3   5  18         51.79         38.48         9.34 o                         
  -2   5  18         36.07         41.26         4.42 o                         
  -1   5  18        464.46        510.29        23.69 o                         
   0   5  18          0.15          1.13         1.82 o                         
   1   5  18        464.13        524.69        37.15 o                         
   2   5  18         37.03         44.54         2.89 o                         
   3   5  18         51.59         54.69         9.58 o                         
  -2   6  18         10.84          8.35         1.86 o                         
  -1   6  18          9.82          6.42         3.36 o                         
   0   6  18          6.48          6.74         2.13 o                         
   1   6  18         10.28          8.79         2.09 o                         
   2   6  18         11.11          5.11         4.05 o                         
   0   7  18         99.71        117.02         7.22 o                         
   1   0  19          5.65          7.31         2.25 o                         
   2   0  19        189.91        196.98        11.39 o                         
   3   0  19         19.74         14.30         2.88 o                         
   4   0  19         87.63         63.93        14.53 o                         
  -4   1  19         16.02         14.71         7.31 o                         
  -3   1  19          2.05          2.49         2.55 o                         
  -2   1  19         31.75         37.91         2.97 o                         
  -1   1  19         94.44         88.40         5.51 o                         
   0   1  19          2.84          5.59         2.14 o                         
   1   1  19         93.53         96.15         5.31 o                         
   2   1  19         30.73         32.99         2.79 o                         
   3   1  19          2.28          1.03         2.22 o                         
   4   1  19         15.81          9.74         5.87 o                         
  -4   2  19          3.80         11.46         6.39 o                         
  -3   2  19         43.62         31.73         3.36 o                         
  -2   2  19         35.75         34.54         5.19 o                         
  -1   2  19         59.44         52.09         5.73 o                         
   0   2  19          2.03          2.76         2.05 o                         
   1   2  19         58.35         61.64         3.98 o                         
   2   2  19         36.56         40.95         3.15 o                         
   3   2  19         44.16         43.58         9.66 o                         
   4   2  19          3.72          3.19         7.30 o                         
  -3   3  19         48.41         46.60         6.87 o                         
  -2   3  19        133.88        131.81         9.16 o                         
  -1   3  19          7.86          8.30         2.38 o                         
   0   3  19        166.19        166.21        11.84 o                         
   1   3  19          8.20         11.34         2.39 o                         
   2   3  19        131.52        126.93         7.27 o                         
   3   3  19         48.19         52.87         8.08 o                         
  -2   4  19         76.16         76.43         6.26 o                         
  -1   4  19        190.35        198.01        10.65 o                         
   0   4  19          1.70          1.24         2.30 o                         
   1   4  19        190.96        201.71        15.10 o                         
   2   4  19         77.14         63.83        11.69 o                         
   3   4  19        135.97        137.62        13.59 o                         
  -2   5  19         14.16         16.24         2.44 o                         
  -1   5  19         36.78         32.18         6.72 o                         
   0   5  19         81.90         82.82         5.25 o                         
   1   5  19         36.50         31.42         7.14 o                         
   2   5  19         14.02          5.65         4.09 o                         
  -1   6  19         65.92         66.04         4.90 o                         
   0   6  19         34.89         29.82         3.22 o                         
   0   0  20         11.29          8.85         3.09 o                         
   1   0  20         68.51         65.64         5.99 o                         
   2   0  20         32.74         26.22         5.17 o                         
   3   0  20         25.34         20.10         7.51 o                         
  -3   1  20         38.47         27.00         8.22 o                         
  -2   1  20         23.51         26.10         3.84 o                         
  -1   1  20         66.48         59.54         4.75 o                         
   0   1  20          9.86          9.82         2.29 o                         
   1   1  20         66.33         62.68         4.03 o                         
   2   1  20         23.08         25.23         2.92 o                         
   3   1  20         38.34         30.86         7.30 o                         
  -3   2  20         59.32         52.71         9.85 o                         
  -2   2  20         56.82         52.94         4.34 o                         
  -1   2  20         78.40         87.12         9.71 o                         
   0   2  20          6.62          6.09         2.33 o                         
   1   2  20         76.91         75.87         9.52 o                         
   2   2  20         57.30         61.80         6.44 o                         
   3   2  20         58.59         51.91        11.07 o                         
  -3   3  20         12.57         16.24         6.90 o                         
  -2   3  20         51.74         45.96         5.05 o                         
  -1   3  20         26.78         21.88         2.74 o                         
   0   3  20         32.96         34.29         3.28 o                         
   1   3  20         26.80         25.23         3.60 o                         
   2   3  20         52.32         57.17         8.60 o                         
   3   3  20         12.75         14.00         9.54 o                         
  -2   4  20         36.42         41.72         9.14 o                         
  -1   4  20         19.61         22.80         2.69 o                         
   0   4  20        825.52        894.69        45.78 o                         
   1   4  20         19.49         18.43         2.99 o                         
   2   4  20         35.85         45.58        13.50 o                         
   0   5  20        127.98        129.59         7.47 o                         
   1   0  21          0.00          0.92         1.90 o                         
   2   0  21         15.21          9.40         3.04 o                         
  -2   1  21         36.46         37.32        11.78 o                         
  -1   1  21         14.58         11.74         2.29 o                         
   0   1  21         34.69         34.70         3.25 o                         
   1   1  21         14.64         14.45         2.94 o                         
   2   1  21         35.83         32.17         4.53 o                         
  -2   2  21         17.67         10.25         7.10 o                         
  -1   2  21         19.51         22.68         3.57 o                         
   0   2  21         38.74         37.89         5.13 o                         
   1   2  21         19.41         18.83         4.01 o                         
  -1   3  21         58.90         73.65         4.94 o                         
   0   3  21        239.89        269.86        18.13 o                         
   1   3  21         58.32         63.97         6.74 o                         
   0   0  22          3.15          3.55         2.64 o                         
   0   1  22         61.41         66.83         6.70 o                         
                                                                                
